# Supplementary material for: Genetic evidence for causal roles of circulating proteins on breast cancer susceptibility
Source: iScience. 2026 Mar 7;29(4):115286. doi: 10.1016/j.isci.2026.115286 (PMC13049426; doi:10.1016/j.isci.2026.115286)
Supplement: Table S1. Full results of the Mendelian randomization analysis for circulating proteins against breast cancer risk using the FinnGen dataset, related to Figure 2A [file mmc2.xlsx]

## Sheet: Sheet1
Table S1 The significant associations between plasma proteins and BC risk (FinnGen)
outcome	exposure	method	nsnp	b	se	pval	lo_ci	up_ci	or	or_lci95	or_uci95	het_Qval	pleio_pval	direction	FDR	Protein
Finn_BC	10000_28_CRYBB2_CRBB2	Inverse variance weighted	15	0.150775	0.0672672	0.0249981	0.0189312	0.282619	1.16273	1.01911	1.3266	0.164406	0.0241382	TRUE	0.220604	CRYBB2
Finn_BC	10001_7_RAF1_c_Raf	Inverse variance weighted	4	-0.00427879	0.130073	0.973758	-0.259221	0.250664	0.99573	0.771652	1.28488	NA	NA	NA	0.99937	RAF1
Finn_BC	10003_15_ZNF41_ZNF41	Inverse variance weighted	12	-0.0244282	0.0561157	0.663331	-0.134415	0.0855585	0.975868	0.874227	1.08933	NA	NA	NA	0.978657	ZNF41
Finn_BC	10008_43_GUCA1A_GUC1A	Inverse variance weighted	40	-0.0209854	0.0302872	0.488385	-0.0803483	0.0383775	0.979233	0.922795	1.03912	NA	NA	NA	0.972337	GUCA1A
Finn_BC	10011_65_OCRL_OCRL	Inverse variance weighted	69	-0.0319845	0.0219723	0.145482	-0.0750502	0.0110811	0.968522	0.927697	1.01114	NA	NA	NA	0.606159	OCRL
Finn_BC	10012_5_SPDEF_SPDEF	Inverse variance weighted	54	0.0135793	0.0253513	0.592202	-0.0361091	0.0632678	1.01367	0.964535	1.06531	NA	NA	NA	0.978657	SPDEF
Finn_BC	10014_31_SNAI2_SLUG	Inverse variance weighted	10	0.0281469	0.0670928	0.674835	-0.103355	0.159649	1.02855	0.901807	1.1731	NA	NA	NA	0.98244	SNAI2
Finn_BC	10015_119_KCNAB2_KCAB2	Inverse variance weighted	3	-0.093229	0.125279	0.456773	-0.338776	0.152318	0.910985	0.712642	1.16453	NA	NA	NA	0.972337	KCNAB2
Finn_BC	10022_207_POLH_POLH	Wald ratio	rs1409153	-0.103571	0.282653	0.714048	-0.657571	0.450429	0.901612	0.518108	1.56898	NA	NA	NA	0.989412	POLH
Finn_BC	10023_32_VDR_VDR	Inverse variance weighted	29	-0.0159608	0.0367896	0.664405	-0.0880685	0.0561469	0.984166	0.915698	1.05775	NA	NA	NA	0.978657	VDR
Finn_BC	10024_44_HOGA1_HOGA1	Inverse variance weighted	13	0.00710711	0.0505552	0.888201	-0.091981	0.106195	1.00713	0.912122	1.11204	NA	NA	NA	0.994501	HOGA1
Finn_BC	10030_8_MUTYH_MutY_homolog	Wald ratio	rs34793466	0.159079	0.230627	0.49034	-0.29295	0.611108	1.17243	0.74606	1.84247	NA	NA	NA	0.972337	MUTYH
Finn_BC	10035_6_DUSP4_DUS4	Inverse variance weighted	10	-0.0204894	0.0669993	0.759746	-0.151808	0.110829	0.979719	0.859153	1.1172	NA	NA	NA	0.994501	DUSP4
Finn_BC	10036_201_ZHX3_ZHX3	Inverse variance weighted	9	-0.0773004	0.0708316	0.275129	-0.21613	0.0615296	0.925612	0.80563	1.06346	NA	NA	NA	0.818215	ZHX3
Finn_BC	10037_98_SIGLEC12_SIG12	Inverse variance weighted	188	0.0124423	0.00833144	0.135327	-0.00388727	0.028772	1.01252	0.99612	1.02919	NA	NA	NA	0.578787	SIGLEC12
Finn_BC	10041_3_HNF4A_HNF4A	Inverse variance weighted	21	0.0248115	0.0506079	0.623944	-0.0743799	0.124003	1.02512	0.928319	1.13202	NA	NA	NA	0.978657	HNF4A
Finn_BC	10042_8_SGK3_SGK3	Inverse variance weighted	5	0.224171	0.170049	0.187412	-0.109125	0.557467	1.25128	0.896619	1.74624	NA	NA	NA	0.680559	SGK3
Finn_BC	10043_31_BRD4_BRD4	Wald ratio	rs10922098	0.0719996	0.166462	0.665358	-0.254266	0.398266	1.07465	0.775485	1.48924	NA	NA	NA	0.978657	BRD4
Finn_BC	10044_12_WNT10A_WN10A	Inverse variance weighted	42	-0.0176692	0.0303128	0.559965	-0.0770823	0.041744	0.982486	0.925814	1.04263	NA	NA	NA	0.978657	WNT10A
Finn_BC	10045_47_CUL3_CUL3	Wald ratio	rs7251777	0.248248	0.148188	0.0938917	-0.0422015	0.538697	1.28178	0.958677	1.71377	NA	NA	NA	0.492105	CUL3
Finn_BC	10046_55_BIRC2_cIAP_1	Inverse variance weighted	89	0.0392526	0.0161901	0.01533	0.00752009	0.0709852	1.04003	1.00755	1.07357	0.00742643	0.60987	TRUE	0.163458	BIRC2
Finn_BC	10047_12_NCF2_NCF_2	Inverse variance weighted	103	-0.0179344	0.0153357	0.242221	-0.0479925	0.0121236	0.982225	0.953141	1.0122	NA	NA	NA	0.778862	NCF2
Finn_BC	10048_7_CBFB_PEBB	Inverse variance weighted	8	-0.115768	0.0855235	0.175852	-0.283394	0.0518582	0.890682	0.753223	1.05323	NA	NA	NA	0.655737	CBFB
Finn_BC	10049_112_TERF1_TERF1	Inverse variance weighted	2	0.0222979	0.156939	0.887017	-0.285302	0.329898	1.02255	0.751787	1.39083	NA	NA	NA	0.994501	TERF1
Finn_BC	10053_5_ILK_ILK1	Inverse variance weighted	8	-0.0290996	0.0517057	0.573576	-0.130443	0.0722436	0.97132	0.877707	1.07492	NA	NA	NA	0.978657	ILK
Finn_BC	10056_5_FOXM1_FOXM1	Inverse variance weighted	12	0.0268455	0.0753382	0.721591	-0.120817	0.174508	1.02721	0.886196	1.19066	NA	NA	NA	0.989911	FOXM1
Finn_BC	10063_10_FANCL_FANCL	Inverse variance weighted	12	0.0109211	0.0572954	0.84883	-0.101378	0.12322	1.01098	0.903591	1.13113	NA	NA	NA	0.994501	FANCL
Finn_BC	10064_12_RBBP9_RBBP9	Inverse variance weighted	8	-0.0872603	0.0749757	0.244485	-0.234213	0.059692	0.916438	0.791194	1.06151	NA	NA	NA	0.781665	RBBP9
Finn_BC	10070_22_PLCG2_PLCG2	Inverse variance weighted	10	0.0826955	0.0796948	0.299432	-0.0735064	0.238897	1.08621	0.92913	1.26985	NA	NA	NA	0.847932	PLCG2
Finn_BC	10073_22_TDP1_TYDP1	Inverse variance weighted	2	-0.145849	0.144912	0.31419	-0.429876	0.138178	0.864288	0.65059	1.14818	NA	NA	NA	0.865938	TDP1
Finn_BC	10074_128_BRD2_BRD2	Inverse variance weighted	7	0.0408124	0.0726047	0.574036	-0.101493	0.183118	1.04166	0.903488	1.20096	NA	NA	NA	0.978657	BRD2
Finn_BC	10075_75_ACBD6_ACBD6	Inverse variance weighted	3	0.113415	0.126368	0.369453	-0.134266	0.361096	1.1201	0.874357	1.4349	NA	NA	NA	0.922236	ACBD6
Finn_BC	10078_5_BAG3_BAG3	Inverse variance weighted	20	-0.0183303	0.0473535	0.698686	-0.111143	0.0744825	0.981837	0.894811	1.07733	NA	NA	NA	0.989412	BAG3
Finn_BC	10080_9_EIF2B1_EI2BA	Inverse variance weighted	4	0.453758	0.160115	0.00459761	0.139933	0.767584	1.57422	1.1502	2.15455	0.707176	0.373215	TRUE	0.0768032	EIF2B1
Finn_BC	10081_17_SATB2_SATB2	Inverse variance weighted	53	0.00828279	0.0243209	0.733433	-0.0393862	0.0559518	1.00832	0.961379	1.05755	NA	NA	NA	0.990599	SATB2
Finn_BC	10082_251_NEFL_NFL	Inverse variance weighted	235	0.0201911	0.00930152	0.0299516	0.00196011	0.0384221	1.0204	1.00196	1.03917	0.00103259	0.310843	TRUE	0.243948	NEFL
Finn_BC	10085_25_STAR_STAR	Inverse variance weighted	5	-0.0758989	0.0793342	0.338719	-0.231394	0.079596	0.92691	0.793427	1.08285	NA	NA	NA	0.890545	STAR
Finn_BC	10086_39_CBS_CBS	Wald ratio	rs149468457	0.149258	0.238915	0.532146	-0.319015	0.617531	1.16097	0.726865	1.85434	NA	NA	NA	0.976121	CBS
Finn_BC	10087_10_CRYAA_Alpha_crystallin_A_chain	Wald ratio	rs10922098	0.108365	0.250538	0.665358	-0.382689	0.599418	1.11445	0.682025	1.82106	NA	NA	NA	0.978657	CRYAA
Finn_BC	10088_37_APRT_APT	Inverse variance weighted	34	0.0249782	0.0370637	0.500358	-0.0476667	0.0976231	1.02529	0.953452	1.10255	NA	NA	NA	0.972337	APRT
Finn_BC	10089_7_ASMTL_ASML	Inverse variance weighted	3	0.227096	0.147745	0.124273	-0.0624839	0.516675	1.25495	0.939428	1.67644	NA	NA	NA	0.566264	ASMTL
Finn_BC	10336_3_STUB1_CHIP	Inverse variance weighted	2	0.0855011	0.152572	0.575208	-0.21354	0.384542	1.08926	0.80772	1.46894	NA	NA	NA	0.978657	STUB1
Finn_BC	10339_48_ENO2_NSE	Inverse variance weighted	7	-0.0424997	0.057799	0.462156	-0.155786	0.0707864	0.958391	0.855742	1.07335	NA	NA	NA	0.972337	ENO2
Finn_BC	10342_55_PIAS4_PIAS4	Inverse variance weighted	14	-0.0157105	0.0620983	0.800273	-0.137423	0.106002	0.984412	0.871601	1.11182	NA	NA	NA	0.994501	PIAS4
Finn_BC	10344_334_IL10RA_IL_10_Ra	Inverse variance weighted	81	-0.0097863	0.0186589	0.599942	-0.0463578	0.0267852	0.990261	0.9547	1.02715	NA	NA	NA	0.978657	IL10RA
Finn_BC	10346_5_STAT3_STAT3	Inverse variance weighted	18	-0.0496157	0.050745	0.3282	-0.149076	0.0498445	0.951595	0.861504	1.05111	NA	NA	NA	0.883287	STAT3
Finn_BC	10356_21_JUN_c_Jun	Inverse variance weighted	52	-0.000256439	0.0272494	0.992491	-0.0536653	0.0531524	0.999744	0.947749	1.05459	NA	NA	NA	0.99937	JUN
Finn_BC	10361_25_OAS1_OAS1	Inverse variance weighted	2	-0.141617	0.22292	0.525245	-0.578539	0.295306	0.867954	0.560717	1.34354	NA	NA	NA	0.975643	OAS1
Finn_BC	10362_35_MYC_c_Myc	Inverse variance weighted	5	0.101938	0.106209	0.33716	-0.106231	0.310107	1.10732	0.899217	1.36357	NA	NA	NA	0.890228	MYC
Finn_BC	10363_13_SMAD3_SMAD3	Inverse variance weighted	5	0.136725	0.13898	0.325229	-0.135677	0.409126	1.14651	0.873125	1.5055	NA	NA	NA	0.879661	SMAD3
Finn_BC	10364_6_SMAD2_SMAD2	Inverse variance weighted	4	0.116505	0.154093	0.449609	-0.185518	0.418528	1.12356	0.830674	1.51972	NA	NA	NA	0.972337	SMAD2
Finn_BC	10366_11_PDGFRA_PDGFRA	Inverse variance weighted	202	0.0123296	0.0104521	0.238145	-0.0081564	0.0328156	1.01241	0.991877	1.03336	NA	NA	NA	0.771212	PDGFRA
Finn_BC	10370_21_STAT1_STAT1	Inverse variance weighted	7	-0.131395	0.157764	0.404925	-0.440613	0.177822	0.876871	0.643642	1.19461	NA	NA	NA	0.94941	STAT1
Finn_BC	10372_18_STAT6_STAT6	Inverse variance weighted	56	-0.00744247	0.0278193	0.789062	-0.0619682	0.0470833	0.992585	0.939913	1.04821	NA	NA	NA	0.994501	STAT6
Finn_BC	10390_21_ZNRF3_ZNRF3	Inverse variance weighted	13	0.0360309	0.0475836	0.448922	-0.0572329	0.129295	1.03669	0.944374	1.13803	NA	NA	NA	0.972337	ZNRF3
Finn_BC	10391_1_ANGPTL3_ANGL3	Inverse variance weighted	127	0.0110548	0.0112357	0.325168	-0.0109673	0.0330768	1.01112	0.989093	1.03363	NA	NA	NA	0.879661	ANGPTL3
Finn_BC	10396_6_MCL1_Mcl_1	Inverse variance weighted	16	0.0620477	0.0409543	0.12976	-0.0182227	0.142318	1.06401	0.981942	1.15294	NA	NA	NA	0.566785	MCL1
Finn_BC	10418_36_STX12_STX12	Inverse variance weighted	5	-0.125274	0.103743	0.227223	-0.32861	0.0780618	0.882255	0.719924	1.08119	NA	NA	NA	0.750424	STX12
Finn_BC	10419_1_SCARA5_SCAR5	Inverse variance weighted	91	-0.0764306	0.0249511	0.00218975	-0.125335	-0.0275264	0.926417	0.882202	0.972849	6.26305e-07	0.892608	TRUE	0.0457879	SCARA5
Finn_BC	10424_31_NPDC1_NPDC1	Inverse variance weighted	2	0.0153499	0.153997	0.920601	-0.286485	0.317185	1.01547	0.750899	1.37326	NA	NA	NA	0.994501	NPDC1
Finn_BC	10425_3_B4GALT5_B4GT5	Inverse variance weighted	8	-0.0326429	0.0817006	0.689493	-0.192776	0.12749	0.967884	0.824667	1.13597	NA	NA	NA	0.987902	B4GALT5
Finn_BC	10426_21_GOSR2_GOSR2	Inverse variance weighted	52	0.00833411	0.025675	0.745483	-0.0419888	0.0586571	1.00837	0.95888	1.06041	NA	NA	NA	0.991709	GOSR2
Finn_BC	10428_1_KIR2DS2_KI2S2	Inverse variance weighted	287	0.0157771	0.0107058	0.140563	-0.00520625	0.0367605	1.0159	0.994807	1.03744	NA	NA	NA	0.593046	KIR2DS2
Finn_BC	10430_31_SLC3A2_4F2	Inverse variance weighted	9	0.0632521	0.0657628	0.336139	-0.065643	0.192147	1.0653	0.936465	1.21185	NA	NA	NA	0.890228	SLC3A2
Finn_BC	10432_3_KIAA1644_K1644	Inverse variance weighted	2	-0.0182455	0.154005	0.905692	-0.320095	0.283604	0.98192	0.72608	1.32791	NA	NA	NA	0.994501	KIAA1644
Finn_BC	10435_2_AGA_ASPG	Inverse variance weighted	26	-0.040929	0.0384459	0.287063	-0.116283	0.0344249	0.959897	0.890223	1.03502	NA	NA	NA	0.833675	AGA
Finn_BC	10438_19_CSF2RA_CSF2R	Inverse variance weighted	5	-0.156599	0.184642	0.39637	-0.518498	0.2053	0.855047	0.595414	1.22789	NA	NA	NA	0.943666	CSF2RA
Finn_BC	10440_26_CLMP_ACAM	Inverse variance weighted	19	-0.0150075	0.0461278	0.744918	-0.105418	0.0754029	0.985105	0.899948	1.07832	NA	NA	NA	0.991709	CLMP
Finn_BC	10442_1_TMEM190_TM190	Inverse variance weighted	265	0.00279472	0.00634872	0.659791	-0.00964878	0.0152382	1.0028	0.990398	1.01535	NA	NA	NA	0.978657	TMEM190
Finn_BC	10445_20_APOM_ApoM	Inverse variance weighted	51	-0.00852109	0.0307904	0.781976	-0.0688703	0.0518281	0.991515	0.933448	1.05319	NA	NA	NA	0.994501	APOM
Finn_BC	10447_18_PABPC3_PABP3	Inverse variance weighted	5	0.042896	0.0961127	0.655374	-0.145485	0.231277	1.04383	0.864603	1.26021	NA	NA	NA	0.978657	PABPC3
Finn_BC	10449_31_SHISA2_TMM46	Inverse variance weighted	75	0.0060689	0.0190313	0.749809	-0.0312324	0.0433702	1.00609	0.96925	1.04432	NA	NA	NA	0.991766	SHISA2
Finn_BC	10451_11_NUCB1_NUCB1	Inverse variance weighted	22	-0.0431875	0.0586424	0.461454	-0.158127	0.0717517	0.957732	0.853742	1.07439	NA	NA	NA	0.972337	NUCB1
Finn_BC	10453_7_CEACAM20_CEA20	Inverse variance weighted	22	-0.0199487	0.0539492	0.711555	-0.125689	0.0857916	0.980249	0.881889	1.08958	NA	NA	NA	0.989412	CEACAM20
Finn_BC	10454_99_DNAJC16_DJC16	Inverse variance weighted	2	-0.00624507	0.193156	0.974207	-0.38483	0.37234	0.993774	0.680566	1.45113	NA	NA	NA	0.99937	DNAJC16
Finn_BC	10455_196_IL31_IL_31	Inverse variance weighted	81	-0.0691523	0.0190336	0.000279966	-0.106458	-0.0318464	0.933185	0.899013	0.968655	0.165563	0.543795	TRUE	0.00996096	IL31
Finn_BC	10462_14_INSL5_INSL5	Inverse variance weighted	3	0.00967744	0.117585	0.934407	-0.220789	0.240144	1.00972	0.801886	1.27143	NA	NA	NA	0.994501	INSL5
Finn_BC	10464_6_ANTXR1_ANTR1	Inverse variance weighted	19	0.0646087	0.0488758	0.186202	-0.0311878	0.160405	1.06674	0.969294	1.17399	NA	NA	NA	0.679946	ANTXR1
Finn_BC	10490_3_RPN1_RPN1	Inverse variance weighted	13	-0.110831	0.0537366	0.039162	-0.216155	-0.00550699	0.89509	0.805611	0.994508	0.480801	0.482815	TRUE	0.288096	RPN1
Finn_BC	10496_11_CLCA1_CaCC	Inverse variance weighted	2	-0.0670173	0.192561	0.727817	-0.444437	0.310402	0.935179	0.641185	1.36397	NA	NA	NA	0.990599	CLCA1
Finn_BC	10499_1_TMEM106A_T106A	Inverse variance weighted	21	0.11993	0.0458782	0.00894647	0.0300086	0.209851	1.12742	1.03046	1.23349	0.546691	0.122616	TRUE	0.11747	TMEM106A
Finn_BC	10506_53_PGRMC2_PGRC2	Inverse variance weighted	2	-0.019864	0.185048	0.914515	-0.382557	0.342829	0.980332	0.682115	1.40893	NA	NA	NA	0.994501	PGRMC2
Finn_BC	10507_166_ACRV1_sperm_protein_10	Inverse variance weighted	12	0.0133664	0.0647148	0.836366	-0.113475	0.140207	1.01346	0.892727	1.15051	NA	NA	NA	0.994501	ACRV1
Finn_BC	10510_62_SCIMP_SCIMP	Wald ratio	rs10922098	0.0864461	0.199862	0.665358	-0.305284	0.478177	1.09029	0.736914	1.61313	NA	NA	NA	0.978657	SCIMP
Finn_BC	10511_10_COL6A3_Collagen_alpha_3_VI_	Inverse variance weighted	11	-0.071805	0.0621118	0.247656	-0.193544	0.0499341	0.930712	0.824034	1.0512	NA	NA	NA	0.784314	COL6A3
Finn_BC	10512_13_CSF2RB_IL3RB	Inverse variance weighted	84	-0.00506201	0.0160005	0.751725	-0.0364231	0.026299	0.994951	0.964232	1.02665	NA	NA	NA	0.99242	CSF2RB
Finn_BC	10513_13_KCNIP3_CSEN	Inverse variance weighted	2	0.0487339	0.184854	0.792061	-0.313579	0.411047	1.04994	0.730826	1.5084	NA	NA	NA	0.994501	KCNIP3
Finn_BC	10514_5_PTGDS_PGD2_synthase	Inverse variance weighted	3	-0.0136463	0.14168	0.923268	-0.291339	0.264046	0.986446	0.747263	1.30219	NA	NA	NA	0.994501	PTGDS
Finn_BC	10521_10_MXRA8_MXRA8	Inverse variance weighted	17	0.163695	0.0493703	0.000914273	0.0669293	0.260461	1.17786	1.06922	1.29753	0.798751	0.611385	TRUE	0.0243039	MXRA8
Finn_BC	10527_22_DHX9_DHX9	Inverse variance weighted	33	0.00387382	0.0332362	0.907213	-0.0612692	0.0690169	1.00388	0.94057	1.07145	NA	NA	NA	0.994501	DHX9
Finn_BC	10530_8_PSMB6_PSB6	Inverse variance weighted	10	0.0434554	0.062482	0.48675	-0.0790093	0.16592	1.04441	0.924031	1.18048	NA	NA	NA	0.972337	PSMB6
Finn_BC	10531_18_NRAS_RASN	Inverse variance weighted	2	0.226255	0.269304	0.400824	-0.30158	0.754091	1.2539	0.739649	2.12568	NA	NA	NA	0.94802	NRAS
Finn_BC	10534_40_PARP1_PARP	Inverse variance weighted	5	-0.0257842	0.0850299	0.761709	-0.192443	0.140874	0.974545	0.824942	1.15128	NA	NA	NA	0.994501	PARP1
Finn_BC	10535_25_COX6A2_CX6A2	Inverse variance weighted	5	-0.00444314	0.0853517	0.958483	-0.171732	0.162846	0.995567	0.842204	1.17686	NA	NA	NA	0.99937	COX6A2
Finn_BC	10539_30_CD99L2_C99L2	Inverse variance weighted	26	-0.0627992	0.0406538	0.122411	-0.142481	0.0168822	0.939132	0.867204	1.01703	NA	NA	NA	0.566264	CD99L2
Finn_BC	10546_2_TSPEAR_TSEAR	Inverse variance weighted	43	0.00742269	0.0291788	0.799197	-0.0497677	0.0646131	1.00745	0.95145	1.06675	NA	NA	NA	0.994501	TSPEAR
Finn_BC	10550_37_BMPR1B_BMP_RIB	Inverse variance weighted	36	-0.00272974	0.0323738	0.932802	-0.0661823	0.0607228	0.997274	0.93596	1.0626	NA	NA	NA	0.994501	BMPR1B
Finn_BC	10551_7_LAT_LAT	Inverse variance weighted	14	0.136766	0.0631223	0.0302592	0.0130462	0.260486	1.14656	1.01313	1.29756	0.285117	0.32563	TRUE	0.245071	LAT
Finn_BC	10552_88_KLRC4_NKG2F	Inverse variance weighted	4	-0.0178191	0.105878	0.866348	-0.225339	0.189701	0.982339	0.798245	1.20889	NA	NA	NA	0.994501	KLRC4
Finn_BC	10553_8_TOR1AIP2_TOIP2	Inverse variance weighted	2	-0.0422201	0.169095	0.802833	-0.373647	0.289207	0.958659	0.68822	1.33537	NA	NA	NA	0.994501	TOR1AIP2
Finn_BC	10554_23_GLB1_BGAL	Inverse variance weighted	8	0.0656481	0.10464	0.530417	-0.139447	0.270743	1.06785	0.869839	1.31094	NA	NA	NA	0.975643	GLB1
Finn_BC	10557_6_TEX29_TEX29	Inverse variance weighted	113	-0.0254244	0.0179461	0.156567	-0.0605987	0.00974989	0.974896	0.941201	1.0098	NA	NA	NA	0.625823	TEX29
Finn_BC	10558_26_PCDH9_PCDH9	Inverse variance weighted	146	-0.018791	0.0171917	0.27438	-0.0524868	0.0149047	0.981384	0.948867	1.01502	NA	NA	NA	0.818171	PCDH9
Finn_BC	10560_1_ITM2C_ITM2C	Inverse variance weighted	4	-0.0625943	0.104045	0.547436	-0.266523	0.141334	0.939324	0.766038	1.15181	NA	NA	NA	0.978657	ITM2C
Finn_BC	10561_5_PGLYRP3_PGRP_I_alpha	Inverse variance weighted	41	-0.0165973	0.0325668	0.610304	-0.0804283	0.0472336	0.98354	0.922721	1.04837	NA	NA	NA	0.978657	PGLYRP3
Finn_BC	10562_42_NETO2_NETO2	Inverse variance weighted	3	0.013345	0.108784	0.902365	-0.199872	0.226562	1.01343	0.818835	1.25428	NA	NA	NA	0.994501	NETO2
Finn_BC	10563_13_LYSMD3_LYSM3	Inverse variance weighted	8	0.0132356	0.0749328	0.859796	-0.133633	0.160104	1.01332	0.874911	1.17363	NA	NA	NA	0.994501	LYSMD3
Finn_BC	10565_19_SLITRK3_SLIK3	Inverse variance weighted	185	-0.0464742	0.0138495	0.000791764	-0.0736192	-0.0193292	0.954589	0.929025	0.980856	0.11426	0.49839	TRUE	0.022423	SLITRK3
Finn_BC	10569_28_SCGB1A1_Urinary_protein_1	Inverse variance weighted	67	-0.0582557	0.0248553	0.0190889	-0.106972	-0.00953926	0.943409	0.898551	0.990506	0.563152	0.368415	TRUE	0.191127	SCGB1A1
Finn_BC	10571_14_MGAT1_MGAT1	Inverse variance weighted	4	0.123669	0.119211	0.29955	-0.109984	0.357322	1.13164	0.895849	1.4295	NA	NA	NA	0.847932	MGAT1
Finn_BC	10572_65_CST8_CST8	Inverse variance weighted	104	0.0406063	0.0154737	0.00868482	0.0102779	0.0709347	1.04144	1.01033	1.07351	0.361885	0.144412	TRUE	0.115179	CST8
Finn_BC	10574_10_AXL_AXL	Inverse variance weighted	230	-0.0542008	0.0111714	1.22379e-06	-0.0760967	-0.0323048	0.947242	0.926727	0.968211	0.000108961	0.00012509	TRUE	0.000139544	AXL
Finn_BC	10575_31_PUF60_PUF60	Inverse variance weighted	9	-0.00931168	0.0778311	0.904769	-0.161861	0.143237	0.990732	0.85056	1.154	NA	NA	NA	0.994501	PUF60
Finn_BC	10580_14_SFTA2_SFTA2	Inverse variance weighted	18	0.0142494	0.0458872	0.756157	-0.0756895	0.104188	1.01435	0.927104	1.10981	NA	NA	NA	0.994501	SFTA2
Finn_BC	10582_36_POMK_SG196	Inverse variance weighted	43	0.00615916	0.0308484	0.841747	-0.0543038	0.0666221	1.00618	0.947144	1.06889	NA	NA	NA	0.994501	POMK
Finn_BC	10584_7_NDUFS4_NDUS4	Inverse variance weighted	1085	-0.00710297	0.00427782	0.0968301	-0.0154875	0.00128155	0.992922	0.984632	1.00128	NA	NA	NA	0.501872	NDUFS4
Finn_BC	10588_39_ST3GAL5_SIAT9	Wald ratio	rs10922098	0.106847	0.24703	0.665358	-0.377331	0.591026	1.11276	0.685689	1.80584	NA	NA	NA	0.978657	ST3GAL5
Finn_BC	10600_24_CLGN_CLGN	Inverse variance weighted	160	0.00265595	0.0112219	0.812908	-0.0193389	0.0246508	1.00266	0.980847	1.02496	NA	NA	NA	0.994501	CLGN
Finn_BC	10603_1_HTN3_HIS3	Inverse variance weighted	77	0.029612	0.0178336	0.096822	-0.00534189	0.0645659	1.03005	0.994672	1.0667	NA	NA	NA	0.501872	HTN3
Finn_BC	10605_22_APMAP_APMAP	Inverse variance weighted	33	-0.0650679	0.0498135	0.191474	-0.162702	0.0325665	0.937004	0.849844	1.0331	NA	NA	NA	0.689645	APMAP
Finn_BC	10606_34_TOR1AIP1_TOIP1	Inverse variance weighted	34	0.122048	0.0458024	0.00770655	0.0322753	0.211821	1.12981	1.0328	1.23593	0.465106	0.255805	TRUE	0.106008	TOR1AIP1
Finn_BC	10608_9_HTN1_HIS1	Inverse variance weighted	51	-0.0147121	0.0243644	0.545951	-0.0624663	0.033042	0.985396	0.939445	1.03359	NA	NA	NA	0.978657	HTN1
Finn_BC	10612_18_PLOD3_PLOD3	Inverse variance weighted	50	0.00340691	0.0261463	0.896328	-0.0478398	0.0546536	1.00341	0.953286	1.05617	NA	NA	NA	0.994501	PLOD3
Finn_BC	10613_33_CASC4_CASC4	Inverse variance weighted	108	0.0614211	0.0150406	4.43271e-05	0.0319415	0.0909007	1.06335	1.03246	1.09516	0.0567665	0.798341	TRUE	0.00225964	CASC4
Finn_BC	10615_18_MPZ_MYP0	Inverse variance weighted	124	0.00973221	0.0184461	0.597776	-0.0264222	0.0458866	1.00978	0.973924	1.04696	NA	NA	NA	0.978657	MPZ
Finn_BC	10618_190_LRP2_megalin	Inverse variance weighted	11	9.39611e-05	0.0591691	0.998733	-0.115878	0.116065	1.00009	0.890584	1.12307	NA	NA	NA	0.999569	LRP2
Finn_BC	10620_21_MSMB_PSP_94	Inverse variance weighted	951	0.000186458	0.00488062	0.969525	-0.00937956	0.00975247	1.00019	0.990664	1.0098	NA	NA	NA	0.99937	MSMB
Finn_BC	10621_26_PRR16_PRR16	Inverse variance weighted	18	0.0432855	0.0490411	0.377433	-0.0528351	0.139406	1.04424	0.948536	1.14959	NA	NA	NA	0.927633	PRR16
Finn_BC	10623_19_MUC1_MUC1	Inverse variance weighted	5	0.0266562	0.078686	0.734786	-0.127568	0.180881	1.02701	0.880233	1.19827	NA	NA	NA	0.990599	MUC1
Finn_BC	10624_45_SPINK13_ISK13	Inverse variance weighted	4	0.076244	0.109013	0.4843	-0.137421	0.289909	1.07923	0.871603	1.33631	NA	NA	NA	0.972337	SPINK13
Finn_BC	10627_87_APLP2_APLP2	Inverse variance weighted	18	0.0725158	0.0471871	0.124349	-0.0199709	0.165002	1.07521	0.980227	1.1794	NA	NA	NA	0.566264	APLP2
Finn_BC	10630_5_HTATIP2_HTAI2	Inverse variance weighted	154	0.0190892	0.0105536	0.0704852	-0.00159592	0.0397743	1.01927	0.998405	1.04058	NA	NA	NA	0.421258	HTATIP2
Finn_BC	10637_50_KIAA1324_K1324	Inverse variance weighted	5	0.274089	0.105897	0.00964627	0.0665308	0.481648	1.31533	1.06879	1.61874	0.72436	0.536981	TRUE	0.123412	KIAA1324
Finn_BC	10638_1_TINF2_TINF2	Inverse variance weighted	3	-0.0323483	0.144201	0.822502	-0.314982	0.250286	0.968169	0.729802	1.28439	NA	NA	NA	0.994501	TINF2
Finn_BC	10643_16_OLFM3_NOE3	Inverse variance weighted	25	-0.0239162	0.041437	0.563826	-0.105133	0.0573004	0.976368	0.900205	1.05897	NA	NA	NA	0.978657	OLFM3
Finn_BC	10647_18_ASCC1_ASCC1	Inverse variance weighted	10	-0.0651397	0.0835946	0.435842	-0.228985	0.0987057	0.936937	0.79534	1.10374	NA	NA	NA	0.971939	ASCC1
Finn_BC	10663_42_INSIG1_INSI1	Wald ratio	rs6901410	-0.293082	0.381691	0.442575	-1.0412	0.455031	0.745961	0.353032	1.57622	NA	NA	NA	0.972337	INSIG1
Finn_BC	10666_7_GNPTG_GNPTG	Inverse variance weighted	45	-0.0125115	0.0320101	0.695901	-0.0752513	0.0502284	0.987566	0.92751	1.05151	NA	NA	NA	0.989412	GNPTG
Finn_BC	10667_78_C1orf185_CA185	Inverse variance weighted	5	0.0890583	0.112401	0.42817	-0.131248	0.309364	1.09314	0.877001	1.36256	NA	NA	NA	0.964273	C1orf185
Finn_BC	10668_5_STX4_STX4	Inverse variance weighted	4	-0.125444	0.115464	0.277285	-0.351753	0.100865	0.882105	0.703454	1.10613	NA	NA	NA	0.820682	STX4
Finn_BC	10672_75_SFTPB_SP_B	Inverse variance weighted	93	0.00961998	0.0179799	0.592621	-0.0256206	0.0448605	1.00967	0.974705	1.04588	NA	NA	NA	0.978657	SFTPB
Finn_BC	10675_223_TMX2_TMX2	Inverse variance weighted	60	-6.59395e-05	0.0229155	0.997704	-0.0449804	0.0448485	0.999934	0.956016	1.04587	NA	NA	NA	0.99937	TMX2
Finn_BC	10677_9_NDUFB4_NDUB4	Inverse variance weighted	182	-0.0291505	0.0119597	0.0147933	-0.0525914	-0.00570955	0.97127	0.948768	0.994307	0.690658	0.559427	TRUE	0.160248	NDUFB4
Finn_BC	10693_43_KLRG2_KLRG2	Inverse variance weighted	52	0.0812966	0.026061	0.00181178	0.0302169	0.132376	1.08469	1.03068	1.14154	0.0966784	0.705848	TRUE	0.0400533	KLRG2
Finn_BC	10695_12_WFDC10B_WF10B	Inverse variance weighted	2	0.0813468	0.174713	0.6415	-0.26109	0.423784	1.08475	0.770211	1.52773	NA	NA	NA	0.978657	WFDC10B
Finn_BC	10699_52_LRP1_LRP1	Inverse variance weighted	2	0.1808	0.185273	0.329134	-0.182334	0.543934	1.19818	0.833323	1.72277	NA	NA	NA	0.884153	LRP1
Finn_BC	10700_10_IGSF11_IGS11	Inverse variance weighted	4	-0.15321	0.123789	0.215838	-0.395835	0.0894159	0.85795	0.673118	1.09354	NA	NA	NA	0.730645	IGSF11
Finn_BC	10702_1_COL28A1_COSA1	Inverse variance weighted	5	-0.0761101	0.1199	0.525574	-0.311115	0.158895	0.926714	0.73263	1.17221	NA	NA	NA	0.975643	COL28A1
Finn_BC	10703_203_SUDS3_SDS3	Inverse variance weighted	18	-0.0116667	0.049682	0.814343	-0.109043	0.08571	0.988401	0.896691	1.08949	NA	NA	NA	0.994501	SUDS3
Finn_BC	10704_91_LRMP_LRMP	Inverse variance weighted	3	0.0143352	0.127146	0.910232	-0.234871	0.263542	1.01444	0.790672	1.30153	NA	NA	NA	0.994501	LRMP
Finn_BC	10705_14_ST6GALNAC3_SIA7C	Wald ratio	rs17095637	0.461087	0.214581	0.0316521	0.0405079	0.881666	1.5858	1.04134	2.41492	NA	NA	TRUE	0.253167	ST6GALNAC3
Finn_BC	10708_3_GNRH2_GON2	Inverse variance weighted	10	-0.0452415	0.0457135	0.322333	-0.13484	0.044357	0.955767	0.873856	1.04536	NA	NA	NA	0.876339	GNRH2
Finn_BC	10710_23_ZPBP2_ZPBP2	Inverse variance weighted	2	-0.0889774	0.212568	0.67552	-0.50561	0.327655	0.914866	0.603137	1.38771	NA	NA	NA	0.98244	ZPBP2
Finn_BC	10713_151_CD300LB_CLM7	Inverse variance weighted	6	0.0197958	0.0883272	0.822665	-0.153325	0.192917	1.01999	0.85785	1.21278	NA	NA	NA	0.994501	CD300LB
Finn_BC	10714_7_ACE_ACE	Inverse variance weighted	386	-0.0187335	0.00816736	0.0218075	-0.0347415	-0.00272548	0.981441	0.965855	0.997278	0.000150993	0.427483	TRUE	0.203647	ACE
Finn_BC	10716_35_PSMD5_PSMD5	Inverse variance weighted	13	0.195093	0.0595431	0.00105101	0.0783887	0.311798	1.21542	1.08154	1.36588	0.725166	0.374407	TRUE	0.0267884	PSMD5
Finn_BC	10722_13_SYK_KSYK	Inverse variance weighted	6	-0.0871763	0.0790735	0.270256	-0.24216	0.0678077	0.916515	0.78493	1.07016	NA	NA	NA	0.815474	SYK
Finn_BC	10731_10_HS3ST5_HS3S5	Inverse variance weighted	60	-0.0880972	0.0245647	0.000335351	-0.136244	-0.0399505	0.915672	0.87263	0.960837	0.0691958	0.934165	TRUE	0.0117183	HS3ST5
Finn_BC	10734_339_GAL3ST2_G3ST2	Inverse variance weighted	85	0.00874937	0.0175166	0.617433	-0.0255831	0.0430818	1.00879	0.974741	1.04402	NA	NA	NA	0.978657	GAL3ST2
Finn_BC	10737_96_SERPINB1_Serpin_B1	Inverse variance weighted	6	-0.0734917	0.0878896	0.403052	-0.245755	0.0987718	0.929144	0.782114	1.10381	NA	NA	NA	0.94941	SERPINB1
Finn_BC	10748_216_PCDHB2_PCDB2	Inverse variance weighted	48	0.00267509	0.0269647	0.920974	-0.0501757	0.0555259	1.00268	0.951062	1.0571	NA	NA	NA	0.994501	PCDHB2
Finn_BC	10752_8_CDYL2_CDYL2	Inverse variance weighted	19	-0.0778566	0.0448917	0.0828616	-0.165844	0.0101312	0.925097	0.847178	1.01018	NA	NA	NA	0.455056	CDYL2
Finn_BC	10753_31_ADAM7_ADAM7	Inverse variance weighted	51	-0.0536928	0.0249984	0.0317262	-0.10269	-0.0046958	0.947723	0.902407	0.995315	0.131651	0.878337	TRUE	0.253167	ADAM7
Finn_BC	10754_113_PROK2_Prokineticin_2	Inverse variance weighted	121	-0.0133957	0.0122158	0.272823	-0.0373388	0.0105473	0.986694	0.96335	1.0106	NA	NA	NA	0.816463	PROK2
Finn_BC	10756_34_UCN3_UCN3	Wald ratio	rs12292693	-0.142373	0.216622	0.511026	-0.566951	0.282206	0.867298	0.567252	1.32605	NA	NA	NA	0.972337	UCN3
Finn_BC	10758_2_KERA_KERA	Inverse variance weighted	47	0.0136955	0.0234846	0.559779	-0.0323343	0.0597253	1.01379	0.968183	1.06154	NA	NA	NA	0.978657	KERA
Finn_BC	10760_107_GRIA4_GRIA4	Inverse variance weighted	3	0.0268689	0.176166	0.878776	-0.318416	0.372154	1.02723	0.7273	1.45086	NA	NA	NA	0.994501	GRIA4
Finn_BC	10761_5_TMED2_TMED2	Inverse variance weighted	13	-0.0141535	0.0603722	0.814645	-0.132483	0.104176	0.985946	0.875918	1.1098	NA	NA	NA	0.994501	TMED2
Finn_BC	10762_2_KLRG2_KLRG2	Inverse variance weighted	18	0.0367637	0.059791	0.53864	-0.0804267	0.153954	1.03745	0.922723	1.16644	NA	NA	NA	0.977353	KLRG2
Finn_BC	10767_52_GPR64_GPR64	Inverse variance weighted	7	-0.0887463	0.0791516	0.262195	-0.243883	0.0663909	0.915078	0.783579	1.06864	NA	NA	NA	0.80289	GPR64
Finn_BC	10772_21_CSGALNACT2_CGAT2	Inverse variance weighted	23	-0.026903	0.0373487	0.471329	-0.100107	0.0463005	0.973456	0.904741	1.04739	NA	NA	NA	0.972337	CSGALNACT2
Finn_BC	10781_19_CLEC4G_CLC4G	Inverse variance weighted	39	-0.00251241	0.0275222	0.927265	-0.0564559	0.0514311	0.997491	0.945108	1.05278	NA	NA	NA	0.994501	CLEC4G
Finn_BC	10785_8_LRRC52_LRC52	Inverse variance weighted	14	-0.115664	0.0535445	0.0307611	-0.220611	-0.0107169	0.890774	0.802028	0.98934	0.167585	0.795902	TRUE	0.247747	LRRC52
Finn_BC	10798_4_CD300E_CLM2	Inverse variance weighted	12	-0.0360268	0.0634837	0.570377	-0.160455	0.0884012	0.964614	0.851756	1.09243	NA	NA	NA	0.978657	CD300E
Finn_BC	10809_14_KLRB1_KLRB1	Inverse variance weighted	16	-0.0528239	0.0648505	0.415331	-0.179931	0.0742831	0.948547	0.835328	1.07711	NA	NA	NA	0.958367	KLRB1
Finn_BC	10814_7_CD1A_CD1A	Inverse variance weighted	68	-0.00784701	0.0218364	0.719331	-0.0506464	0.0349524	0.992184	0.950615	1.03557	NA	NA	NA	0.989911	CD1A
Finn_BC	10815_2_HABP4_HABP4	Inverse variance weighted	99	-0.035487	0.0158708	0.0253518	-0.0665937	-0.00438032	0.965135	0.935575	0.995629	0.13805	0.88653	TRUE	0.221471	HABP4
Finn_BC	10816_150_PILRA_PILRA_isoform_FDF03_M14	Inverse variance weighted	911	-0.00744702	0.00356059	0.0364819	-0.0144258	-0.000468271	0.992581	0.985678	0.999532	0.396991	0.433181	TRUE	0.275875	PILRA
Finn_BC	10817_26_TOMM20L_TO20L	Inverse variance weighted	76	0.00479598	0.0186939	0.797524	-0.031844	0.041436	1.00481	0.968658	1.04231	NA	NA	NA	0.994501	TOMM20L
Finn_BC	10818_36_SMPD1_ASM	Inverse variance weighted	201	0.00136857	0.0133704	0.918472	-0.0248374	0.0275745	1.00137	0.975469	1.02796	NA	NA	NA	0.994501	SMPD1
Finn_BC	10825_12_VSIG10_VSI10	Inverse variance weighted	3	-0.0399115	0.151075	0.791638	-0.336018	0.256195	0.960875	0.714611	1.292	NA	NA	NA	0.994501	VSIG10
Finn_BC	10830_5_EFCAB14_K0494	Wald ratio	rs10922098	0.0937258	0.216693	0.665358	-0.330992	0.518444	1.09826	0.718211	1.67941	NA	NA	NA	0.978657	EFCAB14
Finn_BC	10832_24_B4GALT6_B4GT6	Inverse variance weighted	247	0.0216092	0.00939713	0.0214738	0.00319079	0.0400275	1.02184	1.0032	1.04084	0.358277	0.198884	TRUE	0.202714	B4GALT6
Finn_BC	10833_64_HHIP_HHIP	Inverse variance weighted	40	-0.0359571	0.0348662	0.302405	-0.104295	0.0323806	0.964682	0.90096	1.03291	NA	NA	NA	0.851412	HHIP
Finn_BC	10835_25_A4GNT_A4GCT	Inverse variance weighted	7	-0.156588	0.0805049	0.0517657	-0.314378	0.00120135	0.855056	0.730243	1.0012	NA	NA	NA	0.340882	A4GNT
Finn_BC	10842_7_GCNT4_GCNT4	Inverse variance weighted	32	-0.0134323	0.0392473	0.732164	-0.0903571	0.0634924	0.986658	0.913605	1.06555	NA	NA	NA	0.990599	GCNT4
Finn_BC	10847_1_SIGLEC15_SIG15	Inverse variance weighted	41	0.0477053	0.0368937	0.195995	-0.0246064	0.120017	1.04886	0.975694	1.12752	NA	NA	NA	0.696694	SIGLEC15
Finn_BC	10848_137_BTNL3_BTNL3	Inverse variance weighted	28	-0.0364361	0.0394339	0.355496	-0.113727	0.0408542	0.96422	0.892502	1.0417	NA	NA	NA	0.907422	BTNL3
Finn_BC	10851_77_EBI3_IL27B	Inverse variance weighted	342	0.00589884	0.0079419	0.457634	-0.00966729	0.021465	1.00592	0.990379	1.0217	NA	NA	NA	0.972337	EBI3
Finn_BC	10852_114_HNRNPDL_HNRDL	Inverse variance weighted	4	-0.0418333	0.111481	0.707475	-0.260337	0.17667	0.95903	0.770792	1.19324	NA	NA	NA	0.989412	HNRNPDL
Finn_BC	10866_60_SMEK1_P4R3A	Inverse variance weighted	8	-0.131366	0.13714	0.338112	-0.40016	0.137427	0.876896	0.670213	1.14732	NA	NA	NA	0.890545	SMEK1
Finn_BC	10876_300_BRAT1_BRAT1	Inverse variance weighted	2	-0.117903	0.187187	0.528779	-0.48479	0.248983	0.888782	0.615827	1.28272	NA	NA	NA	0.975643	BRAT1
Finn_BC	10880_38_FAM163B_F163B	Inverse variance weighted	30	-0.0649342	0.032747	0.047378	-0.129118	-0.000750095	0.937129	0.87887	0.99925	0.210921	0.727706	TRUE	0.322274	FAM163B
Finn_BC	10882_12_DSC1_Desmocollin_1	Inverse variance weighted	23	0.0292963	0.0419258	0.484699	-0.0528782	0.111471	1.02973	0.948495	1.11792	NA	NA	NA	0.972337	DSC1
Finn_BC	10885_36_C6orf89_CF089	Inverse variance weighted	12	0.0341003	0.058993	0.563237	-0.0815259	0.149727	1.03469	0.921709	1.16152	NA	NA	NA	0.978657	C6orf89
Finn_BC	10889_2_MRAP2_MRAP2	Inverse variance weighted	3	0.0119825	0.192811	0.950446	-0.365927	0.389892	1.01205	0.693553	1.47682	NA	NA	NA	0.998797	MRAP2
Finn_BC	10890_135_LCTL_LCTL	Inverse variance weighted	11	0.0113016	0.0559668	0.839969	-0.0983933	0.120996	1.01137	0.906292	1.12862	NA	NA	NA	0.994501	LCTL
Finn_BC	10892_8_OSMR_OSMR	Inverse variance weighted	21	0.00464598	0.0447014	0.917222	-0.0829687	0.0922607	1.00466	0.92038	1.09665	NA	NA	NA	0.994501	OSMR
Finn_BC	10895_28_TMPRSS11B_TM11B	Inverse variance weighted	10	0.0722072	0.0726314	0.320145	-0.0701503	0.214565	1.07488	0.932254	1.23932	NA	NA	NA	0.874608	TMPRSS11B
Finn_BC	10900_272_STMN2_STMN2	Inverse variance weighted	6	0.0530826	0.0785369	0.499108	-0.10085	0.207015	1.05452	0.904069	1.23	NA	NA	NA	0.972337	STMN2
Finn_BC	10902_53_ASPRV1_APRV1	Inverse variance weighted	65	0.0527167	0.0291316	0.070357	-0.00438123	0.109815	1.05413	0.995628	1.11607	NA	NA	NA	0.421073	ASPRV1
Finn_BC	10903_50_STX8_STX8	Inverse variance weighted	6	-0.101984	0.0956891	0.286523	-0.289534	0.085567	0.903044	0.748612	1.08933	NA	NA	NA	0.833223	STX8
Finn_BC	10907_116_NTM_NTRI	Inverse variance weighted	117	-0.00302319	0.0161209	0.851243	-0.0346201	0.0285737	0.996981	0.965972	1.02899	NA	NA	NA	0.994501	NTM
Finn_BC	10908_2_GALNT13_GLT13	Inverse variance weighted	5	0.0431031	0.109934	0.694998	-0.172367	0.258574	1.04405	0.84167	1.29508	NA	NA	NA	0.989412	GALNT13
Finn_BC	10910_6_CEACAM4_CEAM4	Inverse variance weighted	8	0.0184905	0.063976	0.772565	-0.106903	0.143884	1.01866	0.898613	1.15475	NA	NA	NA	0.994501	CEACAM4
Finn_BC	10916_44_PLA2R1_PLA2R	Inverse variance weighted	835	0.00451373	0.00446868	0.312457	-0.00424489	0.0132723	1.00452	0.995764	1.01336	NA	NA	NA	0.862891	PLA2R1
Finn_BC	10917_40_GNGT2_GBGT2	Wald ratio	rs28720282	-0.274333	0.295386	0.353031	-0.85329	0.304624	0.760079	0.426011	1.35611	NA	NA	NA	0.906747	GNGT2
Finn_BC	10924_258_CYB5D2_NEUFC	Inverse variance weighted	26	0.0523384	0.024917	0.0356842	0.00350104	0.101176	1.05373	1.00351	1.10647	0.340544	0.330691	TRUE	0.271739	CYB5D2
Finn_BC	10933_107_CALN1_CABP8	Inverse variance weighted	35	-0.00603988	0.0348407	0.862371	-0.0743276	0.0622478	0.993978	0.928368	1.06423	NA	NA	NA	0.994501	CALN1
Finn_BC	10938_13_CD58_sLFA_3	Inverse variance weighted	26	0.00676272	0.0323049	0.834183	-0.0565549	0.0700804	1.00679	0.945015	1.07259	NA	NA	NA	0.994501	CD58
Finn_BC	10939_16_PLEKHA4_PKHA4	Inverse variance weighted	14	0.00745706	0.0620492	0.904341	-0.114159	0.129074	1.00748	0.892116	1.13777	NA	NA	NA	0.994501	PLEKHA4
Finn_BC	10940_25_SRL_SRCA	Inverse variance weighted	21	-0.102861	0.0371822	0.00566787	-0.175738	-0.0299837	0.902253	0.838838	0.970461	0.940551	0.606668	TRUE	0.0870883	SRL
Finn_BC	10945_11_STX6_Syntaxin_6	Inverse variance weighted	11	-0.019487	0.0569373	0.732161	-0.131084	0.0921102	0.980702	0.877144	1.09649	NA	NA	NA	0.990599	STX6
Finn_BC	10948_14_PLD3_PLD3	Inverse variance weighted	4	-0.0293419	0.17372	0.865873	-0.369833	0.311149	0.971084	0.690849	1.36499	NA	NA	NA	0.994501	PLD3
Finn_BC	10949_59_RPLP2_RLA2	Wald ratio	rs10922098	0.0945552	0.218611	0.665358	-0.333922	0.523032	1.09917	0.71611	1.68714	NA	NA	NA	0.978657	RPLP2
Finn_BC	10953_14_CLEC2A_CLC2A	Inverse variance weighted	32	0.098007	0.0358907	0.0063198	0.0276613	0.168353	1.10297	1.02805	1.18335	0.0334297	0.475089	TRUE	0.0936113	CLEC2A
Finn_BC	10955_4_CLEC10A_CLC10	Inverse variance weighted	6	0.0272519	0.0846501	0.747501	-0.138662	0.193166	1.02763	0.870522	1.21308	NA	NA	NA	0.991709	CLEC10A
Finn_BC	10956_82_GCSH_GCSH	Inverse variance weighted	4	0.0816912	0.124748	0.512566	-0.162816	0.326198	1.08512	0.849748	1.38569	NA	NA	NA	0.972337	GCSH
Finn_BC	10959_125_BET1L_BET1L	Inverse variance weighted	13	-0.0478717	0.0591576	0.418387	-0.163821	0.0680771	0.953256	0.848894	1.07045	NA	NA	NA	0.960234	BET1L
Finn_BC	10961_15_RARRES3_TIG3	Inverse variance weighted	20	-0.0726951	0.041413	0.0791957	-0.153865	0.00847425	0.929884	0.857388	1.00851	NA	NA	NA	0.44558	RARRES3
Finn_BC	10974_20_SPINK7_ISK7	Inverse variance weighted	22	0.024033	0.0217126	0.268351	-0.0185237	0.0665897	1.02432	0.981647	1.06886	NA	NA	NA	0.812273	SPINK7
Finn_BC	10975_59_MUCL1_MUCL1	Inverse variance weighted	35	-0.000462029	0.0337166	0.989067	-0.0665466	0.0656226	0.999538	0.935619	1.06782	NA	NA	NA	0.99937	MUCL1
Finn_BC	10977_55_UCMA_UCMA	Inverse variance weighted	80	0.0261737	0.0189289	0.166745	-0.0109269	0.0632742	1.02652	0.989133	1.06532	NA	NA	NA	0.641087	UCMA
Finn_BC	10981_56_NRG3_NRG3	Wald ratio	rs572515	0.0993021	0.231453	0.667896	-0.354346	0.55295	1.1044	0.701632	1.73837	NA	NA	NA	0.978657	NRG3
Finn_BC	10990_21_LRRK2_LRRK2	Inverse variance weighted	31	-0.0646015	0.042023	0.124223	-0.146966	0.0177636	0.937441	0.863323	1.01792	NA	NA	NA	0.566264	LRRK2
Finn_BC	11067_13_BGLAP_Osteocalcin	Inverse variance weighted	2	0.169348	0.201311	0.400222	-0.225222	0.563917	1.18453	0.798339	1.75754	NA	NA	NA	0.947113	BGLAP
Finn_BC	11071_1_IL5_IL_5	Wald ratio	rs572515	0.0922214	0.21495	0.667896	-0.32908	0.513523	1.09661	0.719586	1.67117	NA	NA	NA	0.978657	IL5
Finn_BC	11094_104_CLC_LPPL	Inverse variance weighted	8	0.00220511	0.074105	0.976261	-0.143041	0.147451	1.00221	0.866719	1.15888	NA	NA	NA	0.99937	CLC
Finn_BC	11096_57_N6AMT1_HEMK2	Inverse variance weighted	7	0.183288	0.135221	0.175266	-0.0817443	0.448321	1.20116	0.921508	1.56568	NA	NA	NA	0.655479	N6AMT1
Finn_BC	11098_1_PDXK_PDXK	Inverse variance weighted	26	0.0522108	0.04058	0.198229	-0.027326	0.131748	1.0536	0.973044	1.14082	NA	NA	NA	0.699691	PDXK
Finn_BC	11102_22_REG4_REG4	Inverse variance weighted	25	-0.0202511	0.0404732	0.616824	-0.0995786	0.0590765	0.979953	0.905219	1.06086	NA	NA	NA	0.978657	REG4
Finn_BC	11103_24_HSPB1_HSP_27	Wald ratio	rs7926172	-0.0687381	0.237773	0.772512	-0.534774	0.397298	0.933571	0.585802	1.4878	NA	NA	NA	0.994501	HSPB1
Finn_BC	11104_13_CHI3L1_YKL_40	Inverse variance weighted	371	0.00702072	0.00649576	0.279779	-0.00571097	0.0197524	1.00705	0.994305	1.01995	NA	NA	NA	0.825212	CHI3L1
Finn_BC	11105_171_ENO1_Alpha_enolase	Wald ratio	rs1354034	0.179545	0.277139	0.51708	-0.363648	0.722739	1.19667	0.695136	2.06007	NA	NA	NA	0.972337	ENO1
Finn_BC	11107_25_TENM3_TEN3	Inverse variance weighted	5	0.148575	0.100407	0.138946	-0.0482226	0.345372	1.16018	0.952922	1.41252	NA	NA	NA	0.587942	TENM3
Finn_BC	11109_56_SVEP1_SVEP1	Inverse variance weighted	43	-0.0125596	0.0302057	0.677554	-0.0717628	0.0466435	0.987519	0.930752	1.04775	NA	NA	NA	0.98244	SVEP1
Finn_BC	11110_4_TMEM119_TM119	Inverse variance weighted	5	-0.0328025	0.0897861	0.714858	-0.208783	0.143178	0.96773	0.811571	1.15394	NA	NA	NA	0.98961	TMEM119
Finn_BC	11112_18_TMEM167A_KISHA	Wald ratio	rs10922098	0.11489	0.265624	0.665358	-0.405733	0.635512	1.12175	0.666488	1.88799	NA	NA	NA	0.978657	TMEM167A
Finn_BC	11116_16_C11orf87_CK087	Inverse variance weighted	49	-0.0219014	0.02426	0.366644	-0.0694511	0.0256482	0.978337	0.932906	1.02598	NA	NA	NA	0.918305	C11orf87
Finn_BC	11117_2_SPATA20_SPT20	Inverse variance weighted	57	0.0108223	0.0230232	0.638311	-0.0343031	0.0559477	1.01088	0.966279	1.05754	NA	NA	NA	0.978657	SPATA20
Finn_BC	11118_107_RAB17_RAB17	Inverse variance weighted	99	0.0129677	0.016562	0.433639	-0.0194938	0.0454291	1.01305	0.980695	1.04648	NA	NA	NA	0.969534	RAB17
Finn_BC	11120_49_NAT14_NAT14	Inverse variance weighted	18	0.0489964	0.0455141	0.281699	-0.0402112	0.138204	1.05022	0.960587	1.14821	NA	NA	NA	0.826988	NAT14
Finn_BC	11126_102_TRIO_TRIO	Wald ratio	rs151900	-0.0760312	0.285023	0.789658	-0.634676	0.482613	0.926787	0.530107	1.6203	NA	NA	NA	0.994501	TRIO
Finn_BC	11128_29_TMEM132C_T132C	Inverse variance weighted	24	-0.0247425	0.0464606	0.594346	-0.115805	0.0663203	0.975561	0.890649	1.06857	NA	NA	NA	0.978657	TMEM132C
Finn_BC	11129_66_BMP15_BMP15	Inverse variance weighted	26	-0.0261034	0.0393319	0.506902	-0.103194	0.0509871	0.974234	0.901952	1.05231	NA	NA	NA	0.972337	BMP15
Finn_BC	11130_158_CACNB4_CACB4	Inverse variance weighted	12	0.0863911	0.0560599	0.123305	-0.0234864	0.196269	1.09023	0.976787	1.21685	NA	NA	NA	0.566264	CACNB4
Finn_BC	11134_30_MTRF1L_RF1ML	Inverse variance weighted	20	-0.0188344	0.0488255	0.699683	-0.114532	0.0768636	0.981342	0.891783	1.07989	NA	NA	NA	0.989412	MTRF1L
Finn_BC	11135_5_MRPL55_RM55	Wald ratio	rs6809081	-0.108814	0.275029	0.692366	-0.647871	0.430243	0.896897	0.523159	1.53763	NA	NA	NA	0.987902	MRPL55
Finn_BC	11137_43_CSF2RB_IL3RB	Inverse variance weighted	35	-0.01213	0.0331569	0.714486	-0.0771176	0.0528575	0.987943	0.925781	1.05428	NA	NA	NA	0.989412	CSF2RB
Finn_BC	11138_16_RUNX3_RUNX3	Inverse variance weighted	3	-0.275441	0.198393	0.165027	-0.664292	0.113409	0.759237	0.514638	1.12009	NA	NA	NA	0.638935	RUNX3
Finn_BC	11140_56_COL1A1_CO1A1	Inverse variance weighted	81	0.0357272	0.0160927	0.0264122	0.00418564	0.0672689	1.03637	1.00419	1.06958	0.838397	0.0433591	TRUE	0.226622	COL1A1
Finn_BC	11142_11_ANGPTL1_ANGL1	Inverse variance weighted	139	0.0232828	0.0123115	0.0586049	-0.000847702	0.0474133	1.02356	0.999153	1.04856	NA	NA	NA	0.371798	ANGPTL1
Finn_BC	11143_32_OLFM3_NOE3	Inverse variance weighted	7	0.0539133	0.0737171	0.464562	-0.0905721	0.198399	1.05539	0.913408	1.21945	NA	NA	NA	0.972337	OLFM3
Finn_BC	11144_10_DEFB116_DB116	Inverse variance weighted	8	0.0231379	0.0702865	0.742009	-0.114624	0.160899	1.02341	0.891702	1.17457	NA	NA	NA	0.990599	DEFB116
Finn_BC	11145_72_KIAA1549L_K154L	Inverse variance weighted	63	-0.040944	0.0197509	0.0381709	-0.0796558	-0.00223214	0.959883	0.923434	0.99777	0.387983	0.70911	TRUE	0.283696	KIAA1549L
Finn_BC	11146_4_TBX22_TBX22	Inverse variance weighted	4	0.019616	0.112301	0.861336	-0.200493	0.239725	1.01981	0.818327	1.2709	NA	NA	NA	0.994501	TBX22
Finn_BC	11147_17_TREML1_TRML1	Inverse variance weighted	2	0.145707	0.125292	0.244855	-0.0998653	0.391278	1.15686	0.904959	1.47887	NA	NA	NA	0.781838	TREML1
Finn_BC	11149_3_TLR1_TLR1	Inverse variance weighted	4	-0.00395832	0.104601	0.969814	-0.208977	0.20106	0.99605	0.811414	1.2227	NA	NA	NA	0.99937	TLR1
Finn_BC	11152_46_KLK13_kallikrein_13	Inverse variance weighted	46	-0.00111992	0.0202771	0.955955	-0.0408631	0.0386233	0.998881	0.959961	1.03938	NA	NA	NA	0.99937	KLK13
Finn_BC	11154_3_NFE2L1_NF2L1	Inverse variance weighted	4	0.0140141	0.138393	0.919342	-0.257236	0.285264	1.01411	0.773186	1.33011	NA	NA	NA	0.994501	NFE2L1
Finn_BC	11155_16_COL6A5_CO6A5	Wald ratio	rs10922098	0.0856149	0.197941	0.665358	-0.302349	0.473579	1.08939	0.73908	1.60573	NA	NA	NA	0.978657	COL6A5
Finn_BC	11158_40_CCDC64_BICR1	Inverse variance weighted	4	-0.0277027	0.106889	0.795503	-0.237206	0.181801	0.972678	0.788829	1.19938	NA	NA	NA	0.994501	CCDC64
Finn_BC	11160_56_RNF122_RN122	Inverse variance weighted	22	-0.0168085	0.0400309	0.674566	-0.0952691	0.061652	0.983332	0.909128	1.06359	NA	NA	NA	0.98244	RNF122
Finn_BC	11161_5_SPG20_SPG20	Inverse variance weighted	6	-0.0400637	0.107658	0.709788	-0.251072	0.170945	0.960728	0.777966	1.18643	NA	NA	NA	0.989412	SPG20
Finn_BC	11162_37_EQTN_EQTN	Inverse variance weighted	3	0.231482	0.128479	0.071592	-0.0203378	0.483301	1.26047	0.979868	1.62142	NA	NA	NA	0.426006	EQTN
Finn_BC	11163_7_FAM162B_F162B	Inverse variance weighted	11	-0.0545914	0.0753704	0.468877	-0.202317	0.0931347	0.946872	0.816836	1.09761	NA	NA	NA	0.972337	FAM162B
Finn_BC	11164_7_TENM2_TEN2	Inverse variance weighted	25	-0.0016597	0.036637	0.963867	-0.0734683	0.0701489	0.998342	0.929166	1.07267	NA	NA	NA	0.99937	TENM2
Finn_BC	11167_6_MTMR1_MTMR1	Inverse variance weighted	53	-0.0019865	0.0260169	0.939137	-0.0529797	0.0490067	0.998015	0.948399	1.05023	NA	NA	NA	0.995194	MTMR1
Finn_BC	11168_3_MEGF10_MEG10	Inverse variance weighted	17	-0.00649165	0.0419209	0.876936	-0.0886566	0.0756733	0.993529	0.91516	1.07861	NA	NA	NA	0.994501	MEGF10
Finn_BC	11173_29_MILR1_MILR1	Inverse variance weighted	7	-0.0772909	0.0859188	0.368343	-0.245692	0.09111	0.925621	0.782163	1.09539	NA	NA	NA	0.920433	MILR1
Finn_BC	11174_8_THSD7A_THS7A	Inverse variance weighted	11	0.0411424	0.0638729	0.519491	-0.0840485	0.166333	1.042	0.919387	1.18097	NA	NA	NA	0.973648	THSD7A
Finn_BC	11175_45_LPCAT2_PCAT2	Wald ratio	rs7080536	0.85922	0.235456	0.000263082	0.397727	1.32071	2.36132	1.48844	3.74609	NA	NA	TRUE	0.00949945	LPCAT2
Finn_BC	11177_16_KRT5_K2C5	Inverse variance weighted	51	-0.209936	0.0454267	3.81125e-06	-0.298972	-0.120899	0.810636	0.74158	0.886123	4.37171e-05	0.0721124	TRUE	0.000331213	KRT5
Finn_BC	11178_21_SVEP1_SVEP1	Inverse variance weighted	193	-0.0224702	0.0142021	0.113611	-0.0503063	0.00536601	0.97778	0.950938	1.00538	NA	NA	NA	0.552054	SVEP1
Finn_BC	11179_7_TSSK1B_TSSK1	Inverse variance weighted	2	0.141095	0.224428	0.529555	-0.298785	0.580974	1.15153	0.741719	1.78778	NA	NA	NA	0.975643	TSSK1B
Finn_BC	11180_17_SMARCC1_SMRC1	Inverse variance weighted	44	0.00907908	0.0302734	0.764251	-0.0502567	0.0684149	1.00912	0.950985	1.07081	NA	NA	NA	0.994501	SMARCC1
Finn_BC	11185_145_GCH1_GCH1	Inverse variance weighted	39	-0.00237137	0.0325537	0.94193	-0.0661766	0.0614339	0.997631	0.935966	1.06336	NA	NA	NA	0.996338	GCH1
Finn_BC	11186_12_TMEM52_TMM52	Inverse variance weighted	2	-0.108114	0.132284	0.413768	-0.367391	0.151164	0.897526	0.692539	1.16319	NA	NA	NA	0.95748	TMEM52
Finn_BC	11187_11_CLEC12A_CL12A	Inverse variance weighted	370	-0.012273	0.00671476	0.0675842	-0.025434	0.0008879	0.987802	0.974887	1.00089	NA	NA	NA	0.40957	CLEC12A
Finn_BC	11190_129_YME1L1_YMEL1	Inverse variance weighted	4	-0.0937549	0.107635	0.383728	-0.304719	0.117209	0.910506	0.737331	1.12435	NA	NA	NA	0.93305	YME1L1
Finn_BC	11192_168_TINAGL1_TINAL	Inverse variance weighted	51	-0.0506424	0.0362281	0.162151	-0.121649	0.0203648	0.950619	0.885459	1.02057	NA	NA	NA	0.634701	TINAGL1
Finn_BC	11196_31_COL6A3_Collagen_alpha_3_VI_	Inverse variance weighted	5	-0.0660491	0.10022	0.50987	-0.262481	0.130382	0.936085	0.769141	1.13926	NA	NA	NA	0.972337	COL6A3
Finn_BC	11198_37_CREB3L1_CR3L1	Inverse variance weighted	8	-0.00637717	0.0730892	0.930471	-0.149632	0.136878	0.993643	0.861025	1.14669	NA	NA	NA	0.994501	CREB3L1
Finn_BC	11201_19_PUS1_TRUA	Inverse variance weighted	2	0.0239067	0.140995	0.865359	-0.252444	0.300257	1.02419	0.7769	1.35021	NA	NA	NA	0.994501	PUS1
Finn_BC	11202_70_TBX5_TBX5	Inverse variance weighted	8	-0.137244	0.0897018	0.126016	-0.313059	0.0385715	0.871758	0.731207	1.03933	NA	NA	NA	0.566264	TBX5
Finn_BC	11205_10_ITGB7_Integrin_beta_7	Inverse variance weighted	3	0.0522347	0.139612	0.708298	-0.221404	0.325873	1.05362	0.801393	1.38524	NA	NA	NA	0.989412	ITGB7
Finn_BC	11207_3_MSR1_Macrophage_scavenger_receptor	Inverse variance weighted	26	0.0156535	0.0375879	0.677081	-0.0580188	0.0893258	1.01578	0.943632	1.09344	NA	NA	NA	0.98244	MSR1
Finn_BC	11208_15_NAGPA_NAGPA	Inverse variance weighted	122	0.0259062	0.0138524	0.061461	-0.00124444	0.0530569	1.02624	0.998756	1.05449	NA	NA	NA	0.386517	NAGPA
Finn_BC	11211_7_TBCE_TBCE	Inverse variance weighted	12	0.15515	0.0559307	0.00553785	0.0455254	0.264774	1.16783	1.04658	1.30314	0.846833	0.746092	TRUE	0.0858347	TBCE
Finn_BC	11212_7_TXNDC5_TXND5	Wald ratio	rs2790444	0.405629	0.294375	0.168223	-0.171345	0.982604	1.50025	0.842531	2.6714	NA	NA	NA	0.644237	TXNDC5
Finn_BC	11214_40_DNAJB9_DNJB9	Inverse variance weighted	42	0.0207477	0.0365522	0.570294	-0.0508946	0.09239	1.02096	0.950379	1.09679	NA	NA	NA	0.978657	DNAJB9
Finn_BC	11215_6_CDH15_CAD15	Inverse variance weighted	120	-0.0801448	0.0179866	8.3581e-06	-0.115399	-0.044891	0.922983	0.891011	0.956102	0.0107407	0.019425	TRUE	0.000603594	CDH15
Finn_BC	11217_16_CTBP1_CTBP1	Wald ratio	rs1354034	0.176294	0.272121	0.51708	-0.357062	0.709651	1.19279	0.699729	2.03328	NA	NA	NA	0.972337	CTBP1
Finn_BC	11218_84_TPMT_TPMT	Inverse variance weighted	31	-0.00417461	0.034665	0.904145	-0.0721179	0.0637687	0.995834	0.930421	1.06585	NA	NA	NA	0.994501	TPMT
Finn_BC	11219_95_FGFBP3_FGFP3	Inverse variance weighted	88	0.101737	0.0187828	6.07791e-08	0.0649227	0.138551	1.10709	1.06708	1.14861	0.413846	0.514119	TRUE	1.05342e-05	FGFBP3
Finn_BC	11223_1_TMEM154_TM154	Inverse variance weighted	19	-0.00145458	0.0489113	0.976275	-0.0973207	0.0944115	0.998546	0.907265	1.09901	NA	NA	NA	0.99937	TMEM154
Finn_BC	11226_16_UBE3A_UBE3A	Inverse variance weighted	3	0.0521026	0.145658	0.720564	-0.233387	0.337592	1.05348	0.791847	1.40157	NA	NA	NA	0.989911	UBE3A
Finn_BC	11227_31_TBL2_TBL2	Wald ratio	rs1354034	0.10369	0.160052	0.51708	-0.210012	0.417392	1.10926	0.810575	1.518	NA	NA	NA	0.972337	TBL2
Finn_BC	11228_37_RIC3_RIC3	Inverse variance weighted	36	-0.0514116	0.0359648	0.152861	-0.121903	0.0190794	0.949888	0.885235	1.01926	NA	NA	NA	0.619017	RIC3
Finn_BC	11229_16_ERN1_ERN1	Inverse variance weighted	4	-0.114377	0.130204	0.379701	-0.369577	0.140823	0.891921	0.691026	1.15122	NA	NA	NA	0.929517	ERN1
Finn_BC	11231_12_FDX1L_ADXL	Wald ratio	rs744233	0.29921	0.254162	0.239099	-0.198948	0.797369	1.34879	0.819593	2.21969	NA	NA	NA	0.772696	FDX1L
Finn_BC	11237_49_PCOLCE_PCOC1	Inverse variance weighted	52	0.0893339	0.040909	0.0289826	0.00915227	0.169516	1.09345	1.00919	1.18473	4.33975e-06	0.413824	TRUE	0.238296	PCOLCE
Finn_BC	11239_49_TMPRSS6_TMPS6	Inverse variance weighted	752	-0.0141418	0.00526466	0.00722767	-0.0244605	-0.00382303	0.985958	0.975836	0.996184	8.86582e-05	0.765798	TRUE	0.102011	TMPRSS6
Finn_BC	11241_8_ASL_ARLY	Inverse variance weighted	76	0.00865706	0.0236462	0.714284	-0.0376894	0.0550035	1.00869	0.963012	1.05654	NA	NA	NA	0.989412	ASL
Finn_BC	11242_33_TGM1_TGM1	Inverse variance weighted	5	0.0130397	0.118442	0.912335	-0.219106	0.245185	1.01313	0.803237	1.27786	NA	NA	NA	0.994501	TGM1
Finn_BC	11243_90_ADGRF1_GPR110	Inverse variance weighted	21	-0.0884193	0.0444057	0.0464622	-0.175454	-0.00138414	0.915377	0.839076	0.998617	0.327716	0.708472	TRUE	0.31754	ADGRF1
Finn_BC	11247_20_NAGS_NAGS	Inverse variance weighted	12	-0.00727878	0.0553068	0.895295	-0.11568	0.101122	0.992748	0.89076	1.10641	NA	NA	NA	0.994501	NAGS
Finn_BC	11248_43_UROS_HEM4	Inverse variance weighted	27	-0.0297549	0.0327403	0.363448	-0.093926	0.0344162	0.970683	0.91035	1.03502	NA	NA	NA	0.915594	UROS
Finn_BC	11252_30_LRCH4_LRCH4	Inverse variance weighted	11	-0.0278648	0.0567474	0.623404	-0.13909	0.0833602	0.97252	0.87015	1.08693	NA	NA	NA	0.978657	LRCH4
Finn_BC	11254_13_PAPLN_PPN	Inverse variance weighted	12	-0.0535243	0.0646322	0.407593	-0.180203	0.0731548	0.947883	0.8351	1.0759	NA	NA	NA	0.953828	PAPLN
Finn_BC	11257_1_QDPR_DHPR	Inverse variance weighted	76	-0.000898398	0.0227909	0.968556	-0.0455687	0.0437719	0.999102	0.955454	1.04474	NA	NA	NA	0.99937	QDPR
Finn_BC	11258_41_MADCAM1_MAdCAM_1	Inverse variance weighted	5	-0.0589399	0.106772	0.580937	-0.268213	0.150333	0.942763	0.764745	1.16222	NA	NA	NA	0.978657	MADCAM1
Finn_BC	11260_47_SUN5_SPA4L	Inverse variance weighted	25	0.00202344	0.0433298	0.962753	-0.0829029	0.0869498	1.00203	0.920441	1.09084	NA	NA	NA	0.99937	SUN5
Finn_BC	11262_39_TRABD_TRABD	Inverse variance weighted	7	0.0681052	0.0816331	0.40412	-0.0918956	0.228106	1.07048	0.9122	1.25622	NA	NA	NA	0.94941	TRABD
Finn_BC	11263_57_CASQ1_CASQ1	Inverse variance weighted	10	-0.0255607	0.0746717	0.73212	-0.171917	0.120796	0.974763	0.842049	1.12839	NA	NA	NA	0.990599	CASQ1
Finn_BC	11264_33_XDH_XDH	Inverse variance weighted	2	0.024422	0.199579	0.902608	-0.366753	0.415597	1.02472	0.692981	1.51528	NA	NA	NA	0.994501	XDH
Finn_BC	11265_8_ALDH1A1_Retinal_dehydrogenase_1	Inverse variance weighted	7	0.0983576	0.122011	0.420165	-0.140784	0.337499	1.10336	0.868677	1.40144	NA	NA	NA	0.962248	ALDH1A1
Finn_BC	11266_8_SELPLG_SELPL	Inverse variance weighted	104	0.0117384	0.0176311	0.505554	-0.0228186	0.0462954	1.01181	0.97744	1.04738	NA	NA	NA	0.972337	SELPLG
Finn_BC	11270_17_CHCHD10_CHC10	Inverse variance weighted	12	-0.0290032	0.0655994	0.658399	-0.157578	0.0995717	0.971413	0.85421	1.1047	NA	NA	NA	0.978657	CHCHD10
Finn_BC	11273_176_GSTT2B_GSTT2	Inverse variance weighted	41	-0.0172424	0.0282828	0.542098	-0.0726768	0.0381919	0.982905	0.929901	1.03893	NA	NA	NA	0.977617	GSTT2B
Finn_BC	11275_94_LRP1B_LRP1B	Inverse variance weighted	62	0.0320301	0.0224684	0.153996	-0.012008	0.0760681	1.03255	0.988064	1.07904	NA	NA	NA	0.621867	LRP1B
Finn_BC	11277_23_ATF6_ATF6A	Inverse variance weighted	74	-0.0124409	0.0229645	0.587995	-0.0574512	0.0325695	0.987636	0.944168	1.03311	NA	NA	NA	0.978657	ATF6
Finn_BC	11278_4_COL11A2_COL11A2	Inverse variance weighted	12	0.0961209	0.0955366	0.31436	-0.0911308	0.283373	1.10089	0.912898	1.3276	NA	NA	NA	0.865938	COL11A2
Finn_BC	11279_42_GABBR1_GABR1	Wald ratio	rs6542680	-0.357025	0.235499	0.12951	-0.818603	0.104553	0.699755	0.441047	1.11021	NA	NA	NA	0.566264	GABBR1
Finn_BC	11280_6_GAD1_DCE1	Inverse variance weighted	7	0.0593246	0.0712624	0.405137	-0.0803496	0.198999	1.06112	0.922794	1.22018	NA	NA	NA	0.94941	GAD1
Finn_BC	11281_6_GRB7_GRB7	Inverse variance weighted	59	-0.00192839	0.0222873	0.93105	-0.0456115	0.0417547	0.998073	0.955413	1.04264	NA	NA	NA	0.994501	GRB7
Finn_BC	11283_13_DCAF5_DCAF5	Inverse variance weighted	37	0.00668173	0.032815	0.838652	-0.0576357	0.0709991	1.0067	0.943994	1.07358	NA	NA	NA	0.994501	DCAF5
Finn_BC	11284_24_LAIR1_LAIR1	Inverse variance weighted	2	0.0181547	0.129742	0.888716	-0.23614	0.272449	1.01832	0.78967	1.31318	NA	NA	NA	0.994501	LAIR1
Finn_BC	11286_78_VIMP_SELS	Inverse variance weighted	24	0.0918409	0.0355997	0.00988501	0.0220656	0.161616	1.09619	1.02231	1.17541	0.678148	0.223026	TRUE	0.124716	VIMP
Finn_BC	11287_14_CYB5A_Cytochrome_b5	Inverse variance weighted	4	-0.000509414	0.181125	0.997756	-0.355514	0.354496	0.999491	0.700813	1.42546	NA	NA	NA	0.99937	CYB5A
Finn_BC	11288_26_NT5C2_5NTC	Inverse variance weighted	33	0.075405	0.0318327	0.0178462	0.013013	0.137797	1.07832	1.0131	1.14774	0.0270432	0.689582	TRUE	0.182814	NT5C2
Finn_BC	11289_31_CSNK1D_KC1D	Inverse variance weighted	2	-0.0136616	0.171272	0.936424	-0.349356	0.322032	0.986431	0.705142	1.37993	NA	NA	NA	0.994501	CSNK1D
Finn_BC	11292_13_SCARA3_SCAR3	Inverse variance weighted	59	-0.000729434	0.022255	0.973853	-0.0443493	0.0428905	0.999271	0.95662	1.04382	NA	NA	NA	0.99937	SCARA3
Finn_BC	11293_14_LRRN1_LRRN1	Inverse variance weighted	282	-0.0160001	0.00786962	0.0420373	-0.0314246	-0.000575671	0.984127	0.969064	0.999424	0.0123106	0.980191	TRUE	0.299585	LRRN1
Finn_BC	11300_32_SORT1_SORT	Inverse variance weighted	4	-0.0243108	0.102326	0.812205	-0.22487	0.176248	0.975982	0.79862	1.19273	NA	NA	NA	0.994501	SORT1
Finn_BC	11302_237_TNR_TENR	Inverse variance weighted	45	-0.0039778	0.0296932	0.893432	-0.0621765	0.0542209	0.99603	0.939717	1.05572	NA	NA	NA	0.994501	TNR
Finn_BC	11303_7_SAMHD1_SAMH1	Inverse variance weighted	25	-0.0843793	0.04236	0.0463757	-0.167405	-0.00135371	0.919083	0.845857	0.998647	0.874376	0.349304	TRUE	0.31754	SAMHD1
Finn_BC	11307_33_WWP1_WWP1	Inverse variance weighted	5	0.103901	0.100115	0.299355	-0.0923245	0.300127	1.10949	0.911809	1.35003	NA	NA	NA	0.847932	WWP1
Finn_BC	11308_8_CREB3L4_CR3L4	Inverse variance weighted	98	0.0353708	0.0160118	0.0271714	0.00398768	0.0667539	1.036	1.004	1.06903	0.92879	0.0875721	TRUE	0.230399	CREB3L4
Finn_BC	11311_79_RAG1_RAG_1	Inverse variance weighted	18	0.00278403	0.0393584	0.943608	-0.0743585	0.0799265	1.00279	0.928339	1.08321	NA	NA	NA	0.997476	RAG1
Finn_BC	11312_40_PMS2_PMS2	Inverse variance weighted	16	0.00889517	0.0473827	0.851088	-0.083975	0.101765	1.00893	0.919454	1.10712	NA	NA	NA	0.994501	PMS2
Finn_BC	11313_100_PCBD1_PHS	Inverse variance weighted	30	0.0239731	0.0348802	0.491894	-0.044392	0.0923383	1.02426	0.956579	1.09674	NA	NA	NA	0.972337	PCBD1
Finn_BC	11315_148_PPM1D_PPM1D	Inverse variance weighted	12	0.00351954	0.0591944	0.952588	-0.112501	0.119541	1.00353	0.893596	1.12698	NA	NA	NA	0.999109	PPM1D
Finn_BC	11319_106_MRE11A_MRE11	Inverse variance weighted	9	0.045733	0.0852981	0.591851	-0.121451	0.212917	1.04679	0.885634	1.23728	NA	NA	NA	0.978657	MRE11A
Finn_BC	11320_29_CHFR_CHFR	Inverse variance weighted	10	-0.067152	0.0772733	0.384837	-0.218608	0.0843037	0.935053	0.803637	1.08796	NA	NA	NA	0.934695	CHFR
Finn_BC	11324_3_PXDNL_PXDNL	Wald ratio	rs10922098	0.0874365	0.202152	0.665358	-0.308782	0.483655	1.09137	0.734341	1.62199	NA	NA	NA	0.978657	PXDNL
Finn_BC	11325_8_BTG2_BTG2	Inverse variance weighted	65	-0.00398301	0.0215335	0.853254	-0.0461886	0.0382226	0.996025	0.954862	1.03896	NA	NA	NA	0.994501	BTG2
Finn_BC	11327_56_CLK2_CLK2	Inverse variance weighted	102	-0.0140691	0.0164807	0.393286	-0.0463712	0.018233	0.986029	0.954687	1.0184	NA	NA	NA	0.939577	CLK2
Finn_BC	11328_9_USB1_USB1	Wald ratio	rs10922098	0.0969577	0.224165	0.665358	-0.342406	0.536321	1.10181	0.71006	1.70971	NA	NA	NA	0.978657	USB1
Finn_BC	11330_15_CSNK2B_CSK2B	Inverse variance weighted	5	-0.217546	0.0714382	0.002325	-0.357565	-0.0775272	0.80449	0.699377	0.925402	0.357599	0.862521	TRUE	0.0477451	CSNK2B
Finn_BC	11333_82_ARHGAP25_RHG25	Inverse variance weighted	14	0.213933	0.0508266	2.56415e-05	0.114313	0.313553	1.23854	1.1211	1.36828	0.331767	0.933741	TRUE	0.0014814	ARHGAP25
Finn_BC	11334_7_LILRB3_LIRB3	Inverse variance weighted	2	0.0330282	0.137641	0.810362	-0.236748	0.302805	1.03358	0.78919	1.35365	NA	NA	NA	0.994501	LILRB3
Finn_BC	11336_9_FANCF_FANCF	Inverse variance weighted	2	-0.0208891	0.3405	0.951082	-0.688269	0.646491	0.979328	0.502445	1.90883	NA	NA	NA	0.998797	FANCF
Finn_BC	11338_49_BLK_BLK	Inverse variance weighted	2	0.051238	0.174773	0.769392	-0.291316	0.393792	1.05257	0.747279	1.48259	NA	NA	NA	0.994501	BLK
Finn_BC	11347_9_TALDO1_Transaldolase	Inverse variance weighted	15	-0.0343159	0.0635875	0.589429	-0.158947	0.0903156	0.966266	0.853041	1.09452	NA	NA	NA	0.978657	TALDO1
Finn_BC	11348_132_P4HA2_P4HA2	Inverse variance weighted	8	0.116931	0.0984511	0.234949	-0.0760331	0.309895	1.12404	0.926786	1.36328	NA	NA	NA	0.764935	P4HA2
Finn_BC	11350_30_STUB1_CHIP	Inverse variance weighted	3	0.0211931	0.127553	0.868038	-0.228811	0.271197	1.02142	0.795479	1.31153	NA	NA	NA	0.994501	STUB1
Finn_BC	11351_233_NHEJ1_NHEJ1	Inverse variance weighted	11	0.167614	0.0668105	0.0121143	0.0366654	0.298562	1.18248	1.03735	1.34792	0.232098	0.476854	TRUE	0.141486	NHEJ1
Finn_BC	11352_42_TTN_TITIN	Wald ratio	rs9354407	0.17002	0.24626	0.489936	-0.312649	0.65269	1.18533	0.731507	1.9207	NA	NA	NA	0.972337	TTN
Finn_BC	11354_21_PLCB1_Phospholipase_C_beta_1	Inverse variance weighted	3	0.0968866	0.148537	0.514226	-0.194246	0.38802	1.10174	0.823455	1.47406	NA	NA	NA	0.972337	PLCB1
Finn_BC	11355_10_EIF5A2_IF5A2	Inverse variance weighted	2	0.135563	0.180861	0.45353	-0.218924	0.490049	1.14518	0.803383	1.6324	NA	NA	NA	0.972337	EIF5A2
Finn_BC	11356_19_DGCR14_DGC14	Wald ratio	rs715544	-0.0220454	0.110654	0.842084	-0.238927	0.194836	0.978196	0.787473	1.21511	NA	NA	NA	0.994501	DGCR14
Finn_BC	11358_15_GRB10_GRB10	Inverse variance weighted	9	0.0410976	0.0698435	0.556247	-0.0957956	0.177991	1.04195	0.90865	1.19481	NA	NA	NA	0.978657	GRB10
Finn_BC	11360_39_RRM1_RRM1	Inverse variance weighted	205	-0.0353175	0.013569	0.00924655	-0.0619128	-0.00872219	0.965299	0.939965	0.991316	0.000418857	0.000637229	TRUE	0.120055	RRM1
Finn_BC	11361_73_TYMP_TP	Inverse variance weighted	5	-0.137525	0.0956188	0.150359	-0.324938	0.0498879	0.871513	0.722572	1.05115	NA	NA	NA	0.613472	TYMP
Finn_BC	11363_58_AQP4_AQP4	Inverse variance weighted	8	-0.023809	0.0770911	0.757441	-0.174908	0.12729	0.976472	0.839535	1.13575	NA	NA	NA	0.994501	AQP4
Finn_BC	11364_18_MFN1_MFN1	Wald ratio	rs2026547	-0.112635	0.274667	0.681748	-0.650984	0.425713	0.893476	0.521533	1.53068	NA	NA	NA	0.984696	MFN1
Finn_BC	11368_32_AK2_KAD2	Wald ratio	rs1354034	0.169803	0.262101	0.51708	-0.343915	0.68352	1.18507	0.708989	1.98084	NA	NA	NA	0.972337	AK2
Finn_BC	11369_23_ADH5_ADHX	Inverse variance weighted	38	0.0290564	0.0339616	0.392238	-0.0375084	0.0956211	1.02948	0.963186	1.10034	NA	NA	NA	0.938355	ADH5
Finn_BC	11370_20_INPP5E_INP5E	Inverse variance weighted	6	0.0747721	0.112678	0.506951	-0.146076	0.29562	1.07764	0.864092	1.34396	NA	NA	NA	0.972337	INPP5E
Finn_BC	11371_1_GPR101_GP101	Inverse variance weighted	3	0.00583361	0.128316	0.963738	-0.245665	0.257333	1.00585	0.782184	1.29348	NA	NA	NA	0.99937	GPR101
Finn_BC	11372_2_ZNF18_ZNF18	Inverse variance weighted	51	-0.0124739	0.0255553	0.625469	-0.0625624	0.0376146	0.987604	0.939354	1.03833	NA	NA	NA	0.978657	ZNF18
Finn_BC	11375_49_FOXL2_FOXL2	Inverse variance weighted	2	0.0203176	0.146464	0.889671	-0.266751	0.307387	1.02053	0.765863	1.35987	NA	NA	NA	0.994501	FOXL2
Finn_BC	11377_19_ADH7_ADH7	Inverse variance weighted	59	0.009678	0.0217862	0.656879	-0.0330229	0.0523789	1.00972	0.967516	1.05377	NA	NA	NA	0.978657	ADH7
Finn_BC	11378_37_SYK_KSYK	Inverse variance weighted	7	-0.0842498	0.0786373	0.284002	-0.238379	0.0698793	0.919202	0.787904	1.07238	NA	NA	NA	0.830912	SYK
Finn_BC	11380_84_RBM24_RBM24	Inverse variance weighted	57	0.000774652	0.0219095	0.971795	-0.042168	0.0437173	1.00077	0.958709	1.04469	NA	NA	NA	0.99937	RBM24
Finn_BC	11382_5_BLVRA_BIEA	Wald ratio	rs56375235	-0.597845	0.291654	0.0403794	-1.16949	-0.026204	0.549996	0.310526	0.974136	NA	NA	TRUE	0.292094	BLVRA
Finn_BC	11383_41_KRT7_Keratin_7	Inverse variance weighted	95	-0.00210651	0.0197761	0.915171	-0.0408676	0.0366546	0.997896	0.959956	1.03733	NA	NA	NA	0.994501	KRT7
Finn_BC	11387_3_ATF6B_ATF6B	Inverse variance weighted	39	0.0838829	0.0419301	0.0454418	0.00169991	0.166066	1.0875	1.0017	1.18065	0.0184004	0.470967	TRUE	0.313534	ATF6B
Finn_BC	11388_75_WFDC2_HE4	Inverse variance weighted	7	-0.132623	0.1076	0.21774	-0.343518	0.0782723	0.875795	0.709271	1.08142	NA	NA	NA	0.733942	WFDC2
Finn_BC	11390_24_CA8_Carbonic_Anhydrase_VIII	Inverse variance weighted	157	-0.00943776	0.0123056	0.443112	-0.0335568	0.0146812	0.990607	0.967	1.01479	NA	NA	NA	0.972337	CA8
Finn_BC	11391_69_MVK_MVK	Inverse variance weighted	67	-0.0848915	0.0204453	3.29411e-05	-0.124964	-0.0448186	0.918612	0.882528	0.956171	0.347934	0.925696	TRUE	0.00178417	MVK
Finn_BC	11395_5_PTK2B_FAK2	Inverse variance weighted	2	0.0645148	0.216564	0.765778	-0.359951	0.48898	1.06664	0.697711	1.63065	NA	NA	NA	0.994501	PTK2B
Finn_BC	11396_39_DNAI1_DNAI1	Inverse variance weighted	42	0.0156753	0.03159	0.619746	-0.0462411	0.0775916	1.0158	0.954812	1.08068	NA	NA	NA	0.978657	DNAI1
Finn_BC	11401_181_RNF146_RN146	Inverse variance weighted	20	0.0307245	0.0438762	0.483769	-0.0552728	0.116722	1.0312	0.946227	1.12381	NA	NA	NA	0.972337	RNF146
Finn_BC	11402_17_KMT2C_KMT2C	Inverse variance weighted	11	-0.00784527	0.0706565	0.911589	-0.146332	0.130641	0.992185	0.863871	1.13956	NA	NA	NA	0.994501	KMT2C
Finn_BC	11405_150_CARD9_CARD9	Inverse variance weighted	18	0.00778382	0.0421429	0.853464	-0.0748164	0.090384	1.00781	0.927914	1.09459	NA	NA	NA	0.994501	CARD9
Finn_BC	11406_82_ACAD8_ACAD8	Inverse variance weighted	6	-0.0104793	0.111059	0.924825	-0.228155	0.207196	0.989575	0.796001	1.23022	NA	NA	NA	0.994501	ACAD8
Finn_BC	11407_57_PLSCR3_PLS3	Inverse variance weighted	10	-0.0850535	0.0881582	0.334654	-0.257843	0.0877366	0.918463	0.772716	1.0917	NA	NA	NA	0.889924	PLSCR3
Finn_BC	11416_23_FBXL4_FBXL4	Inverse variance weighted	39	-0.0568836	0.0271088	0.0358746	-0.110017	-0.0037504	0.944704	0.895819	0.996257	0.99251	0.497103	TRUE	0.272514	FBXL4
Finn_BC	11421_10_EHD4_EHD4	Inverse variance weighted	10	-0.0759039	0.051373	0.139541	-0.176595	0.0247873	0.926905	0.838119	1.0251	NA	NA	NA	0.589307	EHD4
Finn_BC	11422_2_DLX3_DLX3	Inverse variance weighted	3	-0.0297332	0.110676	0.788199	-0.246659	0.187192	0.970705	0.781407	1.20586	NA	NA	NA	0.994501	DLX3
Finn_BC	11424_4_FAH_FAAA	Inverse variance weighted	93	-0.014177	0.0128744	0.270819	-0.0394108	0.0110568	0.985923	0.961356	1.01112	NA	NA	NA	0.81589	FAH
Finn_BC	11425_31_RUFY1_RUFY1	Inverse variance weighted	14	0.00441997	0.0735484	0.952079	-0.139735	0.148575	1.00443	0.869589	1.16018	NA	NA	NA	0.999109	RUFY1
Finn_BC	11428_31_PDLIM1_PDLI1	Inverse variance weighted	2	-0.197837	0.169991	0.244502	-0.53102	0.135346	0.820504	0.588005	1.14493	NA	NA	NA	0.781665	PDLIM1
Finn_BC	11429_80_HNRNPC_hnRNP_C1_C2	Inverse variance weighted	44	-0.0156055	0.0283782	0.58238	-0.0712267	0.0400157	0.984516	0.931251	1.04083	NA	NA	NA	0.978657	HNRNPC
Finn_BC	11430_49_DTX1_DTX1	Inverse variance weighted	52	-0.0203074	0.0275077	0.460367	-0.0742225	0.0336077	0.979897	0.928465	1.03418	NA	NA	NA	0.972337	DTX1
Finn_BC	11431_235_RECQL_RECQ1	Inverse variance weighted	126	-0.00940083	0.0135193	0.486826	-0.0358986	0.0170969	0.990643	0.964738	1.01724	NA	NA	NA	0.972337	RECQL
Finn_BC	11432_11_PQBP1_PQBP1	Inverse variance weighted	7	0.0367684	0.076911	0.632605	-0.113977	0.187514	1.03745	0.892278	1.20625	NA	NA	NA	0.978657	PQBP1
Finn_BC	11433_11_TCTN2_TECT2	Inverse variance weighted	13	-0.109288	0.0370328	0.00316626	-0.181873	-0.0367039	0.896472	0.833708	0.963962	0.869116	0.335335	TRUE	0.05863	TCTN2
Finn_BC	11436_6_INA_AINX	Wald ratio	rs6542680	-0.350087	0.230922	0.12951	-0.802694	0.102521	0.704627	0.44812	1.10796	NA	NA	NA	0.566264	INA
Finn_BC	11438_6_DNAJB2_DNJB2	Wald ratio	rs1354034	0.158729	0.245007	0.51708	-0.321486	0.638943	1.17202	0.725071	1.89448	NA	NA	NA	0.972337	DNAJB2
Finn_BC	11439_88_RHPN2_RHPN2	Inverse variance weighted	51	-0.00959657	0.0269653	0.721926	-0.0624485	0.0432553	0.990449	0.939461	1.0442	NA	NA	NA	0.989911	RHPN2
Finn_BC	11440_58_SOCS3_SOCS_3	Inverse variance weighted	77	0.00205009	0.0158051	0.896796	-0.028928	0.0330282	1.00205	0.971486	1.03358	NA	NA	NA	0.994501	SOCS3
Finn_BC	11441_11_PYGL_PYGL	Inverse variance weighted	48	-0.119757	0.0292946	4.35041e-05	-0.177175	-0.0623399	0.887136	0.837633	0.939563	0.878975	0.170536	TRUE	0.00224409	PYGL
Finn_BC	11442_1_DNER_DNER	Inverse variance weighted	2	0.0212961	0.144259	0.88264	-0.261452	0.304044	1.02152	0.769933	1.35533	NA	NA	NA	0.994501	DNER
Finn_BC	11444_49_POLR3F_RPC6	Inverse variance weighted	2	-0.112527	0.196888	0.567641	-0.498427	0.273373	0.893573	0.607485	1.31439	NA	NA	NA	0.978657	POLR3F
Finn_BC	11448_34_GALK1_GALK1	Inverse variance weighted	12	-0.00646572	0.0580992	0.911388	-0.12034	0.107409	0.993555	0.886619	1.11339	NA	NA	NA	0.994501	GALK1
Finn_BC	11449_22_CAPZA1_CAZA1	Wald ratio	rs75403967	-0.029183	0.32357	0.928136	-0.663381	0.605015	0.971239	0.515107	1.83128	NA	NA	NA	0.994501	CAPZA1
Finn_BC	11454_87_EIF3G_EIF3G	Inverse variance weighted	6	0.0735378	0.0758318	0.332172	-0.0750925	0.222168	1.07631	0.927658	1.24878	NA	NA	NA	0.888394	EIF3G
Finn_BC	11456_2_MAGEB10_MAGBA	Inverse variance weighted	43	0.00452871	0.0309364	0.883615	-0.0561066	0.065164	1.00454	0.945438	1.06733	NA	NA	NA	0.994501	MAGEB10
Finn_BC	11457_53_GALE_GALE	Inverse variance weighted	23	0.103156	0.0388805	0.0079746	0.0269498	0.179361	1.10866	1.02732	1.19645	0.278337	0.746903	TRUE	0.108343	GALE
Finn_BC	11458_30_PCBP1_PCBP1	Wald ratio	rs1354034	0.170132	0.26261	0.51708	-0.344583	0.684847	1.18546	0.708516	1.98347	NA	NA	NA	0.972337	PCBP1
Finn_BC	11459_81_ELL_ELL	Inverse variance weighted	53	-0.00586471	0.0237861	0.805248	-0.0524854	0.040756	0.994152	0.948868	1.0416	NA	NA	NA	0.994501	ELL
Finn_BC	11464_9_RELB_RELB	Inverse variance weighted	76	-0.0249529	0.0207382	0.228886	-0.0655997	0.0156939	0.975356	0.936506	1.01582	NA	NA	NA	0.753619	RELB
Finn_BC	11465_4_GPR135_GP135	Inverse variance weighted	21	-0.0567076	0.0409284	0.16589	-0.136927	0.0235121	0.94487	0.872034	1.02379	NA	NA	NA	0.638935	GPR135
Finn_BC	11468_15_RBM19_RBM19	Inverse variance weighted	22	0.0391369	0.0304063	0.198048	-0.0204594	0.0987333	1.03991	0.979748	1.10377	NA	NA	NA	0.699691	RBM19
Finn_BC	11476_43_VPS4A_VPS4A	Inverse variance weighted	2	0.137795	0.190561	0.469617	-0.235704	0.511295	1.14774	0.790014	1.66745	NA	NA	NA	0.972337	VPS4A
Finn_BC	11480_1_ALDH3A1_Aldehyde_dehydrogenase__class_3	Inverse variance weighted	7	0.0469275	0.0713907	0.510967	-0.0929983	0.186853	1.04805	0.911195	1.20545	NA	NA	NA	0.972337	ALDH3A1
Finn_BC	11481_25_HAVCR2_TIMD3	Inverse variance weighted	4	0.223515	0.295974	0.450137	-0.356593	0.803623	1.25046	0.700057	2.23362	NA	NA	NA	0.972337	HAVCR2
Finn_BC	11486_26_ZNF174_ZN174	Inverse variance weighted	3	-0.0176383	0.123373	0.886316	-0.259449	0.224173	0.982516	0.771476	1.25129	NA	NA	NA	0.994501	ZNF174
Finn_BC	11490_42_UBL4A_UBL4A	Inverse variance weighted	3	0.106656	0.165893	0.520277	-0.218495	0.431806	1.11255	0.803728	1.54004	NA	NA	NA	0.973648	UBL4A
Finn_BC	11493_169_DYNLL2_DYL2	Wald ratio	rs7225351	-0.425452	0.238872	0.0748976	-0.89364	0.0427363	0.653474	0.409164	1.04366	NA	NA	NA	0.435553	DYNLL2
Finn_BC	11510_31_APOL1_Apo_L1	Inverse variance weighted	378	-0.0239533	0.00716723	0.000831585	-0.0380011	-0.00990556	0.976331	0.962712	0.990143	0.0904875	0.681062	TRUE	0.0229507	APOL1
Finn_BC	11513_92_CD38_CD38	Inverse variance weighted	30	-0.0225091	0.0366612	0.539232	-0.094365	0.0493469	0.977742	0.909951	1.05058	NA	NA	NA	0.977353	CD38
Finn_BC	11514_196_CD59_CD59	Inverse variance weighted	18	0.0541348	0.0372238	0.145862	-0.0188239	0.127093	1.05563	0.981352	1.13552	NA	NA	NA	0.606159	CD59
Finn_BC	11516_7_FABP1_FABPL	Inverse variance weighted	17	-0.0333204	0.0404231	0.409774	-0.11255	0.0459089	0.967229	0.893553	1.04698	NA	NA	NA	0.95593	FABP1
Finn_BC	11530_37_HMBS_HEM3	Inverse variance weighted	11	-0.00250782	0.0845453	0.976336	-0.168217	0.163201	0.997495	0.845171	1.17727	NA	NA	NA	0.99937	HMBS
Finn_BC	11531_24_C10orf54_GI24	Inverse variance weighted	48	-0.0534531	0.0253833	0.0352187	-0.103204	-0.00370176	0.94795	0.901943	0.996305	0.903415	0.623822	TRUE	0.268667	C10orf54
Finn_BC	11534_6_LRIT3_LRIT3	Inverse variance weighted	8	-0.0828847	0.0842059	0.324963	-0.247928	0.0821588	0.920457	0.780416	1.08563	NA	NA	NA	0.879661	LRIT3
Finn_BC	11536_9_MYSM1_MYSM1	Inverse variance weighted	4	0.0789442	0.1212	0.514819	-0.158609	0.316497	1.08214	0.85333	1.37231	NA	NA	NA	0.972337	MYSM1
Finn_BC	11537_12_TFR2_TFR2	Inverse variance weighted	19	0.0890583	0.0456153	0.0508931	-0.000347574	0.178464	1.09314	0.999652	1.19538	NA	NA	NA	0.33822	TFR2
Finn_BC	11538_216_MLYCD_DCMC	Wald ratio	rs1355538	-0.159278	0.2918	0.585171	-0.731205	0.412649	0.852759	0.481329	1.51081	NA	NA	NA	0.978657	MLYCD
Finn_BC	11539_4_ATP5J2_ATPK	Inverse variance weighted	20	-0.0168223	0.0424103	0.691621	-0.0999464	0.0663019	0.983318	0.904886	1.06855	NA	NA	NA	0.987902	ATP5J2
Finn_BC	11540_37_FOXO3_FOXO3A	Inverse variance weighted	8	-0.029274	0.0892019	0.742778	-0.20411	0.145562	0.97115	0.815373	1.15669	NA	NA	NA	0.990599	FOXO3
Finn_BC	11542_11_TMEM230_TM230	Inverse variance weighted	9	-0.0472975	0.0755674	0.531382	-0.19541	0.100815	0.953804	0.822498	1.10607	NA	NA	NA	0.975966	TMEM230
Finn_BC	11543_84_LIMA1_LIMA1	Inverse variance weighted	16	0.0102434	0.0476464	0.829777	-0.0831435	0.10363	1.0103	0.920219	1.10919	NA	NA	NA	0.994501	LIMA1
Finn_BC	11544_39_PHF3_PHF3	Wald ratio	rs1354034	0.192145	0.296588	0.51708	-0.389167	0.773457	1.21185	0.677621	2.16725	NA	NA	NA	0.972337	PHF3
Finn_BC	11546_7_CYGB_CYGB	Inverse variance weighted	4	-0.154863	0.136512	0.256616	-0.422427	0.112701	0.856533	0.655454	1.1193	NA	NA	NA	0.794226	CYGB
Finn_BC	11547_84_MUSK_MUSK	Inverse variance weighted	15	-0.0403717	0.0744896	0.587834	-0.186371	0.105628	0.960432	0.829965	1.11141	NA	NA	NA	0.978657	MUSK
Finn_BC	11549_6_ISL1_ISL1	Inverse variance weighted	6	0.221112	0.0857657	0.00993476	0.0530111	0.389213	1.24746	1.05444	1.47582	0.547925	0.516709	TRUE	0.124716	ISL1
Finn_BC	11551_16_HMG20B_HM20B	Inverse variance weighted	3	0.218165	0.161068	0.175581	-0.0975289	0.533859	1.24379	0.907076	1.7055	NA	NA	NA	0.655479	HMG20B
Finn_BC	11556_19_ARFGAP1_ARFG1	Inverse variance weighted	31	0.0330732	0.034394	0.336252	-0.0343391	0.100485	1.03363	0.966244	1.10571	NA	NA	NA	0.890228	ARFGAP1
Finn_BC	11557_3_SMURF1_SMUF1	Inverse variance weighted	6	-0.00971837	0.122709	0.936875	-0.250228	0.230792	0.990329	0.778623	1.2596	NA	NA	NA	0.994501	SMURF1
Finn_BC	11560_76_NFATC4_NFAC4	Inverse variance weighted	13	0.0179398	0.0537692	0.738648	-0.0874478	0.123327	1.0181	0.916267	1.13125	NA	NA	NA	0.990599	NFATC4
Finn_BC	11562_9_POLE2_DPOE2	Inverse variance weighted	2	-0.242945	0.168353	0.149001	-0.572916	0.087027	0.784315	0.563879	1.09093	NA	NA	NA	0.610807	POLE2
Finn_BC	11563_51_SYTL4_SYTL4	Inverse variance weighted	22	-0.000578396	0.0405136	0.988609	-0.0799851	0.0788283	0.999422	0.92313	1.08202	NA	NA	NA	0.99937	SYTL4
Finn_BC	11565_58_ZNF23_ZNF23	Inverse variance weighted	14	-0.00946512	0.0545081	0.862144	-0.116301	0.0973708	0.99058	0.890207	1.10227	NA	NA	NA	0.994501	ZNF23
Finn_BC	11567_23_ZNF10_ZNF10	Inverse variance weighted	11	-0.140554	0.045503	0.00200905	-0.22974	-0.0513679	0.868877	0.794741	0.949929	0.823016	0.515832	TRUE	0.0432827	ZNF10
Finn_BC	11568_2_FKBP1B_FKB1B	Inverse variance weighted	43	-0.00906667	0.0282017	0.747836	-0.064342	0.0462087	0.990974	0.937684	1.04729	NA	NA	NA	0.991766	FKBP1B
Finn_BC	11570_94_BCAP29_BAP29	Inverse variance weighted	36	-0.0191817	0.0348434	0.581968	-0.0874749	0.0491114	0.981001	0.916242	1.05034	NA	NA	NA	0.978657	BCAP29
Finn_BC	11571_75_KLRC3_NKG2E	Inverse variance weighted	24	-0.0734345	0.0386336	0.0573295	-0.149156	0.00228748	0.929197	0.861434	1.00229	NA	NA	NA	0.366926	KLRC3
Finn_BC	11572_4_DNM2_DYN2	Inverse variance weighted	3	-0.0272514	0.17436	0.875801	-0.368996	0.314493	0.973117	0.691428	1.36957	NA	NA	NA	0.994501	DNM2
Finn_BC	11573_3_SRSF6_SRSF6	Inverse variance weighted	7	-0.194499	0.187584	0.2998	-0.562164	0.173166	0.823247	0.569974	1.18906	NA	NA	NA	0.847932	SRSF6
Finn_BC	11587_5_MGA_MGAP	Inverse variance weighted	10	-0.124895	0.0560769	0.0259328	-0.234806	-0.0149847	0.882589	0.790724	0.985127	0.27397	0.235178	TRUE	0.224285	MGA
Finn_BC	11591_43_PRC1_PRC1	Inverse variance weighted	7	0.0233795	0.0838624	0.78041	-0.140991	0.18775	1.02365	0.868497	1.20653	NA	NA	NA	0.994501	PRC1
Finn_BC	11592_1_ELAVL1_ELAV1	Inverse variance weighted	7	0.0188788	0.0820059	0.817927	-0.141853	0.17961	1.01906	0.867749	1.19675	NA	NA	NA	0.994501	ELAVL1
Finn_BC	11593_21_CXCL9_MIG	Inverse variance weighted	5	0.00409686	0.0945441	0.965436	-0.18121	0.189403	1.00411	0.834261	1.20853	NA	NA	NA	0.99937	CXCL9
Finn_BC	11596_47_ZNF75D_ZN75D	Wald ratio	rs6542680	-0.332465	0.219299	0.12951	-0.76229	0.0973606	0.717154	0.466597	1.10226	NA	NA	NA	0.566264	ZNF75D
Finn_BC	11601_26_DHX8_DHX8	Inverse variance weighted	117	-0.0147086	0.014455	0.308894	-0.0430404	0.0136232	0.985399	0.957873	1.01372	NA	NA	NA	0.859076	DHX8
Finn_BC	11607_15_BRD1_BRD1	Wald ratio	rs1409153	-0.0935961	0.25543	0.714048	-0.59424	0.407047	0.91065	0.551982	1.50238	NA	NA	NA	0.989412	BRD1
Finn_BC	11608_5_MAP1LC3B_MLP3B	Inverse variance weighted	9	0.134296	0.0662676	0.0427061	0.00441165	0.264181	1.14373	1.00442	1.30236	0.861094	0.796995	TRUE	0.301869	MAP1LC3B
Finn_BC	11615_16_DAPP1_DAPP1	Inverse variance weighted	9	0.12881	0.0634759	0.042431	0.00439686	0.253222	1.13747	1.00441	1.28817	0.669604	0.180843	TRUE	0.301399	DAPP1
Finn_BC	11616_9_HSF1_HSF1	Wald ratio	rs7388446	0.12638	0.193391	0.513437	-0.252667	0.505427	1.13471	0.776727	1.65769	NA	NA	NA	0.972337	HSF1
Finn_BC	11617_1_ITGAL_LFA_1_alpha_L_chain	Inverse variance weighted	4	0.249872	0.162157	0.123335	-0.0679561	0.567701	1.28386	0.934301	1.76421	NA	NA	NA	0.566264	ITGAL
Finn_BC	11618_83_MYB_MYB	Inverse variance weighted	9	-0.0594141	0.0859814	0.489559	-0.227938	0.109109	0.942316	0.796174	1.11528	NA	NA	NA	0.972337	MYB
Finn_BC	11626_7_UBE2V1_UB2V1	Wald ratio	rs1354034	0.160473	0.2477	0.51708	-0.325018	0.645964	1.17407	0.722514	1.90783	NA	NA	NA	0.972337	UBE2V1
Finn_BC	11633_89_AHSA1_AHSA1	Inverse variance weighted	7	0.0145107	0.0860969	0.866159	-0.154239	0.183261	1.01462	0.857067	1.20113	NA	NA	NA	0.994501	AHSA1
Finn_BC	11636_33_TAGLN2_Transgelin_2	Inverse variance weighted	2	-0.167882	0.149066	0.26007	-0.46005	0.124287	0.845454	0.631252	1.13234	NA	NA	NA	0.798584	TAGLN2
Finn_BC	11638_42_B3GALT2_B3GT2	Inverse variance weighted	19	0.0341923	0.0444123	0.441369	-0.0528558	0.12124	1.03478	0.948517	1.1289	NA	NA	NA	0.972337	B3GALT2
Finn_BC	11643_73_DTX3L_DTX3L	Inverse variance weighted	6	0.041153	0.0544168	0.449495	-0.0655038	0.14781	1.04201	0.936595	1.15929	NA	NA	NA	0.972337	DTX3L
Finn_BC	11645_9_P4HA1_P4HA1	Inverse variance weighted	2	-0.201385	0.131438	0.125481	-0.459003	0.0562335	0.817598	0.631913	1.05784	NA	NA	NA	0.566264	P4HA1
Finn_BC	11646_4_CHST9_Carbohydrate_sulfotransferase_9	Inverse variance weighted	70	-0.0235393	0.0371078	0.525853	-0.0962705	0.049192	0.976736	0.908218	1.05042	NA	NA	NA	0.975643	CHST9
Finn_BC	11647_6_FZD10_Frizzled_10	Inverse variance weighted	53	0.000747451	0.0256131	0.976719	-0.0494542	0.0509491	1.00075	0.951749	1.05227	NA	NA	NA	0.99937	FZD10
Finn_BC	11649_3_SMAP1_SMAP1	Inverse variance weighted	82	-0.000859443	0.016048	0.95729	-0.0323135	0.0305946	0.999141	0.968203	1.03107	NA	NA	NA	0.99937	SMAP1
Finn_BC	11654_77_NRSN1_NRSN1	Inverse variance weighted	4	-0.176814	0.139509	0.20501	-0.450251	0.0966229	0.837936	0.637468	1.10144	NA	NA	NA	0.711709	NRSN1
Finn_BC	11656_110_EVL_EVL	Inverse variance weighted	66	-0.0220212	0.0260509	0.397935	-0.073081	0.0290385	0.978219	0.929526	1.02946	NA	NA	NA	0.944391	EVL
Finn_BC	11657_86_SOCS7_SOCS7	Inverse variance weighted	4	-0.100392	0.123949	0.417969	-0.343332	0.142547	0.904482	0.709403	1.15321	NA	NA	NA	0.960234	SOCS7
Finn_BC	11659_31_CLINT1_EPN4	Inverse variance weighted	3	-0.0432581	0.115841	0.708832	-0.270307	0.183791	0.957664	0.763145	1.20176	NA	NA	NA	0.989412	CLINT1
Finn_BC	11664_32_ARFGAP2_ARFG2	Inverse variance weighted	2	0.105328	0.140236	0.452605	-0.169534	0.38019	1.11108	0.844058	1.46256	NA	NA	NA	0.972337	ARFGAP2
Finn_BC	11666_72_RGS8_RGS8	Inverse variance weighted	68	0.0143126	0.0201273	0.477018	-0.0251368	0.0537621	1.01442	0.975176	1.05523	NA	NA	NA	0.972337	RGS8
Finn_BC	11667_29_TNS2_TENC1	Inverse variance weighted	10	0.166716	0.0584528	0.00434252	0.0521484	0.281283	1.18142	1.05353	1.32483	0.798944	0.329242	TRUE	0.0749647	TNS2
Finn_BC	11669_39_SLCO5A1_SO5A1	Wald ratio	rs1409153	-0.0844268	0.230407	0.714048	-0.536024	0.36717	0.919039	0.58507	1.44364	NA	NA	NA	0.989412	SLCO5A1
Finn_BC	11671_19_BRPF1_BRPF1	Inverse variance weighted	29	-0.0196751	0.0375838	0.600626	-0.0933394	0.0539891	0.980517	0.910884	1.05547	NA	NA	NA	0.978657	BRPF1
Finn_BC	11672_17_KIF16B_KI16B	Inverse variance weighted	52	-0.0123674	0.025619	0.62928	-0.0625807	0.037846	0.987709	0.939337	1.03857	NA	NA	NA	0.978657	KIF16B
Finn_BC	11678_105_GJD2_CXD2	Inverse variance weighted	7	0.0130701	0.0826539	0.874354	-0.148932	0.175072	1.01316	0.861628	1.19133	NA	NA	NA	0.994501	GJD2
Finn_BC	11681_8_AGFG1_NUPL	Inverse variance weighted	6	-0.112051	0.0808693	0.165876	-0.270555	0.0464532	0.893999	0.762956	1.04755	NA	NA	NA	0.638935	AGFG1
Finn_BC	11682_7_TXNIP_TXNIP	Inverse variance weighted	56	0.00123995	0.0230077	0.957021	-0.0438552	0.0463351	1.00124	0.957093	1.04743	NA	NA	NA	0.99937	TXNIP
Finn_BC	11683_19_GGA3_GGA3	Inverse variance weighted	3	0.0999646	0.149653	0.504149	-0.193355	0.393285	1.10513	0.824189	1.48184	NA	NA	NA	0.972337	GGA3
Finn_BC	11690_47_ANAPC7_APC7	Wald ratio	rs1706435	-0.0857466	0.290641	0.767974	-0.655403	0.48391	0.917827	0.519233	1.62241	NA	NA	NA	0.994501	ANAPC7
Finn_BC	11692_21_SHC4_SHC4	Inverse variance weighted	5	-0.135542	0.113404	0.232004	-0.357813	0.0867298	0.873243	0.699204	1.0906	NA	NA	NA	0.758207	SHC4
Finn_BC	11696_7_CRABP2_RABP2	Inverse variance weighted	32	-0.0483085	0.031256	0.122207	-0.10957	0.0129532	0.95284	0.896219	1.01304	NA	NA	NA	0.566264	CRABP2
Finn_BC	11699_16_PTP4A2_TP4A2	Wald ratio	rs4541868	-0.161419	0.262975	0.539336	-0.67685	0.354013	0.850936	0.508215	1.42477	NA	NA	NA	0.977353	PTP4A2
Finn_BC	11708_2_LCN1_LCN1	Inverse variance weighted	10	-0.0762211	0.0676228	0.259679	-0.208762	0.0563196	0.926611	0.811589	1.05794	NA	NA	NA	0.798584	LCN1
Finn_BC	11709_29_CPT1B_CPT1B	Inverse variance weighted	187	-0.0399754	0.0121605	0.00101147	-0.0638099	-0.0161408	0.960813	0.938183	0.983989	0.978764	0.116231	TRUE	0.0261175	CPT1B
Finn_BC	11715_1_POU2F1_PO2F1	Inverse variance weighted	2	0.0209922	0.137182	0.878379	-0.247885	0.28987	1.02121	0.78045	1.33625	NA	NA	NA	0.994501	POU2F1
Finn_BC	11716_28_LRIT2_LRIT2	Inverse variance weighted	4	0.0703849	0.15366	0.646912	-0.230788	0.371558	1.07292	0.793907	1.44999	NA	NA	NA	0.978657	LRIT2
Finn_BC	11825_27_PPARGC1A_PRGC1	Inverse variance weighted	5	-0.0700499	0.114497	0.540668	-0.294465	0.154365	0.932347	0.74493	1.16692	NA	NA	NA	0.977353	PPARGC1A
Finn_BC	11837_7_TNFRSF18_GITR	Inverse variance weighted	2	0.209499	0.18609	0.260255	-0.155238	0.574236	1.23306	0.856211	1.77577	NA	NA	NA	0.798584	TNFRSF18
Finn_BC	11838_130_PIEZO1_FA38A	Inverse variance weighted	4	0.0299241	0.117626	0.799187	-0.200624	0.260472	1.03038	0.81822	1.29754	NA	NA	NA	0.994501	PIEZO1
Finn_BC	11872_9_PCDHGB1_PCDGD	Inverse variance weighted	33	-0.0459317	0.0320176	0.151407	-0.108686	0.0168227	0.955107	0.897012	1.01697	NA	NA	NA	0.616027	PCDHGB1
Finn_BC	11910_27_DLX4_DLX4	Inverse variance weighted	32	0.0949014	0.0391807	0.0154291	0.0181072	0.171696	1.09955	1.01827	1.18732	0.945373	0.0761384	TRUE	0.163458	DLX4
Finn_BC	11926_23_AAGAB_P34	Inverse variance weighted	70	-0.0445878	0.0198099	0.0243995	-0.0834152	-0.00576031	0.956392	0.919969	0.994256	0.0349688	0.253814	TRUE	0.217873	AAGAB
Finn_BC	11934_9_INTS3_INT3	Inverse variance weighted	6	0.0427188	0.097856	0.66244	-0.149079	0.234517	1.04364	0.861501	1.2643	NA	NA	NA	0.978657	INTS3
Finn_BC	11952_1_IGDCC3_IGDC3	Inverse variance weighted	9	-9.22954e-05	0.0713345	0.998968	-0.139908	0.139723	0.999908	0.869438	1.14996	NA	NA	NA	0.999569	IGDCC3
Finn_BC	11955_1_ARHGAP1_RHG01	Inverse variance weighted	4	-0.0677809	0.103616	0.513014	-0.270869	0.135307	0.934465	0.762716	1.14489	NA	NA	NA	0.972337	ARHGAP1
Finn_BC	11967_23_CRABP1_RABP1	Inverse variance weighted	66	0.00600565	0.0222054	0.786807	-0.0375169	0.0495282	1.00602	0.963178	1.05078	NA	NA	NA	0.994501	CRABP1
Finn_BC	11969_5_S100A2_S100A2	Inverse variance weighted	9	0.11343	0.0916824	0.216012	-0.0662678	0.293127	1.12011	0.93588	1.34061	NA	NA	NA	0.730664	S100A2
Finn_BC	11988_24_PTPRH_PTPRH	Inverse variance weighted	10	0.0118765	0.0551581	0.829519	-0.0962333	0.119986	1.01195	0.908252	1.12748	NA	NA	NA	0.994501	PTPRH
Finn_BC	11989_35_EMC1_EMC1	Inverse variance weighted	4	-0.0263384	0.112943	0.815605	-0.247706	0.195029	0.974005	0.780589	1.21535	NA	NA	NA	0.994501	EMC1
Finn_BC	12001_7_TJP1_ZO1	Inverse variance weighted	53	-0.00276177	0.0231468	0.905026	-0.0481295	0.042606	0.997242	0.95301	1.04353	NA	NA	NA	0.994501	TJP1
Finn_BC	12008_3_CD7_CD7	Inverse variance weighted	33	0.0239796	0.0446939	0.591593	-0.0636205	0.11158	1.02427	0.938361	1.11804	NA	NA	NA	0.978657	CD7
Finn_BC	12014_19_PTS_PTPS	Inverse variance weighted	5	-0.00949052	0.0885622	0.91466	-0.183072	0.164091	0.990554	0.832708	1.17832	NA	NA	NA	0.994501	PTS
Finn_BC	12016_60_CBL_CBL	Inverse variance weighted	10	-0.0141962	0.0706639	0.840779	-0.152697	0.124305	0.985904	0.858389	1.13236	NA	NA	NA	0.994501	CBL
Finn_BC	12018_84_TPK1_TPK1	Inverse variance weighted	2	0.016664	0.149875	0.911469	-0.277091	0.310419	1.0168	0.757985	1.364	NA	NA	NA	0.994501	TPK1
Finn_BC	12020_39_BPGM_PMGE	Inverse variance weighted	2	-0.388286	0.147714	0.00857295	-0.677806	-0.0987663	0.678218	0.50773	0.905954	0.670632	NA	TRUE	0.115005	BPGM
Finn_BC	12022_12_SMAD4_SMAD4	Inverse variance weighted	4	0.161756	0.140397	0.249267	-0.113423	0.436935	1.17557	0.892773	1.54796	NA	NA	NA	0.788376	SMAD4
Finn_BC	12030_82_DES_Desmin	Inverse variance weighted	65	0.0128588	0.0220032	0.558946	-0.0302674	0.0559851	1.01294	0.970186	1.05758	NA	NA	NA	0.978657	DES
Finn_BC	12033_3_BUB1_BUB1	Inverse variance weighted	4	0.0815329	0.110397	0.460183	-0.134845	0.297911	1.08495	0.873852	1.34704	NA	NA	NA	0.972337	BUB1
Finn_BC	12034_28_CAP1_CAP_1	Inverse variance weighted	2	0.0835115	0.160829	0.603581	-0.231713	0.398736	1.0871	0.793174	1.48994	NA	NA	NA	0.978657	CAP1
Finn_BC	12041_33_HSPA1L_HS71L	Inverse variance weighted	87	-0.0272623	0.0199343	0.171436	-0.0663336	0.011809	0.973106	0.935819	1.01188	NA	NA	NA	0.650169	HSPA1L
Finn_BC	12046_51_TARDBP_TADBP	Inverse variance weighted	13	-0.00838321	0.0532148	0.874823	-0.112684	0.0959177	0.991652	0.893433	1.10067	NA	NA	NA	0.994501	TARDBP
Finn_BC	12329_21_RPS6KA1_KS6A1	Inverse variance weighted	661	0.0123219	0.00599334	0.0397896	0.000574919	0.0240688	1.0124	1.00058	1.02436	0.000523872	0.0677891	TRUE	0.289762	RPS6KA1
Finn_BC	12332_7_EEF2K_EF2K	Inverse variance weighted	12	-0.0307806	0.0781813	0.693796	-0.184016	0.122455	0.969688	0.831923	1.13027	NA	NA	NA	0.989117	EEF2K
Finn_BC	12333_87_RPIA_RPIA	Inverse variance weighted	36	-0.0700727	0.0441421	0.112414	-0.156591	0.0164458	0.932326	0.855054	1.01658	NA	NA	NA	0.549764	RPIA
Finn_BC	12334_25_SHMT1_cSHMT	Inverse variance weighted	387	-0.0037501	0.00821258	0.647938	-0.0198468	0.0123466	0.996257	0.980349	1.01242	NA	NA	NA	0.978657	SHMT1
Finn_BC	12338_27_EGFLAM_EGFLA	Inverse variance weighted	65	-0.0322948	0.0208392	0.121211	-0.0731397	0.00855014	0.968221	0.929471	1.00859	NA	NA	NA	0.566264	EGFLAM
Finn_BC	12340_17_AARS_SYAC	Inverse variance weighted	2	0.0815984	0.24409	0.738156	-0.396818	0.560015	1.08502	0.672456	1.7507	NA	NA	NA	0.990599	AARS
Finn_BC	12341_8_DUSP6_DUS6	Inverse variance weighted	9	-0.00969063	0.0872825	0.911596	-0.180764	0.161383	0.990356	0.834632	1.17514	NA	NA	NA	0.994501	DUSP6
Finn_BC	12343_14_ACAP2_CENB2	Inverse variance weighted	2	-0.0619177	0.15308	0.685861	-0.361955	0.238119	0.93996	0.696314	1.26886	NA	NA	NA	0.986025	ACAP2
Finn_BC	12345_4_ANAPC10_APC10	Inverse variance weighted	4	-0.0315591	0.113347	0.780682	-0.253719	0.1906	0.968934	0.77591	1.20998	NA	NA	NA	0.994501	ANAPC10
Finn_BC	12347_29_CCM2_CCM2	Inverse variance weighted	19	-0.0316191	0.0455512	0.487592	-0.120899	0.0576613	0.968876	0.886123	1.05936	NA	NA	NA	0.972337	CCM2
Finn_BC	12348_46_SARS2_SYSM	Inverse variance weighted	3	-0.0215148	0.106082	0.839281	-0.229435	0.186406	0.978715	0.794982	1.20491	NA	NA	NA	0.994501	SARS2
Finn_BC	12350_86_ETS2_ETS2	Inverse variance weighted	58	-0.0157679	0.0213756	0.460721	-0.0576641	0.0261282	0.984356	0.943967	1.02647	NA	NA	NA	0.972337	ETS2
Finn_BC	12355_223_MRRF_RRFM	Inverse variance weighted	8	-0.0499002	0.084486	0.554766	-0.215493	0.115692	0.951324	0.806144	1.12265	NA	NA	NA	0.978657	MRRF
Finn_BC	12356_65_SRI_Sorcin	Inverse variance weighted	6	-0.199486	0.0724182	0.00587562	-0.341426	-0.0575466	0.819151	0.710756	0.944078	0.592846	0.19342	TRUE	0.0896329	SRI
Finn_BC	12357_41_SNAP29_SNP29	Inverse variance weighted	6	-0.0184179	0.0825961	0.823545	-0.180306	0.14347	0.981751	0.835014	1.15427	NA	NA	NA	0.994501	SNAP29
Finn_BC	12361_102_RRAS2_RRAS2	Inverse variance weighted	5	-0.0172768	0.0182672	0.34426	-0.0530805	0.0185269	0.982872	0.948304	1.0187	NA	NA	NA	0.898421	RRAS2
Finn_BC	12363_70_TRIB2_TRIB2	Inverse variance weighted	4	-0.0275857	0.112043	0.805521	-0.247189	0.192018	0.972791	0.780993	1.21169	NA	NA	NA	0.994501	TRIB2
Finn_BC	12366_16_CRYGD_CRGD	Inverse variance weighted	9	0.0126132	0.06319	0.841787	-0.111239	0.136466	1.01269	0.894725	1.14622	NA	NA	NA	0.994501	CRYGD
Finn_BC	12367_52_TMEM57_MACOI	Wald ratio	rs1354034	0.183302	0.282937	0.51708	-0.371255	0.737859	1.20118	0.689868	2.09145	NA	NA	NA	0.972337	TMEM57
Finn_BC	12370_30_APOF_Apo_F	Inverse variance weighted	49	-0.0197548	0.0342431	0.564008	-0.0868713	0.0473617	0.980439	0.916795	1.0485	NA	NA	NA	0.978657	APOF
Finn_BC	12373_73_TRA2B_TRA2B	Inverse variance weighted	3	0.333812	0.387256	0.388691	-0.425209	1.09283	1.39628	0.653633	2.98271	NA	NA	NA	0.936707	TRA2B
Finn_BC	12376_85_CDKN2D_p19_INK4d	Inverse variance weighted	10	0.0051884	0.0638486	0.935234	-0.119955	0.130332	1.0052	0.886961	1.13921	NA	NA	NA	0.994501	CDKN2D
Finn_BC	12378_71_TAPBP_TPSN	Inverse variance weighted	69	0.0284254	0.0318781	0.37256	-0.0340558	0.0909065	1.02883	0.966518	1.09517	NA	NA	NA	0.923048	TAPBP
Finn_BC	12381_26_CBR1_CBR1	Inverse variance weighted	25	0.0324455	0.0253669	0.20088	-0.0172736	0.0821646	1.03298	0.982875	1.08563	NA	NA	NA	0.702757	CBR1
Finn_BC	12382_2_DDX58_DDX58	Inverse variance weighted	35	-0.0939672	0.0303881	0.00198655	-0.153528	-0.0344065	0.910313	0.857677	0.966179	0.485701	0.65606	TRUE	0.0432549	DDX58
Finn_BC	12384_92_COPS7B_CSN7B	Inverse variance weighted	511	0.0021692	0.00595602	0.715706	-0.0095046	0.013843	1.00217	0.99054	1.01394	NA	NA	NA	0.989911	COPS7B
Finn_BC	12385_4_CAPN3_CAN3	Inverse variance weighted	6	-0.028242	0.111953	0.800834	-0.247669	0.191185	0.972153	0.780618	1.21068	NA	NA	NA	0.994501	CAPN3
Finn_BC	12386_11_RNPEP_AMPB	Inverse variance weighted	88	0.00950387	0.017997	0.597444	-0.0257703	0.044778	1.00955	0.974559	1.0458	NA	NA	NA	0.978657	RNPEP
Finn_BC	12387_7_PDLIM4_PDLI4	Inverse variance weighted	23	-0.0528772	0.0316847	0.0951452	-0.114979	0.00922468	0.948496	0.891385	1.00927	NA	NA	NA	0.496106	PDLIM4
Finn_BC	12389_4_ORC6L_ORC6	Inverse variance weighted	11	0.0154388	0.060217	0.797653	-0.102587	0.133464	1.01556	0.9025	1.14278	NA	NA	NA	0.994501	ORC6L
Finn_BC	12391_27_PDZD7_PDZD7	Inverse variance weighted	30	-0.0293633	0.038351	0.443887	-0.104531	0.0458047	0.971064	0.900747	1.04687	NA	NA	NA	0.972337	PDZD7
Finn_BC	12392_30_ARL1_ARL1	Inverse variance weighted	14	0.0934986	0.0516272	0.0701356	-0.00769069	0.194688	1.09801	0.992339	1.21493	NA	NA	NA	0.42091	ARL1
Finn_BC	12395_86_DARS2_SYDM	Inverse variance weighted	20	0.293978	0.0416698	1.72674e-12	0.212305	0.37565	1.34175	1.23652	1.45594	0.931879	0.355525	TRUE	1.49639e-09	DARS2
Finn_BC	12396_19_HIBCH_HIBCH	Inverse variance weighted	94	0.0887399	0.0172069	2.50619e-07	0.0550145	0.122465	1.0928	1.05656	1.13028	0.765535	0.810847	TRUE	3.55026e-05	HIBCH
Finn_BC	12398_15_PAX4_PAX4	Wald ratio	rs10922098	0.0994855	0.230009	0.665358	-0.351333	0.550304	1.1046	0.70375	1.73378	NA	NA	NA	0.978657	PAX4
Finn_BC	12399_194_CCDC50_CCD50	Inverse variance weighted	8	-0.0253332	0.0792205	0.749135	-0.180605	0.129939	0.974985	0.834765	1.13876	NA	NA	NA	0.991766	CCDC50
Finn_BC	12400_25_UBE2T_UBE2T	Inverse variance weighted	11	-0.000366198	0.0578672	0.994951	-0.113786	0.113054	0.999634	0.892449	1.11969	NA	NA	NA	0.99937	UBE2T
Finn_BC	12401_3_STAMBPL1_STALP	Inverse variance weighted	10	0.105737	0.0619431	0.0878223	-0.0156717	0.227145	1.11153	0.98445	1.25501	NA	NA	NA	0.473301	STAMBPL1
Finn_BC	12403_30_RAB39B_RB39B	Inverse variance weighted	29	-0.0389794	0.0374797	0.298334	-0.11244	0.0344808	0.961771	0.893651	1.03508	NA	NA	NA	0.847659	RAB39B
Finn_BC	12406_119_DIRAS3_ARHI	Wald ratio	rs6695321	0.125236	0.251448	0.618441	-0.367601	0.618074	1.13342	0.692393	1.85535	NA	NA	NA	0.978657	DIRAS3
Finn_BC	12408_333_RAB22A_RB22A	Inverse variance weighted	11	0.112898	0.0614594	0.0662167	-0.00756235	0.233359	1.11952	0.992466	1.26283	NA	NA	NA	0.40468	RAB22A
Finn_BC	12409_90_RAB7B_RAB7B	Wald ratio	rs1804145	-0.233125	0.315205	0.459544	-0.850928	0.384677	0.792054	0.427019	1.46914	NA	NA	NA	0.972337	RAB7B
Finn_BC	12411_60_MAX_MAX	Inverse variance weighted	14	0.187394	0.0454713	3.76973e-05	0.0982706	0.276518	1.2061	1.10326	1.31853	0.57985	0.226656	TRUE	0.00201657	MAX
Finn_BC	12415_122_EDF1_EDF1	Inverse variance weighted	39	-0.00668198	0.0312172	0.83051	-0.0678678	0.0545038	0.99334	0.934384	1.05602	NA	NA	NA	0.994501	EDF1
Finn_BC	12417_46_TPRKB_TPRKB	Inverse variance weighted	27	-0.0331684	0.0362948	0.360791	-0.104306	0.0379695	0.967376	0.900949	1.0387	NA	NA	NA	0.912081	TPRKB
Finn_BC	12420_10_GPD1L_GPD1L	Inverse variance weighted	106	0.00283029	0.0165345	0.864086	-0.0295773	0.0352379	1.00283	0.970856	1.03587	NA	NA	NA	0.994501	GPD1L
Finn_BC	12422_143_ALOX15B_LX15B	Wald ratio	rs9910732	0.208162	0.182186	0.253214	-0.148923	0.565247	1.23141	0.861635	1.75988	NA	NA	NA	0.789904	ALOX15B
Finn_BC	12423_38_A1CF_A1CF	Inverse variance weighted	21	0.0393666	0.0313323	0.208963	-0.0220447	0.100778	1.04015	0.978196	1.10603	NA	NA	NA	0.720889	A1CF
Finn_BC	12424_107_THYN1_THYN1	Wald ratio	rs12278812	0.739616	0.266789	0.00556648	0.216708	1.26252	2.09513	1.24198	3.53433	NA	NA	TRUE	0.0858347	THYN1
Finn_BC	12425_104_ARF6_ARF6	Inverse variance weighted	16	-0.0674516	0.048612	0.165274	-0.162731	0.0278279	0.934773	0.84982	1.02822	NA	NA	NA	0.638935	ARF6
Finn_BC	12427_8_CDC25B_MPIP2	Inverse variance weighted	22	-0.0371325	0.0365152	0.309198	-0.108702	0.0344373	0.963548	0.896997	1.03504	NA	NA	NA	0.859076	CDC25B
Finn_BC	12428_2_LYPLAL1_LYPL1	Inverse variance weighted	12	-0.139436	0.0581803	0.016547	-0.25347	-0.0254027	0.869849	0.776103	0.974917	0.399377	0.178688	TRUE	0.172844	LYPLAL1
Finn_BC	12430_78_PAIP1_PAIP1	Inverse variance weighted	2	0.0194527	0.139046	0.888737	-0.253077	0.291982	1.01964	0.776408	1.33908	NA	NA	NA	0.994501	PAIP1
Finn_BC	12431_13_PELO_PELO	Inverse variance weighted	3	0.108761	0.163536	0.506013	-0.21177	0.429291	1.1149	0.809151	1.53617	NA	NA	NA	0.972337	PELO
Finn_BC	12432_23_CACYBP_CYBP	Inverse variance weighted	20	0.18115	0.0292697	6.05476e-10	0.123781	0.238518	1.19859	1.13177	1.26937	0.995739	0.989988	TRUE	2.38503e-07	CACYBP
Finn_BC	12433_8_ARL11_ARL11	Inverse variance weighted	42	-1.49635e-05	0.0276923	0.999569	-0.0542918	0.0542619	0.999985	0.947156	1.05576	NA	NA	NA	0.999569	ARL11
Finn_BC	12436_84_GSTO1_GST_omega_1	Inverse variance weighted	591	-0.0342787	0.00611134	2.03454e-08	-0.046257	-0.0223005	0.966302	0.954797	0.977946	0.0420699	0.201854	TRUE	4.40783e-06	GSTO1
Finn_BC	12437_18_ULK3_ULK3	Inverse variance weighted	8	-0.193482	0.0754824	0.0103688	-0.341428	-0.0455371	0.824084	0.710755	0.955484	0.664219	0.643109	TRUE	0.128	ULK3
Finn_BC	12438_127_MPG_3MG	Inverse variance weighted	2	0.261566	0.121424	0.0312286	0.0235743	0.499558	1.29896	1.02385	1.64799	0.776782	NA	TRUE	0.250581	MPG
Finn_BC	12439_67_IRF9_ISGF3	Inverse variance weighted	10	0.0836075	0.0556076	0.132703	-0.0253833	0.192598	1.0872	0.974936	1.2124	NA	NA	NA	0.571005	IRF9
Finn_BC	12442_4_RHOD_RHOD	Inverse variance weighted	6	-0.0455605	0.076355	0.550712	-0.195216	0.104095	0.955462	0.822657	1.10971	NA	NA	NA	0.978657	RHOD
Finn_BC	12444_39_NR5A2_NR5A2	Inverse variance weighted	2	-0.107044	0.322663	0.740077	-0.739464	0.525376	0.898486	0.47737	1.69109	NA	NA	NA	0.990599	NR5A2
Finn_BC	12445_50_ANKRD27_ANR27	Inverse variance weighted	20	-0.0356948	0.0447643	0.425222	-0.123433	0.0520432	0.964935	0.883881	1.05342	NA	NA	NA	0.963009	ANKRD27
Finn_BC	12449_16_PPIH_PPIH	Inverse variance weighted	17	-0.00495193	0.0181362	0.784822	-0.0404989	0.030595	0.99506	0.96031	1.03107	NA	NA	NA	0.994501	PPIH
Finn_BC	12450_42_PMVK_PMVK	Inverse variance weighted	32	0.0567984	0.0390785	0.146101	-0.0197955	0.133392	1.05844	0.980399	1.1427	NA	NA	NA	0.606159	PMVK
Finn_BC	12451_62_BACH1_BACH1	Inverse variance weighted	55	-0.00189332	0.0239011	0.936862	-0.0487395	0.0449529	0.998108	0.952429	1.04598	NA	NA	NA	0.994501	BACH1
Finn_BC	12452_32_SUV420H2_SV422	Inverse variance weighted	40	-0.0183478	0.0333994	0.582768	-0.0838106	0.047115	0.981819	0.919605	1.04824	NA	NA	NA	0.978657	SUV420H2
Finn_BC	12454_105_NTMT1_NTM1A	Wald ratio	rs1354034	0.108707	0.167797	0.51708	-0.220174	0.437589	1.11484	0.802379	1.54897	NA	NA	NA	0.972337	NTMT1
Finn_BC	12455_48_MYNN_MYNN	Inverse variance weighted	33	-0.0418464	0.0377134	0.267176	-0.115765	0.0320718	0.959017	0.890685	1.03259	NA	NA	NA	0.810695	MYNN
Finn_BC	12456_5_PFKFB3_F263	Inverse variance weighted	30	-0.0045839	0.0349456	0.895639	-0.0730772	0.0639094	0.995427	0.929529	1.066	NA	NA	NA	0.994501	PFKFB3
Finn_BC	12457_10_ADI1_MTND	Inverse variance weighted	9	0.120236	0.0668739	0.0721841	-0.0108366	0.251309	1.12776	0.989222	1.28571	NA	NA	NA	0.426006	ADI1
Finn_BC	12458_79_CHP1_CHP1	Inverse variance weighted	9	-0.185102	0.0597793	0.00195875	-0.302269	-0.0679342	0.83102	0.739139	0.934322	0.980719	0.632869	TRUE	0.0428649	CHP1
Finn_BC	12459_13_PLEKHA1_PKHA1	Inverse variance weighted	39	-0.0111928	0.0256679	0.662792	-0.0615018	0.0391163	0.98887	0.940351	1.03989	NA	NA	NA	0.978657	PLEKHA1
Finn_BC	12460_18_PSMA7_PSA7	Inverse variance weighted	5	0.0300212	0.093016	0.746882	-0.15229	0.212333	1.03048	0.858739	1.23656	NA	NA	NA	0.991709	PSMA7
Finn_BC	12461_8_SIRT5_SIRT5	Inverse variance weighted	4	-0.136593	0.168185	0.4167	-0.466236	0.193049	0.872325	0.627359	1.21294	NA	NA	NA	0.959384	SIRT5
Finn_BC	12462_20_SETMAR_SETMR	Inverse variance weighted	3	0.0744562	0.143934	0.604951	-0.207654	0.356567	1.0773	0.812488	1.42842	NA	NA	NA	0.978657	SETMAR
Finn_BC	12463_7_KLHL13_KLH13	Inverse variance weighted	52	-0.0233608	0.0262207	0.372967	-0.0747535	0.0280318	0.97691	0.927972	1.02843	NA	NA	NA	0.923048	KLHL13
Finn_BC	12469_19_MAPRE1_MARE1	Inverse variance weighted	4	0.115422	0.122757	0.347092	-0.125182	0.356026	1.12235	0.882336	1.42765	NA	NA	NA	0.900289	MAPRE1
Finn_BC	12471_47_STAU1_STAU1	Inverse variance weighted	12	0.011036	0.0589756	0.851561	-0.104556	0.126628	1.0111	0.900724	1.13499	NA	NA	NA	0.994501	STAU1
Finn_BC	12473_48_KCTD5_KCTD5	Inverse variance weighted	36	0.00789722	0.0348509	0.820735	-0.0604105	0.076205	1.00793	0.941378	1.07918	NA	NA	NA	0.994501	KCTD5
Finn_BC	12475_48_CLIC5_CLIC5	Inverse variance weighted	6	-0.0594033	0.0852491	0.485915	-0.226492	0.107685	0.942327	0.797326	1.1137	NA	NA	NA	0.972337	CLIC5
Finn_BC	12476_50_TIGAR_TIGAR	Inverse variance weighted	2	0.023816	0.164871	0.885144	-0.299332	0.346964	1.0241	0.741313	1.41477	NA	NA	NA	0.994501	TIGAR
Finn_BC	12478_15_RPL30_RL30	Inverse variance weighted	4	0.348121	0.165261	0.0351619	0.024209	0.672034	1.4164	1.0245	1.95822	0.0541021	0.12539	TRUE	0.268667	RPL30
Finn_BC	12479_50_PRKAR1B_KAP1	Inverse variance weighted	4	0.130144	0.121786	0.285239	-0.108557	0.368844	1.13899	0.897128	1.44606	NA	NA	NA	0.831958	PRKAR1B
Finn_BC	12480_9_OTUD5_OTUD5	Inverse variance weighted	58	0.00731612	0.0219489	0.738889	-0.0357037	0.0503359	1.00734	0.964926	1.05162	NA	NA	NA	0.990599	OTUD5
Finn_BC	12482_5_BPTF_BPTF	Inverse variance weighted	16	0.0140615	0.0494325	0.776059	-0.0828262	0.110949	1.01416	0.920511	1.11734	NA	NA	NA	0.994501	BPTF
Finn_BC	12484_67_PITPNB_PIPNB	Inverse variance weighted	75	0.0124622	0.0201654	0.536574	-0.0270619	0.0519864	1.01254	0.973301	1.05336	NA	NA	NA	0.97734	PITPNB
Finn_BC	12486_8_GLRX2_GLRX2	Inverse variance weighted	59	-0.00222503	0.0255395	0.930575	-0.0522825	0.0478324	0.997777	0.949061	1.04899	NA	NA	NA	0.994501	GLRX2
Finn_BC	12488_9_MCTS1_MCTS1	Inverse variance weighted	8	0.061424	0.0786622	0.434886	-0.0927539	0.215602	1.06335	0.911418	1.24061	NA	NA	NA	0.97082	MCTS1
Finn_BC	12493_42_OTUB2_OTUB2	Inverse variance weighted	4	-0.00677089	0.112571	0.952038	-0.227409	0.213867	0.993252	0.796595	1.23846	NA	NA	NA	0.999109	OTUB2
Finn_BC	12494_99_GABARAPL2_GBRL2	Inverse variance weighted	19	0.117065	0.0443566	0.00831053	0.0301264	0.204004	1.12419	1.03058	1.2263	0.891006	0.276726	TRUE	0.112179	GABARAPL2
Finn_BC	12497_29_NUDT16L1_SDOS	Inverse variance weighted	3	0.0465944	0.166	0.778948	-0.278765	0.371954	1.0477	0.756718	1.45057	NA	NA	NA	0.994501	NUDT16L1
Finn_BC	12498_12_TAX1BP3_TX1B3	Inverse variance weighted	16	0.0615093	0.047944	0.199513	-0.0324609	0.155479	1.06344	0.96806	1.16822	NA	NA	NA	0.701126	TAX1BP3
Finn_BC	12499_108_SH3GL2_SH3G2	Inverse variance weighted	4	0.133471	0.122748	0.276878	-0.107115	0.374058	1.14279	0.898422	1.45362	NA	NA	NA	0.820597	SH3GL2
Finn_BC	12500_88_UBA2_SAE2	Inverse variance weighted	21	0.0341864	0.0407256	0.401226	-0.0456357	0.114009	1.03478	0.95539	1.12076	NA	NA	NA	0.948429	UBA2
Finn_BC	12501_10_TBCA_TBCA	Inverse variance weighted	289	0.0183074	0.00880948	0.0376957	0.00104082	0.035574	1.01848	1.00104	1.03621	2.20017e-08	0.351669	TRUE	0.281128	TBCA
Finn_BC	12503_5_GPR68_SPR1	Inverse variance weighted	4	-0.39629	0.100546	8.10091e-05	-0.593359	-0.19922	0.672812	0.552469	0.819369	0.903994	0.606124	TRUE	0.00367054	GPR68
Finn_BC	12504_26_LMOD1_LMOD1	Inverse variance weighted	16	-0.00859262	0.0482502	0.858656	-0.103163	0.0859777	0.991444	0.90198	1.08978	NA	NA	NA	0.994501	LMOD1
Finn_BC	12507_16_ITPKC_IP3KC	Inverse variance weighted	3	0.00722942	0.123873	0.95346	-0.235561	0.25002	1.00726	0.790128	1.28405	NA	NA	NA	0.999109	ITPKC
Finn_BC	12508_9_VPS24_CHMP3	Inverse variance weighted	5	0.0419519	0.112331	0.7088	-0.178216	0.26212	1.04284	0.836762	1.29968	NA	NA	NA	0.989412	VPS24
Finn_BC	12509_115_COMMD1_COMD1	Inverse variance weighted	45	0.206196	0.0511283	5.50885e-05	0.105985	0.306408	1.22899	1.1118	1.35854	0.398251	0.0003813	TRUE	0.00268568	COMMD1
Finn_BC	12510_3_STAP1_STAP1	Inverse variance weighted	19	0.0128309	0.0441927	0.771556	-0.0737868	0.0994486	1.01291	0.92887	1.10456	NA	NA	NA	0.994501	STAP1
Finn_BC	12511_83_SLC41A2_S41A2	Inverse variance weighted	41	0.0108789	0.0318639	0.73279	-0.0515744	0.0733321	1.01094	0.949733	1.07609	NA	NA	NA	0.990599	SLC41A2
Finn_BC	12513_8_GLTP_GLTP	Inverse variance weighted	4	-0.00330592	0.117064	0.97747	-0.232751	0.22614	0.9967	0.79235	1.25375	NA	NA	NA	0.99937	GLTP
Finn_BC	12514_16_METTL1_METTL1	Inverse variance weighted	35	0.0299453	0.0335991	0.372794	-0.035909	0.0957995	1.0304	0.964728	1.10054	NA	NA	NA	0.923048	METTL1
Finn_BC	12515_45_UCK2_UCK2	Inverse variance weighted	7	-0.0261839	0.0821172	0.749832	-0.187134	0.134766	0.974156	0.829333	1.14427	NA	NA	NA	0.991766	UCK2
Finn_BC	12516_13_TEAD4_TEAD4	Inverse variance weighted	14	-0.0212725	0.0561596	0.704846	-0.131345	0.0888002	0.978952	0.876915	1.09286	NA	NA	NA	0.989412	TEAD4
Finn_BC	12517_52_PDCD5_TFAR19	Inverse variance weighted	67	0.0427373	0.0171099	0.0124962	0.00920194	0.0762727	1.04366	1.00924	1.07926	0.961155	0.440807	TRUE	0.145163	PDCD5
Finn_BC	12518_289_PBRM1_PB1	Wald ratio	rs1354034	0.152645	0.235617	0.51708	-0.309164	0.614454	1.16491	0.73406	1.84865	NA	NA	NA	0.972337	PBRM1
Finn_BC	12521_3_CDKN2C_CDN2C	Inverse variance weighted	61	0.00327696	0.0213577	0.878057	-0.038584	0.045138	1.00328	0.962151	1.04617	NA	NA	NA	0.994501	CDKN2C
Finn_BC	12522_6_RAD23B_RD23B	Inverse variance weighted	3	0.228566	0.211053	0.278817	-0.185097	0.642229	1.2568	0.831023	1.90071	NA	NA	NA	0.823528	RAD23B
Finn_BC	12524_18_SAT2_SAT2	Inverse variance weighted	43	0.00767151	0.0248488	0.757529	-0.0410322	0.0563752	1.0077	0.959798	1.05799	NA	NA	NA	0.994501	SAT2
Finn_BC	12527_50_THRA_THA	Inverse variance weighted	12	-0.0340917	0.0591515	0.564381	-0.150029	0.0818453	0.966483	0.860683	1.08529	NA	NA	NA	0.978657	THRA
Finn_BC	12528_40_WRNIP1_WRIP1	Inverse variance weighted	14	0.0177112	0.0512557	0.729684	-0.08275	0.118172	1.01787	0.920581	1.12544	NA	NA	NA	0.990599	WRNIP1
Finn_BC	12529_32_FKBP6_FKBP6	Inverse variance weighted	300	-0.0385059	0.00887127	1.42148e-05	-0.0558936	-0.0211182	0.962226	0.94564	0.979103	0.196252	0.276593	TRUE	0.000919295	FKBP6
Finn_BC	12530_14_CKS1B_CKS_1	Inverse variance weighted	69	-0.0678076	0.018169	0.000189929	-0.103419	-0.0321964	0.93444	0.901749	0.968316	0.533944	0.51545	TRUE	0.00737535	CKS1B
Finn_BC	12531_5_ERVV_1_ERVV1	Inverse variance weighted	31	-0.0132379	0.0367374	0.718594	-0.0852431	0.0587674	0.986849	0.918289	1.06053	NA	NA	NA	0.989911	ERVV
Finn_BC	12532_28_CDC34_UB2R1	Inverse variance weighted	2	-0.480845	0.186031	0.00974478	-0.845466	-0.116224	0.618261	0.429357	0.890276	0.68865	NA	TRUE	0.124163	CDC34
Finn_BC	12533_135_CYTH2_CYH2	Inverse variance weighted	21	-0.0205484	0.0392184	0.600315	-0.0974164	0.0563196	0.979661	0.907178	1.05794	NA	NA	NA	0.978657	CYTH2
Finn_BC	12534_10_CALCOCO2_CACO2	Inverse variance weighted	9	-0.0726104	0.0755968	0.336806	-0.22078	0.0755595	0.929963	0.801893	1.07849	NA	NA	NA	0.890228	CALCOCO2
Finn_BC	12535_2_XRCC1_XRCC1	Inverse variance weighted	2	0.0613314	0.147994	0.678569	-0.228738	0.351401	1.06325	0.795537	1.42106	NA	NA	NA	0.98244	XRCC1
Finn_BC	12536_46_MTMR6_MTMR6	Inverse variance weighted	13	-0.308122	0.0700515	1.08997e-05	-0.445423	-0.170821	0.734825	0.640553	0.842972	0.855836	0.0953243	TRUE	0.000749654	MTMR6
Finn_BC	12537_88_PURA_PURA	Inverse variance weighted	5	0.0846092	0.132036	0.52165	-0.174181	0.3434	1.08829	0.840145	1.40973	NA	NA	NA	0.974271	PURA
Finn_BC	12538_19_RGS7_RGS7	Inverse variance weighted	5	-0.0307902	0.107833	0.775234	-0.242144	0.180563	0.969679	0.784943	1.19789	NA	NA	NA	0.994501	RGS7
Finn_BC	12540_25_RHOG_RHOG	Inverse variance weighted	2	-0.153386	0.172204	0.373078	-0.490905	0.184134	0.857799	0.612072	1.20218	NA	NA	NA	0.923048	RHOG
Finn_BC	12543_76_ZNF560_ZN560	Wald ratio	rs10922098	0.0871512	0.201493	0.665358	-0.307774	0.482077	1.09106	0.735081	1.61943	NA	NA	NA	0.978657	ZNF560
Finn_BC	12546_1_SMTN_SMTN	Inverse variance weighted	5	-0.0575944	0.14427	0.689736	-0.340363	0.225174	0.944033	0.711512	1.25254	NA	NA	NA	0.987902	SMTN
Finn_BC	12548_75_RRAGC_RRAGC	Wald ratio	rs704	0.336901	0.212743	0.113284	-0.0800759	0.753877	1.4006	0.923046	2.12522	NA	NA	NA	0.552054	RRAGC
Finn_BC	12549_33_HPGDS_PTGD2	Inverse variance weighted	231	0.0409581	0.00888243	4.00476e-06	0.0235485	0.0583676	1.04181	1.02383	1.0601	2.7432e-07	0.217771	TRUE	0.000332488	HPGDS
Finn_BC	12697_30_PIP4K2A_PI42A	Inverse variance weighted	2	0.0670956	0.097782	0.492602	-0.124557	0.258748	1.0694	0.882888	1.29531	NA	NA	NA	0.972337	PIP4K2A
Finn_BC	12698_72_KPNA4_IMA4	Inverse variance weighted	2	-0.00257145	0.185688	0.988951	-0.36652	0.361377	0.997432	0.693142	1.4353	NA	NA	NA	0.99937	KPNA4
Finn_BC	12699_28_CCT8_TCP_1_theta	Wald ratio	rs7519758	0.00490638	0.307548	0.987272	-0.597887	0.6077	1.00492	0.549972	1.8362	NA	NA	NA	0.99937	CCT8
Finn_BC	12700_9_ACLY_ACLY	Inverse variance weighted	8	-0.0788498	0.0799187	0.323826	-0.23549	0.0777907	0.924179	0.790183	1.0809	NA	NA	NA	0.877997	ACLY
Finn_BC	12701_1_EIF1B_EIF1B	Inverse variance weighted	4	0.0123376	0.131839	0.925442	-0.246067	0.270742	1.01241	0.78187	1.31094	NA	NA	NA	0.994501	EIF1B
Finn_BC	12702_13_PELI2_PELI2	Inverse variance weighted	19	-0.101856	0.0531802	0.0554551	-0.206089	0.00237749	0.90316	0.813761	1.00238	NA	NA	NA	0.357038	PELI2
Finn_BC	12703_6_NEK7_NEK7	Inverse variance weighted	4	-0.0235751	0.0561611	0.674649	-0.133651	0.0865006	0.976701	0.874896	1.09035	NA	NA	NA	0.98244	NEK7
Finn_BC	12704_26_SH2D3C_SH2D3	Inverse variance weighted	12	-0.0258736	0.0644544	0.688108	-0.152204	0.100457	0.974458	0.858813	1.10568	NA	NA	NA	0.987275	SH2D3C
Finn_BC	12724_81_CIRBP_CIRBP	Wald ratio	rs4980320	0.0903751	0.234985	0.700534	-0.370195	0.550946	1.09458	0.690599	1.73489	NA	NA	NA	0.989412	CIRBP
Finn_BC	12734_112_KIF22_KIF22	Inverse variance weighted	2	-0.128332	0.115274	0.265589	-0.35427	0.0976055	0.879561	0.701685	1.10253	NA	NA	NA	0.807913	KIF22
Finn_BC	12735_39_CSDE1_CSDE1	Wald ratio	rs572515	0.102369	0.238602	0.667896	-0.365291	0.57003	1.10779	0.693995	1.76832	NA	NA	NA	0.978657	CSDE1
Finn_BC	12737_12_PLS1_PLSI	Wald ratio	rs148342179	0.170217	0.14594	0.243473	-0.115826	0.45626	1.18556	0.89063	1.57816	NA	NA	NA	0.781287	PLS1
Finn_BC	12738_43_NISCH_NISCH	Inverse variance weighted	12	-0.000365973	0.0562796	0.994812	-0.110674	0.109942	0.999634	0.895231	1.11621	NA	NA	NA	0.99937	NISCH
Finn_BC	12743_18_BAG5_BAG5	Inverse variance weighted	3	-0.0468263	0.115862	0.686098	-0.273916	0.180263	0.954253	0.760396	1.19753	NA	NA	NA	0.986025	BAG5
Finn_BC	12746_4_CYTH4_CYH4	Inverse variance weighted	2	-0.0978774	0.136418	0.473077	-0.365256	0.169502	0.90676	0.694019	1.18471	NA	NA	NA	0.972337	CYTH4
Finn_BC	12747_89_RBM3_RBM3	Inverse variance weighted	11	0.0482284	0.0473195	0.308104	-0.0445178	0.140975	1.04941	0.956459	1.1514	NA	NA	NA	0.859076	RBM3
Finn_BC	12748_6_BRDT_BRDT	Inverse variance weighted	8	-0.00690968	0.0699131	0.921271	-0.143939	0.13012	0.993114	0.86594	1.13897	NA	NA	NA	0.994501	BRDT
Finn_BC	12750_9_ITGB2_LFA_1_beta_2	Inverse variance weighted	19	-0.0357654	0.0471176	0.447813	-0.128116	0.0565851	0.964867	0.879751	1.05822	NA	NA	NA	0.972337	ITGB2
Finn_BC	12763_69_ZNF334_ZN334	Inverse variance weighted	21	0.141482	0.0387656	0.000262563	0.0655017	0.217463	1.15198	1.06769	1.24292	0.904005	0.890727	TRUE	0.00949945	ZNF334
Finn_BC	12768_3_PPP1R3B_PPR3B	Inverse variance weighted	17	0.0215218	0.0459186	0.639288	-0.0684787	0.111522	1.02176	0.933813	1.11798	NA	NA	NA	0.978657	PPP1R3B
Finn_BC	12771_19_ZNF180_ZN180	Wald ratio	rs10922098	0.0908566	0.21006	0.665358	-0.32086	0.502573	1.09511	0.725525	1.65297	NA	NA	NA	0.978657	ZNF180
Finn_BC	12772_8_NUP98_NUP98	Inverse variance weighted	2	0.0335867	0.153319	0.8266	-0.266919	0.334092	1.03416	0.765735	1.39667	NA	NA	NA	0.994501	NUP98
Finn_BC	12775_6_HMGB3_HMGB3	Inverse variance weighted	28	-0.0175291	0.0397011	0.658831	-0.0953432	0.060285	0.982624	0.909061	1.06214	NA	NA	NA	0.978657	HMGB3
Finn_BC	12777_11_SF1_SF01	Wald ratio	rs6542680	-0.28307	0.186717	0.12951	-0.649036	0.0828956	0.753467	0.522549	1.08643	NA	NA	NA	0.566264	SF1
Finn_BC	12779_30_PRDM4_PRDM4	Inverse variance weighted	6	-0.0442485	0.0561932	0.431028	-0.154387	0.0658903	0.956716	0.85694	1.06811	NA	NA	NA	0.966689	PRDM4
Finn_BC	12781_2_TARBP2_TRBP2	Inverse variance weighted	3	0.0152637	0.174309	0.930221	-0.326381	0.356909	1.01538	0.72153	1.42891	NA	NA	NA	0.994501	TARBP2
Finn_BC	12783_29_HNRNPM_HNRPM	Inverse variance weighted	15	0.0993616	0.0461142	0.0311864	0.00897778	0.189746	1.10447	1.00902	1.20894	0.859256	0.652188	TRUE	0.250581	HNRNPM
Finn_BC	12784_10_APBB3_APBB3	Inverse variance weighted	8	-0.113405	0.091389	0.214641	-0.292528	0.0657174	0.892789	0.746375	1.06792	NA	NA	NA	0.729595	APBB3
Finn_BC	12785_49_ZBTB33_KAISO	Wald ratio	rs6542680	-0.285929	0.188603	0.12951	-0.655592	0.0837329	0.751316	0.519135	1.08734	NA	NA	NA	0.566264	ZBTB33
Finn_BC	12786_61_GPCPD1_GDE5	Inverse variance weighted	4	0.00315041	0.102172	0.975402	-0.197106	0.203407	1.00316	0.821104	1.22557	NA	NA	NA	0.99937	GPCPD1
Finn_BC	12787_47_ZNF134_ZN134	Wald ratio	rs4658046	0.123362	0.276944	0.656001	-0.419448	0.666172	1.13129	0.65741	1.94677	NA	NA	NA	0.978657	ZNF134
Finn_BC	12788_6_CCDC101_SGF29	Wald ratio	rs1409153	-0.0999451	0.272757	0.714048	-0.634549	0.434659	0.904887	0.530175	1.54444	NA	NA	NA	0.989412	CCDC101
Finn_BC	12790_10_CCDC51_CCD51	Inverse variance weighted	3	0.0686823	0.271803	0.800507	-0.464052	0.601417	1.0711	0.628731	1.8247	NA	NA	NA	0.994501	CCDC51
Finn_BC	12793_4_PIWIL1_PIWL1	Wald ratio	rs10922098	0.120053	0.277562	0.665358	-0.423968	0.664074	1.12756	0.654445	1.94269	NA	NA	NA	0.978657	PIWIL1
Finn_BC	12794_6_NLRP4_NALP4	Inverse variance weighted	8	-0.0130511	0.0709009	0.853954	-0.152017	0.125915	0.987034	0.858974	1.13419	NA	NA	NA	0.994501	NLRP4
Finn_BC	12795_2_ZNF566_ZN566	Inverse variance weighted	5	0.0292309	0.0938837	0.755533	-0.154781	0.213243	1.02966	0.856603	1.23769	NA	NA	NA	0.994501	ZNF566
Finn_BC	12796_44_NUDT3_NUDT3	Wald ratio	rs1354034	0.192145	0.296588	0.51708	-0.389167	0.773457	1.21185	0.677621	2.16725	NA	NA	NA	0.972337	NUDT3
Finn_BC	12798_46_SLC4A8_S4A8	Inverse variance weighted	17	0.00848054	0.0446327	0.849303	-0.0789995	0.0959606	1.00852	0.92404	1.10072	NA	NA	NA	0.994501	SLC4A8
Finn_BC	12799_65_DNAJC27_DJC27	Inverse variance weighted	3	-0.0342445	0.141785	0.809149	-0.312144	0.243655	0.966335	0.731876	1.2759	NA	NA	NA	0.994501	DNAJC27
Finn_BC	12800_5_TPPP2_TPPP2	Inverse variance weighted	47	-0.042433	0.0217136	0.0506762	-0.0849918	0.000125678	0.958455	0.91852	1.00013	NA	NA	NA	0.337296	TPPP2
Finn_BC	12801_33_IRF2_IRF2	Inverse variance weighted	3	0.203495	0.160953	0.206118	-0.111973	0.518963	1.22568	0.894068	1.68029	NA	NA	NA	0.713658	IRF2
Finn_BC	12803_9_ZNF329_ZN329	Wald ratio	rs10922098	0.097134	0.224573	0.665358	-0.343029	0.537297	1.10201	0.709618	1.71137	NA	NA	NA	0.978657	ZNF329
Finn_BC	12807_89_ARHGAP30_RHG30	Inverse variance weighted	7	0.0939019	0.0731733	0.199394	-0.0495178	0.237322	1.09845	0.951688	1.26785	NA	NA	NA	0.701126	ARHGAP30
Finn_BC	12808_103_CARHSP1_CHSP1	Inverse variance weighted	2	-0.181811	0.211406	0.389784	-0.596166	0.232544	0.833759	0.55092	1.26181	NA	NA	NA	0.937777	CARHSP1
Finn_BC	12811_55_ZNF415_ZN415	Inverse variance weighted	10	0.0244979	0.0658231	0.70976	-0.104515	0.153511	1.0248	0.900761	1.16592	NA	NA	NA	0.989412	ZNF415
Finn_BC	12812_25_ACYP2_ACYP2	Inverse variance weighted	50	-0.0898512	0.0221224	4.87495e-05	-0.133211	-0.0464912	0.914067	0.87528	0.954573	0.84761	0.145964	TRUE	0.00245618	ACYP2
Finn_BC	12813_18_EHBP1_EHBP1	Inverse variance weighted	9	-0.00564174	0.0663537	0.932241	-0.135695	0.124412	0.994374	0.873109	1.13248	NA	NA	NA	0.994501	EHBP1
Finn_BC	12814_17_RNPC3_RBM40	Inverse variance weighted	10	-0.101272	0.0774173	0.190831	-0.25301	0.0504663	0.903688	0.77646	1.05176	NA	NA	NA	0.688483	RNPC3
Finn_BC	12815_9_IARS_SYIC	Inverse variance weighted	9	0.0185151	0.0642566	0.773237	-0.107428	0.144458	1.01869	0.898141	1.15541	NA	NA	NA	0.994501	IARS
Finn_BC	12817_1_GEM_GEM	Inverse variance weighted	445	-0.0295992	0.0074153	6.56171e-05	-0.0441332	-0.0150652	0.970835	0.956827	0.985048	0.0104076	0.90986	TRUE	0.00312368	GEM
Finn_BC	12818_159_SLC14A2_UT2	Inverse variance weighted	36	-0.0099505	0.0302476	0.74218	-0.0692359	0.0493349	0.990099	0.933107	1.05057	NA	NA	NA	0.990599	SLC14A2
Finn_BC	12820_1_GRAP_GRAP	Inverse variance weighted	11	-0.0130194	0.065187	0.841696	-0.140786	0.114747	0.987065	0.868675	1.12159	NA	NA	NA	0.994501	GRAP
Finn_BC	12821_6_NLRP10_NAL10	Inverse variance weighted	7	-0.0753477	0.0867883	0.385297	-0.245453	0.0947574	0.927421	0.78235	1.09939	NA	NA	NA	0.935029	NLRP10
Finn_BC	12825_18_APPL1_DP13A	Wald ratio	rs9971407	-0.256131	0.278739	0.358152	-0.802458	0.290197	0.774041	0.448226	1.33669	NA	NA	NA	0.908874	APPL1
Finn_BC	12826_5_SLC5A5_SC5A5	Inverse variance weighted	2	0.0641509	0.185593	0.729603	-0.299612	0.427914	1.06625	0.741106	1.53405	NA	NA	NA	0.990599	SLC5A5
Finn_BC	12827_37_RGS3_RGS3	Inverse variance weighted	27	-0.0170583	0.0381697	0.654942	-0.091871	0.0577544	0.983086	0.912223	1.05945	NA	NA	NA	0.978657	RGS3
Finn_BC	12830_4_SAP18_SAP18	Inverse variance weighted	4	-0.0064928	0.100408	0.948441	-0.203292	0.190306	0.993528	0.81604	1.20962	NA	NA	NA	0.998202	SAP18
Finn_BC	12831_21_TESC_TESC	Inverse variance weighted	168	0.032051	0.0150286	0.0329518	0.00259499	0.0615071	1.03257	1.0026	1.06344	4.36253e-09	0.730532	TRUE	0.259129	TESC
Finn_BC	12832_10_ASH2L_ASH2L	Wald ratio	rs4980320	0.108124	0.281133	0.700534	-0.442897	0.659145	1.11419	0.642173	1.93314	NA	NA	NA	0.989412	ASH2L
Finn_BC	12834_3_KCNF1_KCNF1	Wald ratio	rs10922098	0.119516	0.27632	0.665358	-0.422071	0.661103	1.12695	0.655688	1.93693	NA	NA	NA	0.978657	KCNF1
Finn_BC	12835_101_PYDC1_PYDC1	Inverse variance weighted	2	0.020821	0.13934	0.881218	-0.252286	0.293927	1.02104	0.777023	1.34169	NA	NA	NA	0.994501	PYDC1
Finn_BC	12842_43_STX10_STX10	Inverse variance weighted	9	-0.0750953	0.0633053	0.235527	-0.199174	0.048983	0.927655	0.819408	1.0502	NA	NA	NA	0.765595	STX10
Finn_BC	12844_10_BAG4_BAG4	Inverse variance weighted	2	0.133828	0.393647	0.733879	-0.63772	0.905376	1.1432	0.528496	2.47286	NA	NA	NA	0.990599	BAG4
Finn_BC	12845_18_SNX17_SNX17	Inverse variance weighted	11	0.0221906	0.062965	0.724518	-0.101221	0.145602	1.02244	0.903733	1.15674	NA	NA	NA	0.989911	SNX17
Finn_BC	12846_3_FBXL5_FBXL5	Inverse variance weighted	2	0.0200568	0.15721	0.898482	-0.288075	0.328189	1.02026	0.749705	1.38845	NA	NA	NA	0.994501	FBXL5
Finn_BC	12847_27_RNGTT_MCE1	Wald ratio	rs6542680	-0.298867	0.197137	0.12951	-0.685256	0.0875217	0.741658	0.503961	1.09147	NA	NA	NA	0.566264	RNGTT
Finn_BC	12848_9_ARHGEF2_ARHG2	Inverse variance weighted	8	0.0352987	0.0736826	0.631893	-0.109119	0.179717	1.03593	0.896623	1.19688	NA	NA	NA	0.978657	ARHGEF2
Finn_BC	12851_5_POLM_DPOLM	Inverse variance weighted	14	0.0585396	0.0244275	0.0165544	0.0106616	0.106418	1.06029	1.01072	1.11229	0.962767	0.789125	TRUE	0.172844	POLM
Finn_BC	12853_112_TMOD2_TMOD2	Wald ratio	rs12292693	-0.139237	0.21185	0.511026	-0.554463	0.27599	0.870022	0.574381	1.31783	NA	NA	NA	0.972337	TMOD2
Finn_BC	12855_16_CASS4_CT032	Inverse variance weighted	6	0.0957157	0.0838873	0.253868	-0.0687033	0.260135	1.10045	0.933604	1.2971	NA	NA	NA	0.790806	CASS4
Finn_BC	12856_14_TMEM237_TM237	Inverse variance weighted	2	0.0213617	0.156259	0.891263	-0.284907	0.32763	1.02159	0.752084	1.38768	NA	NA	NA	0.994501	TMEM237
Finn_BC	12859_33_ECI2_PECI	Inverse variance weighted	56	0.0748363	0.0214418	0.000482639	0.0328104	0.116862	1.07771	1.03335	1.12396	0.163077	0.250468	TRUE	0.0154633	ECI2
Finn_BC	12860_7_ARPP21_cAMP_regulated_phosphoprotein_21	Wald ratio	rs10922098	0.0837362	0.193597	0.665358	-0.295714	0.463187	1.08734	0.744	1.58913	NA	NA	NA	0.978657	ARPP21
Finn_BC	12861_13_TMOD3_TMOD3	Wald ratio	rs12292693	-0.135651	0.206395	0.511026	-0.540185	0.268883	0.873147	0.58264	1.3085	NA	NA	NA	0.972337	TMOD3
Finn_BC	12862_14_NEDD9_CASL	Inverse variance weighted	10	0.0122298	0.0628095	0.845618	-0.110877	0.135336	1.0123	0.895049	1.14492	NA	NA	NA	0.994501	NEDD9
Finn_BC	12864_9_NIPAL4_NIPA4	Inverse variance weighted	41	-0.0119239	0.0316083	0.705996	-0.0738763	0.0500285	0.988147	0.928787	1.0513	NA	NA	NA	0.989412	NIPAL4
Finn_BC	12867_40_DYNLT3_DYLT3	Inverse variance weighted	10	0.16905	0.0728878	0.0203781	0.0261894	0.31191	1.18418	1.02654	1.36603	0.940721	0.716522	TRUE	0.196219	DYNLT3
Finn_BC	12869_68_DDX6_DDX6	Inverse variance weighted	5	0.118057	0.11162	0.290206	-0.100718	0.336832	1.12531	0.904188	1.4005	NA	NA	NA	0.836636	DDX6
Finn_BC	12872_35_CNGA2_CNGA2	Wald ratio	rs935131	0.278365	0.291199	0.339108	-0.292384	0.849115	1.32097	0.746482	2.33758	NA	NA	NA	0.890545	CNGA2
Finn_BC	12873_11_SPN_LEUK	Inverse variance weighted	10	-0.0671168	0.0673837	0.319231	-0.199189	0.0649552	0.935086	0.819395	1.06711	NA	NA	NA	0.872737	SPN
Finn_BC	12875_28_UBTD2_UBTD2	Wald ratio	rs4044578	-0.0909139	0.278526	0.744113	-0.636824	0.454997	0.913096	0.52897	1.57617	NA	NA	NA	0.991709	UBTD2
Finn_BC	12876_39_SPEF1_SPEF1	Wald ratio	rs572515	0.11453	0.266946	0.667896	-0.408684	0.637744	1.12135	0.664524	1.89221	NA	NA	NA	0.978657	SPEF1
Finn_BC	12878_60_OSBPL11_OSB11	Wald ratio	rs61993918	0.81759	0.301442	0.00668254	0.226764	1.40842	2.26503	1.25453	4.08947	NA	NA	TRUE	0.0971659	OSBPL11
Finn_BC	12880_1_SV2A_SV2A	Inverse variance weighted	2	0.00302807	0.171517	0.985914	-0.333145	0.339201	1.00303	0.716666	1.40383	NA	NA	NA	0.99937	SV2A
Finn_BC	12881_17_RDH16_RDH16	Inverse variance weighted	8	-0.0019413	0.0852194	0.981826	-0.168971	0.165089	0.998061	0.844533	1.1795	NA	NA	NA	0.99937	RDH16
Finn_BC	12882_7_PARP11_PAR11	Inverse variance weighted	8	0.0419696	0.0653154	0.520505	-0.0860487	0.169988	1.04286	0.91755	1.18529	NA	NA	NA	0.973648	PARP11
Finn_BC	12885_42_NR1D2_NR1D2	Inverse variance weighted	2	0.0202846	0.163878	0.901491	-0.300917	0.341486	1.02049	0.740139	1.40704	NA	NA	NA	0.994501	NR1D2
Finn_BC	12888_18_SAP30_SAP30	Wald ratio	rs7143477	0.239607	0.230323	0.298198	-0.211827	0.691041	1.27075	0.809105	1.99579	NA	NA	NA	0.847659	SAP30
Finn_BC	12891_1_MICALL2_MILK2	Inverse variance weighted	58	-0.0183006	0.0243609	0.452514	-0.0660481	0.0294468	0.981866	0.936086	1.02988	NA	NA	NA	0.972337	MICALL2
Finn_BC	12892_10_SYTL1_SYTL1	Inverse variance weighted	17	-0.049065	0.0552744	0.374722	-0.157403	0.0592728	0.952119	0.85436	1.06106	NA	NA	NA	0.926225	SYTL1
Finn_BC	12893_159_IFI16_IP16	Inverse variance weighted	2	-0.272778	0.175905	0.12097	-0.617551	0.0719952	0.761262	0.539264	1.07465	NA	NA	NA	0.566264	IFI16
Finn_BC	12894_3_PAXIP1_PAXI1	Inverse variance weighted	27	-0.00922963	0.0355265	0.795021	-0.0788616	0.0604023	0.990813	0.924168	1.06226	NA	NA	NA	0.994501	PAXIP1
Finn_BC	12895_28_DGKB_DGKB	Inverse variance weighted	16	-0.0836174	0.0562635	0.137233	-0.193894	0.0266591	0.919783	0.823745	1.02702	NA	NA	NA	0.582971	DGKB
Finn_BC	12904_180_CUBN_cubilin	Inverse variance weighted	6	0.0441889	0.0856147	0.605759	-0.123616	0.211994	1.04518	0.883719	1.23614	NA	NA	NA	0.978657	CUBN
Finn_BC	12923_51_KRT17_Keratin_17	Inverse variance weighted	20	-0.00378906	0.0422009	0.928457	-0.0865028	0.0789246	0.996218	0.917133	1.08212	NA	NA	NA	0.994501	KRT17
Finn_BC	12925_105_AXIN2_AXIN2	Inverse variance weighted	55	0.0119746	0.0228244	0.599835	-0.0327613	0.0567104	1.01205	0.96777	1.05835	NA	NA	NA	0.978657	AXIN2
Finn_BC	12931_16_NR3C2_MCR	Inverse variance weighted	15	0.201023	0.0605624	0.00090255	0.0823203	0.319725	1.22265	1.0858	1.37675	0.373664	0.0823001	TRUE	0.0241404	NR3C2
Finn_BC	12933_17_ENOX1_ENOX1	Inverse variance weighted	61	7.39194e-05	0.021057	0.997199	-0.0411979	0.0413457	1.00007	0.959639	1.04221	NA	NA	NA	0.99937	ENOX1
Finn_BC	12934_1_HERC5_HERC5	Inverse variance weighted	23	-0.062235	0.0515844	0.227637	-0.16334	0.0388704	0.939662	0.849302	1.03964	NA	NA	NA	0.751218	HERC5
Finn_BC	12936_38_RLBP1_RLBP1	Inverse variance weighted	15	-0.046882	0.054195	0.387005	-0.153104	0.0593402	0.9542	0.85804	1.06114	NA	NA	NA	0.935029	RLBP1
Finn_BC	12939_1_POLR1C_RPAC1	Inverse variance weighted	72	0.00665231	0.019231	0.729405	-0.0310404	0.044345	1.00667	0.969436	1.04534	NA	NA	NA	0.990599	POLR1C
Finn_BC	12940_35_ALDH3B1_AL3B1	Inverse variance weighted	6	-0.130863	0.0729685	0.0729071	-0.273881	0.0121557	0.877338	0.760423	1.01223	NA	NA	NA	0.427177	ALDH3B1
Finn_BC	12945_33_RAB18_RAB18	Inverse variance weighted	11	0.00936558	0.0561734	0.867586	-0.100734	0.119466	1.00941	0.904173	1.12689	NA	NA	NA	0.994501	RAB18
Finn_BC	12954_71_PPARA_PPARa	Inverse variance weighted	8	-0.0916235	0.105923	0.387039	-0.299233	0.115986	0.912449	0.741386	1.12298	NA	NA	NA	0.935029	PPARA
Finn_BC	12956_40_KIAA1279_KBP	Inverse variance weighted	7	0.0461533	0.0828275	0.577376	-0.116189	0.208495	1.04723	0.890307	1.23182	NA	NA	NA	0.978657	KIAA1279
Finn_BC	12957_62_UQCRB_UCR6	Inverse variance weighted	45	-0.0175156	0.0307773	0.569282	-0.0778391	0.0428079	0.982637	0.925113	1.04374	NA	NA	NA	0.978657	UQCRB
Finn_BC	12960_9_GCK_HXK4	Inverse variance weighted	15	-0.0215737	0.0583986	0.711814	-0.136035	0.0928876	0.978657	0.872812	1.09734	NA	NA	NA	0.989412	GCK
Finn_BC	12968_2_CSRP2_CSRP2	Inverse variance weighted	9	0.0198676	0.062286	0.749746	-0.102213	0.141948	1.02007	0.902837	1.15252	NA	NA	NA	0.991766	CSRP2
Finn_BC	12970_35_STAU2_STAU2	Inverse variance weighted	12	0.0389412	0.0773616	0.614707	-0.112688	0.19057	1.03971	0.89343	1.20994	NA	NA	NA	0.978657	STAU2
Finn_BC	12975_11_KRT20_Keratin_20	Inverse variance weighted	14	-0.0278755	0.0592512	0.638024	-0.144008	0.0882568	0.972509	0.865881	1.09227	NA	NA	NA	0.978657	KRT20
Finn_BC	12976_49_SORBS3_Vinexin_b	Inverse variance weighted	3	-0.019773	0.132228	0.88113	-0.27894	0.239394	0.980421	0.756585	1.27048	NA	NA	NA	0.994501	SORBS3
Finn_BC	12993_21_NPLOC4_NPL4	Inverse variance weighted	6	-0.198239	0.10026	0.0480141	-0.394749	-0.00172884	0.820174	0.673849	0.998273	0.614325	0.150755	TRUE	0.324203	NPLOC4
Finn_BC	13059_33_RFK_RIFK	Inverse variance weighted	44	-0.014663	0.0289542	0.612562	-0.0714132	0.0420872	0.985444	0.931077	1.04299	NA	NA	NA	0.978657	RFK
Finn_BC	13076_4_FXR1_FXR1	Inverse variance weighted	4	0.0236642	0.0964518	0.806187	-0.165381	0.21271	1.02395	0.84757	1.23703	NA	NA	NA	0.994501	FXR1
Finn_BC	13105_7_SNAP25_SNP25	Inverse variance weighted	49	-0.0180736	0.0244109	0.459064	-0.065919	0.0297718	0.982089	0.936207	1.03022	NA	NA	NA	0.972337	SNAP25
Finn_BC	13111_79_BCL6_BCL6	Inverse variance weighted	21	-0.0293979	0.0372149	0.429557	-0.102339	0.0435433	0.97103	0.902723	1.04451	NA	NA	NA	0.964889	BCL6
Finn_BC	13112_179_FSTL1_FSTL1	Inverse variance weighted	28	-0.0395836	0.0482764	0.412252	-0.134205	0.0550382	0.96119	0.87441	1.05658	NA	NA	NA	0.95748	FSTL1
Finn_BC	13113_7_SPP1_Osteopontin	Inverse variance weighted	41	0.0910466	0.0337824	0.00703694	0.0248331	0.15726	1.09532	1.02514	1.1703	0.0240753	0.116896	TRUE	0.1003	SPP1
Finn_BC	13114_50_LUM_Lumican	Inverse variance weighted	68	0.0247334	0.0226814	0.275504	-0.019722	0.0691889	1.02504	0.980471	1.07164	NA	NA	NA	0.818766	LUM
Finn_BC	13116_25_CD177_CD177	Inverse variance weighted	748	-0.00164699	0.0045997	0.720294	-0.0106624	0.00736842	0.998354	0.989394	1.0074	NA	NA	NA	0.989911	CD177
Finn_BC	13118_5_SMOC1_SMOC1	Inverse variance weighted	36	0.0316007	0.0322011	0.326417	-0.0315134	0.0947149	1.03211	0.968978	1.09935	NA	NA	NA	0.88137	SMOC1
Finn_BC	13119_26_SERPINA10_protein_Z_inhibitor	Inverse variance weighted	355	0.00501956	0.00758215	0.507957	-0.00984147	0.0198806	1.00503	0.990207	1.02008	NA	NA	NA	0.972337	SERPINA10
Finn_BC	13122_19_FLRT2_FLRT2	Inverse variance weighted	104	-0.0244689	0.020184	0.2254	-0.0640295	0.0150917	0.975828	0.937977	1.01521	NA	NA	NA	0.747251	FLRT2
Finn_BC	13123_3_FLRT3_FLRT3	Inverse variance weighted	429	-0.00513032	0.00523599	0.327176	-0.0153929	0.00513223	0.994883	0.984725	1.00515	NA	NA	NA	0.882174	FLRT3
Finn_BC	13124_20_ISLR2_ISLR2	Inverse variance weighted	171	-0.0110273	0.00959107	0.250247	-0.0298258	0.00777117	0.989033	0.970615	1.0078	NA	NA	NA	0.788597	ISLR2
Finn_BC	13126_52_DSC2_DSC2	Inverse variance weighted	20	-0.0702346	0.0387151	0.0696558	-0.146116	0.00564689	0.932175	0.864057	1.00566	NA	NA	NA	0.419193	DSC2
Finn_BC	13129_40_LDLR_LDLR	Wald ratio	rs368465	0.0993126	0.238923	0.677653	-0.368976	0.567601	1.10441	0.691442	1.76403	NA	NA	NA	0.98244	LDLR
Finn_BC	13130_150_HK2_HXK2	Inverse variance weighted	4	0.176266	0.138014	0.201544	-0.0942409	0.446774	1.19276	0.910063	1.56326	NA	NA	NA	0.7037	HK2
Finn_BC	13131_5_HK1_HXK1	Inverse variance weighted	63	0.00764779	0.0212252	0.71861	-0.0339535	0.0492491	1.00768	0.966616	1.05048	NA	NA	NA	0.989911	HK1
Finn_BC	13132_14_SEMA5A_SEM5A	Inverse variance weighted	205	-0.0205808	0.00881748	0.0195911	-0.037863	-0.00329852	0.97963	0.962845	0.996707	0.77519	0.876842	TRUE	0.191225	SEMA5A
Finn_BC	13133_73_LTBP4_LTBP4	Inverse variance weighted	33	-0.099389	0.0424431	0.0191961	-0.182577	-0.0162005	0.90539	0.83312	0.98393	0.191688	0.141089	TRUE	0.191211	LTBP4
Finn_BC	13228_75_MDM2_MDM2	Inverse variance weighted	3	0.0622784	0.118122	0.598029	-0.169241	0.293798	1.06426	0.844305	1.34151	NA	NA	NA	0.978657	MDM2
Finn_BC	13229_20_MDM4_MDM4	Inverse variance weighted	2	-0.142999	0.215508	0.506981	-0.565394	0.279396	0.866755	0.568136	1.32233	NA	NA	NA	0.972337	MDM4
Finn_BC	13230_174_IGHG2_IgG2__Kappa	Wald ratio	rs10922098	0.115636	0.267348	0.665358	-0.408367	0.639639	1.12259	0.664735	1.8958	NA	NA	NA	0.978657	IGHG2
Finn_BC	13231_90_IGHG4_IgG4__Kappa	Inverse variance weighted	4	0.10289	0.176635	0.560228	-0.243314	0.449095	1.10837	0.784025	1.56689	NA	NA	NA	0.978657	IGHG4
Finn_BC	13236_25_WNT3A_WNT3A	Inverse variance weighted	39	-0.035746	0.0305718	0.242305	-0.0956667	0.0241748	0.964885	0.908767	1.02447	NA	NA	NA	0.778862	WNT3A
Finn_BC	13242_134_SHANK3_SHAN3	Inverse variance weighted	82	0.0153723	0.0174881	0.379393	-0.0189043	0.049649	1.01549	0.981273	1.0509	NA	NA	NA	0.929513	SHANK3
Finn_BC	13268_45_WNT5A_WNT5A	Inverse variance weighted	85	0.0260276	0.0214534	0.225046	-0.016021	0.0680763	1.02637	0.984107	1.07045	NA	NA	NA	0.74665	WNT5A
Finn_BC	13374_4_DEFB113_DB113	Inverse variance weighted	4	-0.0153474	0.107488	0.886462	-0.226023	0.195328	0.98477	0.7977	1.21571	NA	NA	NA	0.994501	DEFB113
Finn_BC	13375_48_SYNGR3_SNG3	Wald ratio	rs1409153	-0.0949582	0.259148	0.714048	-0.602888	0.412971	0.909411	0.547229	1.5113	NA	NA	NA	0.989412	SYNGR3
Finn_BC	13377_3_CYB561D1_C56D1	Inverse variance weighted	43	-0.0360446	0.028515	0.206208	-0.091934	0.0198447	0.964597	0.912165	1.02004	NA	NA	NA	0.713658	CYB561D1
Finn_BC	13378_80_C5orf63_YD286	Inverse variance weighted	32	0.00312866	0.0342218	0.927156	-0.063946	0.0702034	1.00313	0.938056	1.07273	NA	NA	NA	0.994501	C5orf63
Finn_BC	13381_49_B4GALT1_B4GT1	Inverse variance weighted	60	-0.015648	0.0227329	0.491237	-0.0602044	0.0289084	0.984474	0.941572	1.02933	NA	NA	NA	0.972337	B4GALT1
Finn_BC	13384_110_FH_FUMH	Inverse variance weighted	6	0.0748242	0.0731911	0.306633	-0.0686305	0.218279	1.07769	0.933672	1.24393	NA	NA	NA	0.856636	FH
Finn_BC	13387_55_EHF_EHF	Inverse variance weighted	3	0.249751	0.143282	0.0813204	-0.0310813	0.530583	1.28371	0.969397	1.69992	NA	NA	NA	0.451167	EHF
Finn_BC	13388_57_PCSK1_NEC1	Inverse variance weighted	517	-0.0149066	0.00649823	0.0217932	-0.0276432	-0.00217011	0.985204	0.972735	0.997832	0.0595349	0.0177403	TRUE	0.203647	PCSK1
Finn_BC	13392_13_ATP1B1_AT1B1	Inverse variance weighted	107	0.0567626	0.0177616	0.00139438	0.02195	0.0915753	1.0584	1.02219	1.0959	0.242199	0.401964	TRUE	0.0328362	ATP1B1
Finn_BC	13393_46_DERL1_DERL1	Wald ratio	rs79041741	0.0976041	0.295584	0.741243	-0.48174	0.676948	1.10253	0.617708	1.96786	NA	NA	NA	0.990599	DERL1
Finn_BC	13397_88_DEFB4A_HBD_2	Inverse variance weighted	117	-0.0461043	0.0217762	0.0342441	-0.0887857	-0.00342292	0.954942	0.915042	0.996583	0.131413	0.738901	TRUE	0.264491	DEFB4A
Finn_BC	13399_33_RELL1_RELL1	Inverse variance weighted	28	-0.121901	0.0368108	0.000927793	-0.19405	-0.0497517	0.885236	0.823617	0.951466	0.777727	0.967985	TRUE	0.0243645	RELL1
Finn_BC	13403_5_ETV5_ETV5	Wald ratio	rs4658046	0.0915466	0.205519	0.656001	-0.311271	0.494364	1.09587	0.732515	1.63946	NA	NA	NA	0.978657	ETV5
Finn_BC	13405_61_SPINK2_ISK2	Inverse variance weighted	83	-0.0282451	0.0173762	0.104055	-0.0623025	0.00581225	0.97215	0.939599	1.00583	NA	NA	NA	0.522445	SPINK2
Finn_BC	13411_21_RNF41_RNF41	Wald ratio	rs6542680	-0.225169	0.148525	0.12951	-0.516278	0.0659397	0.798381	0.596737	1.06816	NA	NA	NA	0.566264	RNF41
Finn_BC	13416_8_TMEM132D_T132D	Inverse variance weighted	76	-0.0258954	0.017345	0.135447	-0.0598915	0.00810072	0.974437	0.941867	1.00813	NA	NA	NA	0.578787	TMEM132D
Finn_BC	13422_66_ENOX2_ENOX2	Inverse variance weighted	12	-0.0229294	0.0606736	0.705494	-0.14185	0.0959909	0.977331	0.867752	1.10075	NA	NA	NA	0.989412	ENOX2
Finn_BC	13423_94_FAM213A_CJ058	Inverse variance weighted	15	-0.0285363	0.0546775	0.601739	-0.135704	0.0786316	0.971867	0.873101	1.08181	NA	NA	NA	0.978657	FAM213A
Finn_BC	13427_66_MAN1C1_MA1C1	Inverse variance weighted	84	0.0601793	0.0212199	0.00456855	0.0185882	0.10177	1.06203	1.01876	1.10713	0.00204087	0.152905	TRUE	0.0768032	MAN1C1
Finn_BC	13429_3_WFDC10A_WF10A	Inverse variance weighted	18	0.000367982	0.0475574	0.993826	-0.0928446	0.0935805	1.00037	0.911335	1.0981	NA	NA	NA	0.99937	WFDC10A
Finn_BC	13430_50_SLC14A1_UT1	Inverse variance weighted	11	-0.00631534	0.0616132	0.91836	-0.127077	0.114446	0.993705	0.880666	1.12125	NA	NA	NA	0.994501	SLC14A1
Finn_BC	13431_74_FAM159A_F159A	Wald ratio	rs10922098	0.115636	0.267348	0.665358	-0.408367	0.639639	1.12259	0.664735	1.8958	NA	NA	NA	0.978657	FAM159A
Finn_BC	13434_172_PARVA_PARVA	Inverse variance weighted	7	0.0151229	0.088086	0.863686	-0.157526	0.187771	1.01524	0.854255	1.20656	NA	NA	NA	0.994501	PARVA
Finn_BC	13435_31_IL20RB_IL_20_Rb	Inverse variance weighted	6	0.0162853	0.119732	0.89181	-0.218389	0.25096	1.01642	0.803812	1.28526	NA	NA	NA	0.994501	IL20RB
Finn_BC	13438_115_CHRD_CHRD	Inverse variance weighted	4	0.293584	0.182995	0.108643	-0.0650873	0.652255	1.34123	0.936986	1.91987	NA	NA	NA	0.53985	CHRD
Finn_BC	13439_6_IQCF3_IQCF3	Inverse variance weighted	13	-0.00563679	0.0542207	0.917201	-0.111909	0.100636	0.994379	0.894125	1.10587	NA	NA	NA	0.994501	IQCF3
Finn_BC	13447_42_SPRN_SPRN	Inverse variance weighted	35	-0.0475008	0.026894	0.0773583	-0.100213	0.0052114	0.95361	0.904645	1.00523	NA	NA	NA	0.44028	SPRN
Finn_BC	13449_25_SF3B4_SF3B4	Inverse variance weighted	3	0.114969	0.177913	0.518145	-0.233741	0.463678	1.12184	0.791567	1.58991	NA	NA	NA	0.973178	SF3B4
Finn_BC	13450_49_USP8_UBP8	Inverse variance weighted	18	0.0536037	0.0518851	0.301546	-0.048091	0.155298	1.05507	0.953047	1.16801	NA	NA	NA	0.85065	USP8
Finn_BC	13451_2_FNDC4_FNDC4	Inverse variance weighted	8	-0.0151005	0.0681347	0.824604	-0.148645	0.118444	0.985013	0.861875	1.12574	NA	NA	NA	0.994501	FNDC4
Finn_BC	13452_113_SMIM13_SIM13	Inverse variance weighted	9	-0.0455455	0.0750854	0.544128	-0.192713	0.101622	0.955476	0.824719	1.10696	NA	NA	NA	0.978657	SMIM13
Finn_BC	13453_2_MRPL33_RM33	Inverse variance weighted	100	-0.028672	0.0138692	0.0387046	-0.0558556	-0.00148836	0.971735	0.945676	0.998513	0.474815	0.783559	TRUE	0.286604	MRPL33
Finn_BC	13459_30_TOR4A_CI167	Wald ratio	rs6542680	-0.311066	0.205184	0.12951	-0.713226	0.0910941	0.732666	0.490061	1.09537	NA	NA	NA	0.566264	TOR4A
Finn_BC	13460_4_CHAD_CHAD	Inverse variance weighted	16	0.13344	0.0768236	0.0823922	-0.0171338	0.284015	1.14275	0.983012	1.32845	NA	NA	NA	0.454052	CHAD
Finn_BC	13463_1_PXDN_PXDN	Inverse variance weighted	14	0.0273253	0.0435853	0.530699	-0.0581019	0.112753	1.0277	0.943554	1.11935	NA	NA	NA	0.975643	PXDN
Finn_BC	13464_8_NRAC_NRAC	Inverse variance weighted	21	0.115998	0.0460215	0.0117186	0.0257954	0.2062	1.12299	1.02613	1.229	0.198569	0.0429556	TRUE	0.13798	NRAC
Finn_BC	13465_5_RCAN1_CCP1	Inverse variance weighted	17	-0.0888234	0.0489139	0.0693835	-0.184695	0.0070478	0.915007	0.831358	1.00707	NA	NA	NA	0.418717	RCAN1
Finn_BC	13468_5_NEURL4_NEUL4	Inverse variance weighted	17	0.0193882	0.051227	0.705077	-0.0810167	0.119793	1.01958	0.922178	1.12726	NA	NA	NA	0.989412	NEURL4
Finn_BC	13470_43_PTH1R_PTH1R	Inverse variance weighted	14	0.0139519	0.0535773	0.79455	-0.0910596	0.118963	1.01405	0.912963	1.12633	NA	NA	NA	0.994501	PTH1R
Finn_BC	13472_35_HDHD2_HDHD2	Inverse variance weighted	21	-0.0678065	0.0210599	0.00128326	-0.109084	-0.0265291	0.934441	0.896655	0.97382	0.431888	0.273668	TRUE	0.0306663	HDHD2
Finn_BC	13474_40_GSTK1_GSTK1	Inverse variance weighted	6	0.142691	0.124168	0.25048	-0.100677	0.38606	1.15337	0.904225	1.47117	NA	NA	NA	0.788758	GSTK1
Finn_BC	13475_10_UBE2D4_UB2D4	Wald ratio	rs1354034	0.167851	0.259088	0.51708	-0.339962	0.675664	1.18276	0.711798	1.96534	NA	NA	NA	0.972337	UBE2D4
Finn_BC	13476_16_KIN_KIN17	Inverse variance weighted	2	0.0346421	0.193466	0.85789	-0.34455	0.413835	1.03525	0.708539	1.51261	NA	NA	NA	0.994501	KIN
Finn_BC	13477_65_LTB4R_LT4R1	Inverse variance weighted	10	-0.0313199	0.082516	0.704271	-0.193051	0.130411	0.969165	0.82444	1.1393	NA	NA	NA	0.989412	LTB4R
Finn_BC	13479_8_FAM171A2_F1712	Inverse variance weighted	8	-0.11361	0.0761259	0.135597	-0.262816	0.0355971	0.892606	0.768883	1.03624	NA	NA	NA	0.578847	FAM171A2
Finn_BC	13481_24_TCEA2_TCEA2	Inverse variance weighted	6	0.0318158	0.0777063	0.682219	-0.120489	0.18412	1.03233	0.886487	1.20216	NA	NA	NA	0.984696	TCEA2
Finn_BC	13482_14_CNOT1_CNOT1	Inverse variance weighted	3	-0.063664	0.154876	0.681025	-0.36722	0.239892	0.93832	0.692657	1.27111	NA	NA	NA	0.984696	CNOT1
Finn_BC	13484_69_COL1A1_CO1A1	Inverse variance weighted	6	0.0307802	0.0860505	0.720569	-0.137879	0.199439	1.03126	0.871204	1.22072	NA	NA	NA	0.989911	COL1A1
Finn_BC	13486_9_PKD2_PKD2	Inverse variance weighted	2	0.0310972	0.146023	0.831358	-0.255108	0.317303	1.03159	0.774832	1.37342	NA	NA	NA	0.994501	PKD2
Finn_BC	13488_3_ARFIP1_ARFP1	Inverse variance weighted	23	0.108973	0.0317706	0.000603609	0.0467023	0.171243	1.11513	1.04781	1.18678	0.43379	0.917663	TRUE	0.0180498	ARFIP1
Finn_BC	13490_1_MPP6_MPP6	Inverse variance weighted	19	-0.0186371	0.0455083	0.682149	-0.107833	0.0705592	0.981535	0.897777	1.07311	NA	NA	NA	0.984696	MPP6
Finn_BC	13491_40_PDE6D_PDE6D	Inverse variance weighted	7	0.110443	0.0801478	0.168207	-0.0466469	0.267532	1.11677	0.954424	1.30674	NA	NA	NA	0.644237	PDE6D
Finn_BC	13492_44_HSPA9_HSPA9B	Inverse variance weighted	2	-0.135663	0.0799601	0.0897653	-0.292385	0.0210585	0.873137	0.746481	1.02128	NA	NA	NA	0.477562	HSPA9
Finn_BC	13493_5_GRID1_GRID1	Inverse variance weighted	11	-0.0459078	0.0622199	0.460616	-0.167859	0.0760431	0.95513	0.845473	1.07901	NA	NA	NA	0.972337	GRID1
Finn_BC	13494_6_CERS5_CERS5	Inverse variance weighted	2	-0.0661931	0.169383	0.695953	-0.398184	0.265798	0.93595	0.671538	1.30447	NA	NA	NA	0.989412	CERS5
Finn_BC	13495_48_HCAR2_HCAR2	Inverse variance weighted	3	0.188686	0.12475	0.130403	-0.0558241	0.433196	1.20766	0.945705	1.54218	NA	NA	NA	0.567878	HCAR2
Finn_BC	13496_19_HMGCS1_HMCS1	Wald ratio	rs10185431	-0.489182	0.297407	0.100006	-1.0721	0.0937353	0.613128	0.342289	1.09827	NA	NA	NA	0.511601	HMGCS1
Finn_BC	13497_34_EIF3J_EIF3J	Inverse variance weighted	4	0.0939117	0.0873334	0.282229	-0.0772617	0.265085	1.09846	0.925648	1.30354	NA	NA	NA	0.827962	EIF3J
Finn_BC	13498_1_MIOX_MIOX	Inverse variance weighted	20	-0.0157685	0.0430008	0.713842	-0.10005	0.0685131	0.984355	0.904792	1.07091	NA	NA	NA	0.989412	MIOX
Finn_BC	13501_10_SLC35G2_S35G2	Inverse variance weighted	242	-0.0488355	0.0103425	2.3375e-06	-0.0691068	-0.0285641	0.952338	0.933227	0.97184	0.498428	0.524523	TRUE	0.000229293	SLC35G2
Finn_BC	13502_2_SLC26A11_S2611	Inverse variance weighted	34	0.0196386	0.032074	0.540346	-0.0432265	0.0825037	1.01983	0.957694	1.086	NA	NA	NA	0.977353	SLC26A11
Finn_BC	13503_19_ARL6IP5_PRAF3	Inverse variance weighted	5	0.147921	0.118208	0.210803	-0.0837668	0.379609	1.15942	0.919646	1.46171	NA	NA	NA	0.725503	ARL6IP5
Finn_BC	13506_10_DUS2_DUS2L	Inverse variance weighted	50	0.0120726	0.0265301	0.649073	-0.0399265	0.0640716	1.01215	0.96086	1.06617	NA	NA	NA	0.978657	DUS2
Finn_BC	13507_51_TRADD_TRADD	Inverse variance weighted	55	-0.0156131	0.0258416	0.545723	-0.0662627	0.0350366	0.984508	0.935885	1.03566	NA	NA	NA	0.978657	TRADD
Finn_BC	13509_5_SCAMP5_SCAM5	Inverse variance weighted	11	-0.0149706	0.0655758	0.819418	-0.143499	0.113558	0.985141	0.866322	1.12026	NA	NA	NA	0.994501	SCAMP5
Finn_BC	13510_7_ATP2A3_AT2A3	Inverse variance weighted	16	-0.00208586	0.0472578	0.964794	-0.0947112	0.0905395	0.997916	0.909636	1.09476	NA	NA	NA	0.99937	ATP2A3
Finn_BC	13511_29_SATB1_SATB1	Inverse variance weighted	6	0.0249181	0.0837199	0.76598	-0.139173	0.189009	1.02523	0.870078	1.20805	NA	NA	NA	0.994501	SATB1
Finn_BC	13512_28_HNRNPR_HNRPR	Inverse variance weighted	12	-0.00919388	0.0642674	0.886245	-0.135158	0.11677	0.990848	0.873578	1.12386	NA	NA	NA	0.994501	HNRNPR
Finn_BC	13513_174_PIAS3_PIAS3	Inverse variance weighted	3	0.00764204	0.160891	0.962116	-0.307704	0.322988	1.00767	0.735133	1.38125	NA	NA	NA	0.99937	PIAS3
Finn_BC	13514_121_RAB35_Rab_1C	Inverse variance weighted	77	-0.0231374	0.0210869	0.272537	-0.0644677	0.018193	0.977128	0.937566	1.01836	NA	NA	NA	0.816463	RAB35
Finn_BC	13515_8_RPRD1A_RPR1A	Inverse variance weighted	5	0.00386781	0.103109	0.970077	-0.198225	0.20596	1.00388	0.820185	1.2287	NA	NA	NA	0.99937	RPRD1A
Finn_BC	13516_46_EMC4_TMM85	Inverse variance weighted	109	0.0189497	0.0144198	0.188797	-0.00931312	0.0472126	1.01913	0.99073	1.04834	NA	NA	NA	0.683996	EMC4
Finn_BC	13517_3_PTCHD3_PTHD3	Inverse variance weighted	7	0.0105094	0.0775889	0.892256	-0.141565	0.162584	1.01056	0.867999	1.17655	NA	NA	NA	0.994501	PTCHD3
Finn_BC	13518_5_ASAP2_ASAP2	Inverse variance weighted	120	-0.0633594	0.0142782	9.10193e-06	-0.0913448	-0.035374	0.938606	0.912703	0.965244	0.583233	0.186799	TRUE	0.000636107	ASAP2
Finn_BC	13519_112_ARHGEF25_ARHGP	Inverse variance weighted	17	0.0820347	0.0538103	0.12738	-0.0234335	0.187503	1.08549	0.976839	1.20623	NA	NA	NA	0.566264	ARHGEF25
Finn_BC	13524_25_HS6ST2_H6ST2	Inverse variance weighted	10	-0.0709539	0.1268	0.575771	-0.319482	0.177574	0.931505	0.726525	1.19432	NA	NA	NA	0.978657	HS6ST2
Finn_BC	13525_17_KCNG4_KCNG4	Inverse variance weighted	53	-0.0037981	0.0248134	0.878346	-0.0524324	0.0448362	0.996209	0.948918	1.04586	NA	NA	NA	0.994501	KCNG4
Finn_BC	13526_5_SSB_LA	Wald ratio	rs184067804	0.165754	0.324564	0.609564	-0.470392	0.801899	1.18028	0.624757	2.22977	NA	NA	NA	0.978657	SSB
Finn_BC	13529_39_NAP1L2_NP1L2	Inverse variance weighted	15	-0.0901435	0.0455724	0.0479254	-0.179465	-0.000821626	0.9138	0.835717	0.999179	0.875858	0.579292	TRUE	0.324203	NAP1L2
Finn_BC	13532_25_CNEP1R1_NEPR1	Inverse variance weighted	3	-0.0169613	0.123834	0.891056	-0.259676	0.225753	0.983182	0.771302	1.25327	NA	NA	NA	0.994501	CNEP1R1
Finn_BC	13534_20_MYOM2_MYOM2	Inverse variance weighted	21	0.0767671	0.0481716	0.111021	-0.0176492	0.171183	1.07979	0.982506	1.18671	NA	NA	NA	0.546034	MYOM2
Finn_BC	13535_2_COL4A3BP_C43BP	Inverse variance weighted	2	0.121463	0.161988	0.453357	-0.196033	0.438959	1.12915	0.821985	1.55109	NA	NA	NA	0.972337	COL4A3BP
Finn_BC	13536_56_POLI_POLI	Inverse variance weighted	10	0.0680712	0.0687884	0.322383	-0.0667541	0.202896	1.07044	0.935425	1.22495	NA	NA	NA	0.876339	POLI
Finn_BC	13539_131_KCNN1_KCNN1	Inverse variance weighted	50	0.0089379	0.0263201	0.73417	-0.0426496	0.0605254	1.00898	0.958247	1.06239	NA	NA	NA	0.990599	KCNN1
Finn_BC	13540_1_GPR26_GPR26	Inverse variance weighted	43	-0.000936189	0.0298897	0.975013	-0.05952	0.0576476	0.999064	0.942217	1.05934	NA	NA	NA	0.99937	GPR26
Finn_BC	13541_1_MYCT1_MYCT1	Inverse variance weighted	19	0.00884716	0.0431562	0.83757	-0.0757391	0.0934334	1.00889	0.927058	1.09794	NA	NA	NA	0.994501	MYCT1
Finn_BC	13544_9_HMHA1_HMHA1	Inverse variance weighted	4	0.140876	0.0851458	0.0980199	-0.0260095	0.307762	1.15128	0.974326	1.36038	NA	NA	NA	0.504594	HMHA1
Finn_BC	13547_5_HTR7_5HT7R	Inverse variance weighted	2	-0.169699	0.0980492	0.083496	-0.361875	0.0224776	0.843919	0.696369	1.02273	NA	NA	NA	0.45796	HTR7
Finn_BC	13548_53_PPAPDC1A_PPC1A	Inverse variance weighted	51	0.000215777	0.0255742	0.993268	-0.0499097	0.0503413	1.00022	0.951315	1.05163	NA	NA	NA	0.99937	PPAPDC1A
Finn_BC	13549_15_ADAM29_ADA29	Inverse variance weighted	7	-0.022116	0.0723808	0.759947	-0.163982	0.11975	0.978127	0.848757	1.12722	NA	NA	NA	0.994501	ADAM29
Finn_BC	13552_7_SWAP70_SWP70	Inverse variance weighted	130	-0.00417724	0.0134899	0.756823	-0.0306175	0.022263	0.995831	0.969846	1.02251	NA	NA	NA	0.994501	SWAP70
Finn_BC	13553_4_DCUN1D3_DCNL3	Wald ratio	rs2231516	-0.204924	0.241256	0.395655	-0.677787	0.267938	0.814709	0.50774	1.30727	NA	NA	NA	0.942663	DCUN1D3
Finn_BC	13554_78_REPIN1_REPI1	Inverse variance weighted	19	-0.0109496	0.0434449	0.801016	-0.0961016	0.0742025	0.98911	0.908372	1.07702	NA	NA	NA	0.994501	REPIN1
Finn_BC	13557_3_PVRL3_Nectin_3	Inverse variance weighted	27	-0.0227785	0.038086	0.549787	-0.0974271	0.0518701	0.977479	0.907168	1.05324	NA	NA	NA	0.978657	PVRL3
Finn_BC	13563_259_ACBD7_ACBD7	Inverse variance weighted	4	-0.0221539	0.123534	0.857675	-0.264281	0.219973	0.97809	0.767758	1.24604	NA	NA	NA	0.994501	ACBD7
Finn_BC	13565_2_RBL2_p130	Inverse variance weighted	376	-0.0147519	0.0103605	0.154488	-0.0350585	0.00555472	0.985356	0.965549	1.00557	NA	NA	NA	0.622114	RBL2
Finn_BC	13566_2_SSU72_SSU72	Inverse variance weighted	115	0.0953876	0.0197396	1.34961e-06	0.0566981	0.134077	1.10009	1.05834	1.14348	7.06985e-08	0.667013	TRUE	0.000143461	SSU72
Finn_BC	13568_30_PSMD4_PSMD4	Inverse variance weighted	3	0.0342822	0.149311	0.818401	-0.258367	0.326932	1.03488	0.772312	1.38671	NA	NA	NA	0.994501	PSMD4
Finn_BC	13570_43_HDLBP_VIGLN	Inverse variance weighted	3	0.0849645	0.128047	0.506985	-0.166009	0.335937	1.08868	0.847039	1.39925	NA	NA	NA	0.972337	HDLBP
Finn_BC	13572_43_PSMD11_PSD11	Inverse variance weighted	4	-0.138509	0.126316	0.272845	-0.386088	0.109069	0.870655	0.67971	1.11524	NA	NA	NA	0.816463	PSMD11
Finn_BC	13573_5_ARPC3_p21_ARC	Inverse variance weighted	9	-0.00646656	0.0779341	0.933872	-0.159217	0.146284	0.993554	0.852811	1.15753	NA	NA	NA	0.994501	ARPC3
Finn_BC	13574_50_RND1_RND1	Inverse variance weighted	18	-0.0743362	0.0558219	0.18297	-0.183747	0.0350748	0.92836	0.832146	1.0357	NA	NA	NA	0.671303	RND1
Finn_BC	13575_40_DVL2_DVL2	Inverse variance weighted	23	0.0667605	0.0389072	0.086182	-0.0094976	0.143019	1.06904	0.990547	1.15375	NA	NA	NA	0.466201	DVL2
Finn_BC	13578_98_ABLIM3_ABLM3	Inverse variance weighted	7	-0.110399	0.0889988	0.214807	-0.284837	0.0640387	0.895477	0.752137	1.06613	NA	NA	NA	0.729595	ABLIM3
Finn_BC	13583_19_APAF1_Apaf_1	Inverse variance weighted	2	-0.108639	0.19089	0.569276	-0.482783	0.265505	0.897054	0.617064	1.30409	NA	NA	NA	0.978657	APAF1
Finn_BC	13587_10_RACGAP1_RGAP1	Inverse variance weighted	173	-0.044751	0.0130272	0.000592139	-0.0702844	-0.0192176	0.956236	0.932129	0.980966	0.143296	0.128651	TRUE	0.0180498	RACGAP1
Finn_BC	13588_11_ANXA9_ANXA9	Inverse variance weighted	4	0.0369211	0.104572	0.724038	-0.168041	0.241883	1.03761	0.845319	1.27365	NA	NA	NA	0.989911	ANXA9
Finn_BC	13589_10_APBB3_APBB3	Inverse variance weighted	5	-0.0702248	0.109132	0.51991	-0.284124	0.143674	0.932184	0.752673	1.15451	NA	NA	NA	0.973648	APBB3
Finn_BC	13590_1_REXO2_ORN	Inverse variance weighted	11	0.0217791	0.0674831	0.746897	-0.110488	0.154046	1.02202	0.895397	1.16654	NA	NA	NA	0.991709	REXO2
Finn_BC	13591_31_PRIM1_PRI1	Inverse variance weighted	8	0.0492879	0.0709339	0.487154	-0.0897425	0.188318	1.05052	0.914167	1.20722	NA	NA	NA	0.972337	PRIM1
Finn_BC	13594_158_GGA1_GGA1	Inverse variance weighted	2	0.121211	0.165291	0.463363	-0.202759	0.445182	1.12886	0.816475	1.56077	NA	NA	NA	0.972337	GGA1
Finn_BC	13596_3_RAB27B_RB27B	Inverse variance weighted	39	0.00540256	0.0326856	0.868717	-0.0586612	0.0694663	1.00542	0.943026	1.07194	NA	NA	NA	0.994501	RAB27B
Finn_BC	13597_20_RAB31_RAB31	Inverse variance weighted	10	0.109949	0.0618173	0.0753036	-0.011213	0.231111	1.11622	0.98885	1.26	NA	NA	NA	0.436323	RAB31
Finn_BC	13599_15_RABEPK_RABEK	Inverse variance weighted	63	-0.00353754	0.0228389	0.876907	-0.0483018	0.0412267	0.996469	0.952846	1.04209	NA	NA	NA	0.994501	RABEPK
Finn_BC	13602_6_NHP2L1_NH2L1	Wald ratio	rs709932	0.31293	0.177146	0.0773109	-0.0342767	0.660136	1.36743	0.966304	1.93506	NA	NA	NA	0.44028	NHP2L1
Finn_BC	13603_7_RFESD_RFESD	Inverse variance weighted	14	0.0623063	0.0613587	0.309894	-0.0579568	0.182569	1.06429	0.943691	1.2003	NA	NA	NA	0.859354	RFESD
Finn_BC	13604_27_NEURL1_NEUL1	Inverse variance weighted	48	-0.00285506	0.0275566	0.917481	-0.0568661	0.051156	0.997149	0.944721	1.05249	NA	NA	NA	0.994501	NEURL1
Finn_BC	13605_16_ANXA10_ANX10	Inverse variance weighted	14	0.00727873	0.0535923	0.891966	-0.0977622	0.11232	1.00731	0.906865	1.11887	NA	NA	NA	0.994501	ANXA10
Finn_BC	13609_11_GTF2I_GTF2I	Wald ratio	rs10922098	0.0911667	0.210776	0.665358	-0.321955	0.504289	1.09545	0.724731	1.65581	NA	NA	NA	0.978657	GTF2I
Finn_BC	13610_9_MAGEA10_MAGE_10	Inverse variance weighted	48	-0.0566145	0.0240972	0.0188024	-0.103845	-0.00938404	0.944958	0.901365	0.99066	0.199293	0.277464	TRUE	0.189467	MAGEA10
Finn_BC	13612_7_CYTIP_CYTIP	Inverse variance weighted	3	-0.0295596	0.129548	0.81951	-0.283473	0.224354	0.970873	0.753163	1.25151	NA	NA	NA	0.994501	CYTIP
Finn_BC	13613_23_AK5_Adenylate_kinase_isoenzyme_5	Inverse variance weighted	27	0.0285061	0.039122	0.466217	-0.0481729	0.105185	1.02892	0.952969	1.11092	NA	NA	NA	0.972337	AK5
Finn_BC	13614_6_CREBBP_CREB_binding_protein	Inverse variance weighted	43	-0.0156856	0.0311307	0.614357	-0.0767018	0.0453305	0.984437	0.926166	1.04637	NA	NA	NA	0.978657	CREBBP
Finn_BC	13615_60_NCK2_NCK2	Inverse variance weighted	2	0.173978	0.223151	0.435603	-0.263399	0.611354	1.19003	0.768435	1.84292	NA	NA	NA	0.971919	NCK2
Finn_BC	13618_15_MAD1L1_MD1L1	Inverse variance weighted	33	-0.00807868	0.0365839	0.825228	-0.0797832	0.0636258	0.991954	0.923317	1.06569	NA	NA	NA	0.994501	MAD1L1
Finn_BC	13620_10_ASNA1_ASNA	Inverse variance weighted	27	-0.0546703	0.032131	0.0888523	-0.117647	0.00830638	0.946797	0.88901	1.00834	NA	NA	NA	0.47508	ASNA1
Finn_BC	13621_31_AP2A2_AP2A2	Inverse variance weighted	4	0.225025	0.112373	0.045232	0.00477477	0.445275	1.25235	1.00479	1.56092	0.854295	0.607055	TRUE	0.312584	AP2A2
Finn_BC	13622_16_PPP2R5A_2A5A	Inverse variance weighted	3	0.226458	0.166112	0.172793	-0.0991212	0.552036	1.25415	0.905633	1.73679	NA	NA	NA	0.650938	PPP2R5A
Finn_BC	13623_4_MLL2_MLL2	Inverse variance weighted	8	-0.0192657	0.0843054	0.81924	-0.184504	0.145973	0.980919	0.831516	1.15716	NA	NA	NA	0.994501	MLL2
Finn_BC	13624_17_NADK_NADK	Inverse variance weighted	10	-0.0376803	0.0590961	0.523727	-0.153509	0.078148	0.963021	0.857693	1.08128	NA	NA	NA	0.975627	NADK
Finn_BC	13625_19_SSB_LA	Inverse variance weighted	2	0.0238423	0.150743	0.874326	-0.271614	0.319298	1.02413	0.762149	1.37616	NA	NA	NA	0.994501	SSB
Finn_BC	13628_58_GRB14_GRB14	Inverse variance weighted	14	-0.0583202	0.0558384	0.29628	-0.167763	0.0511232	0.943348	0.845554	1.05245	NA	NA	NA	0.844348	GRB14
Finn_BC	13629_25_ATG4B_ATG4B	Inverse variance weighted	2	-0.21275	0.156187	0.17315	-0.518877	0.0933763	0.808358	0.595189	1.09787	NA	NA	NA	0.651267	ATG4B
Finn_BC	13631_1_RBBP5_RB_binding_protein_5	Inverse variance weighted	11	-0.00108631	0.0561098	0.984554	-0.111062	0.108889	0.998914	0.894884	1.11504	NA	NA	NA	0.99937	RBBP5
Finn_BC	13632_10_ZYX_Zyxin	Inverse variance weighted	5	-0.058691	0.168956	0.72831	-0.389845	0.272463	0.942998	0.677162	1.31319	NA	NA	NA	0.990599	ZYX
Finn_BC	13634_209_PIR_PIR	Inverse variance weighted	71	0.00673605	0.0168944	0.690103	-0.0263769	0.039849	1.00676	0.973968	1.04065	NA	NA	NA	0.987902	PIR
Finn_BC	13636_20_NAP1L1_NP1L1	Inverse variance weighted	5	-0.194341	0.0884717	0.0280458	-0.367746	-0.0209364	0.823377	0.692293	0.979281	0.693175	0.262565	TRUE	0.233697	NAP1L1
Finn_BC	13639_101_USO1_USO1	Inverse variance weighted	3	0.0267032	0.127816	0.834511	-0.223815	0.277222	1.02706	0.799463	1.31946	NA	NA	NA	0.994501	USO1
Finn_BC	13642_90_IFIT3_CIG49	Inverse variance weighted	7	0.0444608	0.0906512	0.623808	-0.133216	0.222137	1.04546	0.875276	1.24874	NA	NA	NA	0.978657	IFIT3
Finn_BC	13645_14_DHX38_PRP16	Inverse variance weighted	45	0.0172404	0.0290962	0.553494	-0.0397881	0.0742689	1.01739	0.960993	1.0771	NA	NA	NA	0.978657	DHX38
Finn_BC	13650_11_KCNIP1_KCIP1	Inverse variance weighted	57	0.00664512	0.0264898	0.801926	-0.0452749	0.0585651	1.00667	0.955735	1.06031	NA	NA	NA	0.994501	KCNIP1
Finn_BC	13651_54_ZFP91_ZFP91	Wald ratio	rs35989200	-0.0174371	0.265975	0.947729	-0.538749	0.503874	0.982714	0.583478	1.65512	NA	NA	NA	0.997694	ZFP91
Finn_BC	13652_2_TOM1L1_TM1L1	Inverse variance weighted	15	0.0997171	0.0560039	0.0749878	-0.0100505	0.209485	1.10486	0.99	1.23304	NA	NA	NA	0.435553	TOM1L1
Finn_BC	13653_335_MACROD1_MACD1	Inverse variance weighted	58	-0.00186327	0.0241135	0.938408	-0.0491258	0.0453992	0.998138	0.952061	1.04645	NA	NA	NA	0.995194	MACROD1
Finn_BC	13654_1_ROCK2_ROCK2	Inverse variance weighted	2	0.109916	0.154731	0.477476	-0.193356	0.413188	1.11618	0.824188	1.51163	NA	NA	NA	0.972337	ROCK2
Finn_BC	13655_34_NCL_Nucleolin	Inverse variance weighted	3	-0.0146654	0.128329	0.909016	-0.26619	0.236859	0.985442	0.766294	1.26726	NA	NA	NA	0.994501	NCL
Finn_BC	13657_2_PNKP_PNKP	Inverse variance weighted	7	0.00439583	0.0656211	0.946591	-0.124222	0.133013	1.00441	0.883184	1.14227	NA	NA	NA	0.997694	PNKP
Finn_BC	13658_31_PDGFC_PDGF_CC	Inverse variance weighted	44	-0.00367201	0.0285265	0.897577	-0.0595839	0.0522399	0.996335	0.942157	1.05363	NA	NA	NA	0.994501	PDGFC
Finn_BC	13659_36_ATP13A1_AT131	Inverse variance weighted	55	0.0508577	0.0249381	0.0414144	0.00197901	0.0997363	1.05217	1.00198	1.10488	0.36155	0.589495	TRUE	0.296609	ATP13A1
Finn_BC	13665_35_PPP2R3A_PP2A__subunit_B	Inverse variance weighted	74	0.0215503	0.022527	0.338749	-0.0226027	0.0657033	1.02178	0.977651	1.06791	NA	NA	NA	0.890545	PPP2R3A
Finn_BC	13666_222_CA10_Carbonic_Anhydrase_X	Inverse variance weighted	73	0.0142431	0.0229829	0.535437	-0.0308034	0.0592897	1.01435	0.969666	1.06108	NA	NA	NA	0.97734	CA10
Finn_BC	13669_6_FGFR3_FGFR_3	Inverse variance weighted	34	0.0365283	0.0405643	0.367852	-0.0429777	0.116034	1.0372	0.957933	1.12303	NA	NA	NA	0.920267	FGFR3
Finn_BC	13671_40_ELANE_Elastase	Inverse variance weighted	83	-0.00815664	0.0177651	0.646134	-0.0429762	0.0266629	0.991877	0.957934	1.02702	NA	NA	NA	0.978657	ELANE
Finn_BC	13672_3_HSPA6_HSP76	Inverse variance weighted	46	-0.0288994	0.0275645	0.294441	-0.0829257	0.0251269	0.971514	0.92042	1.02545	NA	NA	NA	0.843358	HSPA6
Finn_BC	13673_21_CCT7_TCPH	Inverse variance weighted	16	-0.0520561	0.0398661	0.19163	-0.130194	0.0260815	0.949276	0.877925	1.02642	NA	NA	NA	0.689645	CCT7
Finn_BC	13676_46_INHBB_Inhibin_bB_chain	Inverse variance weighted	62	-0.0228071	0.0241433	0.344835	-0.0701279	0.0245138	0.977451	0.932275	1.02482	NA	NA	NA	0.899019	INHBB
Finn_BC	13680_3_NAB2_NAB2	Wald ratio	rs10822155	0.373743	0.29053	0.198297	-0.195695	0.943182	1.45316	0.822263	2.56814	NA	NA	NA	0.699691	NAB2
Finn_BC	13681_173_CSNK2A2_CSK22	Inverse variance weighted	44	0.00110236	0.0294487	0.97014	-0.056617	0.0588217	1.0011	0.944956	1.06059	NA	NA	NA	0.99937	CSNK2A2
Finn_BC	13682_47_CSF1R_M_CSF_R	Inverse variance weighted	92	-0.0561556	0.0219198	0.0104113	-0.0991185	-0.0131927	0.945392	0.905635	0.986894	0.0284163	0.301503	TRUE	0.128159	CSF1R
Finn_BC	13686_2_IL5RA_IL_5_Ra	Inverse variance weighted	126	-0.00841474	0.0159947	0.598823	-0.0397644	0.022935	0.991621	0.961016	1.0232	NA	NA	NA	0.978657	IL5RA
Finn_BC	13689_2_ODC1_Ornithine_decarboxylase	Inverse variance weighted	44	-0.0716634	0.0327102	0.0284623	-0.135775	-0.00755133	0.930844	0.873039	0.992477	0.794648	0.08123	TRUE	0.236259	ODC1
Finn_BC	13691_10_SLC5A8_SC5A8	Inverse variance weighted	105	-0.0104659	0.0154391	0.497846	-0.0407265	0.0197947	0.989589	0.960092	1.01999	NA	NA	NA	0.972337	SLC5A8
Finn_BC	13692_154_WISP1_WISP_1	Inverse variance weighted	208	-0.00229819	0.00970445	0.812798	-0.0213189	0.0167225	0.997704	0.978907	1.01686	NA	NA	NA	0.994501	WISP1
Finn_BC	13694_24_CRLF2_TSLP_R	Wald ratio	rs10922098	0.101566	0.234819	0.665358	-0.35868	0.561812	1.1069	0.698598	1.75385	NA	NA	NA	0.978657	CRLF2
Finn_BC	13697_51_GPD1_GPDA	Wald ratio	rs76829642	0.0842427	0.229889	0.71403	-0.366341	0.534826	1.08789	0.693267	1.70715	NA	NA	NA	0.989412	GPD1
Finn_BC	13698_28_KIAA0319L_K319L	Inverse variance weighted	15	0.00108305	0.044867	0.980742	-0.0868564	0.0890225	1.00108	0.916809	1.09311	NA	NA	NA	0.99937	KIAA0319L
Finn_BC	13700_10_ANXA2_annexin_II	Inverse variance weighted	187	-0.0530069	0.00971768	4.90604e-08	-0.0720535	-0.0339602	0.948374	0.930481	0.96661	0.333491	0.963	TRUE	8.85744e-06	ANXA2
Finn_BC	13711_10_CLTC_CLH1	Inverse variance weighted	18	-0.00731763	0.044597	0.869666	-0.0947278	0.0800926	0.992709	0.90962	1.08339	NA	NA	NA	0.994501	CLTC
Finn_BC	13713_164_SEC22A_SC22A	Inverse variance weighted	4	-0.0834944	0.136383	0.540403	-0.350806	0.183817	0.919896	0.704121	1.2018	NA	NA	NA	0.977353	SEC22A
Finn_BC	13719_19_PAK4_PAK4	Inverse variance weighted	4	0.00327218	0.156402	0.983308	-0.303276	0.309821	1.00328	0.738395	1.36318	NA	NA	NA	0.99937	PAK4
Finn_BC	13724_27_FGF19_FGF_19	Inverse variance weighted	30	-0.0763364	0.0339245	0.0244372	-0.142828	-0.00984439	0.926505	0.866903	0.990204	0.0954404	0.340094	TRUE	0.217873	FGF19
Finn_BC	13726_4_CD80_B7	Inverse variance weighted	3	0.0265788	0.11634	0.81929	-0.201448	0.254606	1.02694	0.817546	1.28995	NA	NA	NA	0.994501	CD80
Finn_BC	13744_37_IL3RA_IL_3_Ra	Inverse variance weighted	208	-0.0162803	0.00770339	0.0345671	-0.031379	-0.00118165	0.983851	0.969108	0.998819	0.00904762	0.894022	TRUE	0.265566	IL3RA
Finn_BC	13926_1_RMI1_RMI1	Inverse variance weighted	36	-0.0295533	0.0360588	0.412453	-0.100229	0.041122	0.970879	0.904631	1.04198	NA	NA	NA	0.95748	RMI1
Finn_BC	13993_20_EPB41L1_E41L1	Inverse variance weighted	4	0.0780691	0.121536	0.520642	-0.160141	0.316279	1.0812	0.852024	1.37201	NA	NA	NA	0.973648	EPB41L1
Finn_BC	13994_1_FBL_FBRL	Inverse variance weighted	54	-0.000809306	0.0244518	0.973596	-0.0487348	0.0471162	0.999191	0.952434	1.04824	NA	NA	NA	0.99937	FBL
Finn_BC	13996_16_PPCDC_COAC	Inverse variance weighted	2	0.0225015	0.17051	0.895011	-0.311698	0.356701	1.02276	0.732203	1.42861	NA	NA	NA	0.994501	PPCDC
Finn_BC	13998_26_ADSSL1_PURA1	Inverse variance weighted	26	0.0705213	0.03723	0.0581975	-0.00244946	0.143492	1.07307	0.997554	1.1543	NA	NA	NA	0.371004	ADSSL1
Finn_BC	14002_18_DOCK9_DOCK9	Inverse variance weighted	4	0.0757038	0.123676	0.540462	-0.166701	0.318108	1.07864	0.846453	1.37452	NA	NA	NA	0.977353	DOCK9
Finn_BC	14005_2_CHD7_CHD7	Inverse variance weighted	2	0.023552	0.150269	0.875455	-0.270975	0.318079	1.02383	0.762636	1.37448	NA	NA	NA	0.994501	CHD7
Finn_BC	14006_36_GNMT_GNMT	Inverse variance weighted	49	0.0440368	0.0253564	0.0824385	-0.00566185	0.0937354	1.04502	0.994354	1.09827	NA	NA	NA	0.454052	GNMT
Finn_BC	14007_22_PAPSS1_PAPS1	Inverse variance weighted	15	-0.0286427	0.0701538	0.683065	-0.166144	0.108859	0.971764	0.846924	1.115	NA	NA	NA	0.984807	PAPSS1
Finn_BC	14008_22_DCP1A_DCP1A	Inverse variance weighted	58	0.0342473	0.0267515	0.200474	-0.0181856	0.0866803	1.03484	0.981979	1.09055	NA	NA	NA	0.702757	DCP1A
Finn_BC	14009_65_TNFAIP3_TNFAIP3	Inverse variance weighted	11	-0.195886	0.0615388	0.00145691	-0.316502	-0.0752701	0.822106	0.728693	0.927493	0.791199	0.472929	TRUE	0.0337583	TNFAIP3
Finn_BC	14011_17_S100A11_S100A11	Inverse variance weighted	38	-0.0700115	0.0252447	0.0055489	-0.119491	-0.0205318	0.932383	0.887372	0.979678	0.51355	0.0763127	TRUE	0.0858347	S100A11
Finn_BC	14012_17_DHX58_LGP2	Inverse variance weighted	57	-0.0189659	0.0285685	0.506771	-0.0749603	0.0370284	0.981213	0.92778	1.03772	NA	NA	NA	0.972337	DHX58
Finn_BC	14013_11_TANK_TANK	Inverse variance weighted	2	-0.236644	0.15712	0.132032	-0.5446	0.0713112	0.789272	0.580074	1.07392	NA	NA	NA	0.57064	TANK
Finn_BC	14019_73_EVPL_EVPL	Wald ratio	rs572515	0.121902	0.284129	0.667896	-0.43499	0.678794	1.12964	0.647271	1.9715	NA	NA	NA	0.978657	EVPL
Finn_BC	14021_81_MED4_MED4	Inverse variance weighted	31	0.0111661	0.0273515	0.683095	-0.0424429	0.0647751	1.01123	0.958445	1.06692	NA	NA	NA	0.984807	MED4
Finn_BC	14024_196_EDA_EDA	Inverse variance weighted	54	-0.00215033	0.0271587	0.936892	-0.0553813	0.0510807	0.997852	0.946124	1.05241	NA	NA	NA	0.994501	EDA
Finn_BC	14025_18_TNFRSF9_4_1BB	Inverse variance weighted	4	-0.0392495	0.11365	0.729829	-0.262004	0.183505	0.961511	0.769508	1.20142	NA	NA	NA	0.990599	TNFRSF9
Finn_BC	14026_24_IL17F_IL_17F	Inverse variance weighted	14	-0.00404682	0.0530138	0.939152	-0.107954	0.0998602	0.995961	0.897669	1.10502	NA	NA	NA	0.995194	IL17F
Finn_BC	14028_22_PIK3C2A_P3C2A	Inverse variance weighted	56	0.0065279	0.0234273	0.780517	-0.0393896	0.0524454	1.00655	0.961376	1.05385	NA	NA	NA	0.994501	PIK3C2A
Finn_BC	14029_42_COPS2_CSN2	Inverse variance weighted	59	-0.0535437	0.026243	0.0413199	-0.10498	-0.00210746	0.947865	0.900343	0.997895	0.0589855	0.0433585	TRUE	0.296422	COPS2
Finn_BC	14034_22_TACSTD2_GA733_1_protein	Inverse variance weighted	3	-0.102117	0.147968	0.490111	-0.392135	0.1879	0.902923	0.675613	1.20671	NA	NA	NA	0.972337	TACSTD2
Finn_BC	14035_13_TIAM1_TIAM1	Inverse variance weighted	2	-0.00632185	0.114656	0.956029	-0.231047	0.218403	0.993698	0.793702	1.24409	NA	NA	NA	0.99937	TIAM1
Finn_BC	14043_12_EEA1_EEA1	Inverse variance weighted	55	-0.00338569	0.0242041	0.888754	-0.0508257	0.0440543	0.99662	0.950444	1.04504	NA	NA	NA	0.994501	EEA1
Finn_BC	14045_12_NCOA2_NCOA2	Inverse variance weighted	28	-0.0198249	0.0412134	0.630495	-0.100603	0.0609534	0.98037	0.904292	1.06285	NA	NA	NA	0.978657	NCOA2
Finn_BC	14047_78_BDNF_BDNF	Inverse variance weighted	16	0.0493493	0.0549983	0.369565	-0.0584473	0.157146	1.05059	0.943228	1.17017	NA	NA	NA	0.922236	BDNF
Finn_BC	14048_7_IL1RAP_IL_1_R_AcP	Inverse variance weighted	294	0.0072462	0.00704842	0.303921	-0.0065687	0.0210611	1.00727	0.993453	1.02128	NA	NA	NA	0.852357	IL1RAP
Finn_BC	14051_54_FOXC2_FOXC2	Inverse variance weighted	5	-0.0379622	0.117278	0.746169	-0.267826	0.191902	0.962749	0.765041	1.21155	NA	NA	NA	0.991709	FOXC2
Finn_BC	14054_17_IL15RA_IL_15_Ra	Inverse variance weighted	139	-0.0197495	0.0128888	0.125449	-0.0450115	0.00551257	0.980444	0.955987	1.00553	NA	NA	NA	0.566264	IL15RA
Finn_BC	14056_4_CGA_Glycoprotein_hormones_a_chain	Inverse variance weighted	19	-0.045425	0.0538609	0.399018	-0.150992	0.0601424	0.955591	0.859854	1.06199	NA	NA	NA	0.945295	CGA
Finn_BC	14060_67_NCF4_NCF4	Inverse variance weighted	28	0.0104816	0.0422952	0.804274	-0.072417	0.0933801	1.01054	0.930143	1.09788	NA	NA	NA	0.994501	NCF4
Finn_BC	14061_48_TNFSF11_sRANKL	Inverse variance weighted	17	0.0116265	0.0510431	0.819818	-0.088418	0.111671	1.01169	0.915378	1.11815	NA	NA	NA	0.994501	TNFSF11
Finn_BC	14063_17_OSM_OSM	Wald ratio	rs2511241	0.0879609	0.21426	0.681414	-0.331988	0.50791	1.09195	0.717496	1.66181	NA	NA	NA	0.984696	OSM
Finn_BC	14066_49_MAGI2_MAGI2	Inverse variance weighted	163	-0.0200781	0.0121457	0.09831	-0.0438836	0.00372748	0.980122	0.957065	1.00373	NA	NA	NA	0.505311	MAGI2
Finn_BC	14067_6_PKP2_PKP2	Inverse variance weighted	22	-0.0759171	0.0574669	0.186482	-0.188552	0.036718	0.926893	0.828157	1.0374	NA	NA	NA	0.679946	PKP2
Finn_BC	14079_14_IL18R1_IL_18_Ra	Inverse variance weighted	291	-0.0313723	0.00750783	2.93301e-05	-0.0460876	-0.0166569	0.969115	0.954958	0.983481	0.805532	0.000806093	TRUE	0.00161347	IL18R1
Finn_BC	14090_23_DEF6_DEFI6	Inverse variance weighted	25	-0.0133766	0.0284921	0.638722	-0.0692211	0.0424678	0.986712	0.93312	1.04338	NA	NA	NA	0.978657	DEF6
Finn_BC	14091_42_CBR3_Carbonyl_reductase_3	Inverse variance weighted	67	0.0362179	0.0171296	0.034486	0.00264383	0.069792	1.03688	1.00265	1.07229	0.431168	0.512911	TRUE	0.265414	CBR3
Finn_BC	14093_10_FLT3LG_Flt3_ligand	Inverse variance weighted	9	0.0348113	0.0660246	0.598021	-0.0945969	0.16422	1.03542	0.90974	1.17847	NA	NA	NA	0.978657	FLT3LG
Finn_BC	14094_29_HBEGF_HB_EGF	Inverse variance weighted	34	-0.000909112	0.0340365	0.978691	-0.0676206	0.0658024	0.999091	0.934615	1.06802	NA	NA	NA	0.99937	HBEGF
Finn_BC	14095_1_KLRK1_NKG2D	Inverse variance weighted	2	0.0245882	0.169174	0.88444	-0.306992	0.356169	1.02489	0.735656	1.42785	NA	NA	NA	0.994501	KLRK1
Finn_BC	14100_63_C1QC_C1QC	Inverse variance weighted	193	-0.0057923	0.0111256	0.602625	-0.0275984	0.0160138	0.994224	0.972779	1.01614	NA	NA	NA	0.978657	C1QC
Finn_BC	14101_2_CNTFR_CNTFR_alpha	Inverse variance weighted	49	-0.0128181	0.0238032	0.590229	-0.0594723	0.0338361	0.987264	0.942262	1.03442	NA	NA	NA	0.978657	CNTFR
Finn_BC	14106_46_RAP1GDS1_GDP_GTP_exchange_protein	Inverse variance weighted	4	0.0821398	0.132717	0.535976	-0.177985	0.342265	1.08561	0.836955	1.40813	NA	NA	NA	0.97734	RAP1GDS1
Finn_BC	14107_1_MTHFS_MTHFS	Inverse variance weighted	118	-0.0220919	0.0125069	0.0773321	-0.0466054	0.00242158	0.97815	0.954464	1.00242	NA	NA	NA	0.44028	MTHFS
Finn_BC	14111_15_THBS2_TSP2	Inverse variance weighted	3	-0.13442	0.126666	0.288591	-0.382685	0.113845	0.874223	0.682028	1.12058	NA	NA	NA	0.834757	THBS2
Finn_BC	14112_40_RELT_RELT	Inverse variance weighted	47	0.00962759	0.0283428	0.734095	-0.0459244	0.0651796	1.00967	0.955114	1.06735	NA	NA	NA	0.990599	RELT
Finn_BC	14114_18_PIANP_PIANP	Inverse variance weighted	14	0.149366	0.0529181	0.00476388	0.0456462	0.253085	1.1611	1.0467	1.28799	0.711248	0.66304	TRUE	0.0789713	PIANP
Finn_BC	14115_34_ADM_Adrenomedullin	Inverse variance weighted	6	-0.0984843	0.0897975	0.272756	-0.274487	0.0775189	0.90621	0.759962	1.0806	NA	NA	NA	0.816463	ADM
Finn_BC	14116_129_S100A4_S100A4	Inverse variance weighted	17	-0.069545	0.055486	0.210068	-0.178298	0.0392076	0.932818	0.836693	1.03999	NA	NA	NA	0.723874	S100A4
Finn_BC	14120_2_RNF43_RNF43	Inverse variance weighted	45	-0.0330597	0.0289113	0.252836	-0.0897258	0.0236064	0.967481	0.914182	1.02389	NA	NA	NA	0.789904	RNF43
Finn_BC	14121_24_TNFRSF10D_TRAIL_R4	Inverse variance weighted	24	-0.0250156	0.0426336	0.557366	-0.108577	0.0585461	0.975295	0.897109	1.06029	NA	NA	NA	0.978657	TNFRSF10D
Finn_BC	14122_132_ZNRF3_ZNRF3	Inverse variance weighted	5	-0.0125178	0.106748	0.90665	-0.221745	0.196709	0.98756	0.80112	1.21739	NA	NA	NA	0.994501	ZNRF3
Finn_BC	14123_34_C10orf54_GI24	Inverse variance weighted	77	-0.0396247	0.0185582	0.0327481	-0.0759988	-0.00325062	0.96115	0.926817	0.996755	0.960734	0.755207	TRUE	0.258465	C10orf54
Finn_BC	14124_6_EFNA2_Ephrin_A2	Inverse variance weighted	14	0.0758159	0.0673133	0.260032	-0.0561181	0.20775	1.07876	0.945427	1.23091	NA	NA	NA	0.798584	EFNA2
Finn_BC	14127_240_IFNB1_IFN_b	Wald ratio	rs10922098	0.122251	0.282643	0.665358	-0.431729	0.676231	1.13004	0.649385	1.96645	NA	NA	NA	0.978657	IFNB1
Finn_BC	14128_121_IFNA10_IFN10	Inverse variance weighted	9	-0.0468509	0.0702256	0.504677	-0.184493	0.0907912	0.95423	0.831526	1.09504	NA	NA	NA	0.972337	IFNA10
Finn_BC	14131_37_EFNB2_EFNB2	Inverse variance weighted	21	-0.111207	0.0481782	0.0209856	-0.205636	-0.0167777	0.894754	0.814129	0.983362	0.164071	0.432829	TRUE	0.199848	EFNB2
Finn_BC	14132_21_HHLA2_HHLA2	Inverse variance weighted	8	-0.122136	0.0785944	0.120183	-0.276181	0.031909	0.885028	0.758676	1.03242	NA	NA	NA	0.566264	HHLA2
Finn_BC	14133_93_IL1R2_IL_1_sRII	Inverse variance weighted	191	0.00363709	0.0105457	0.730178	-0.0170324	0.0243066	1.00364	0.983112	1.0246	NA	NA	NA	0.990599	IL1R2
Finn_BC	14134_49_AMIGO2_AMGO2	Inverse variance weighted	35	-0.116388	0.0425609	0.00624507	-0.199808	-0.0329689	0.890129	0.818888	0.967569	0.0045962	0.447188	TRUE	0.0936113	AMIGO2
Finn_BC	14135_3_RXFP1_RXFP1	Inverse variance weighted	12	-0.0205893	0.0560015	0.713129	-0.130352	0.0891736	0.979621	0.877786	1.09327	NA	NA	NA	0.989412	RXFP1
Finn_BC	14136_234_CD93_C1QR1	Inverse variance weighted	14	-0.0483041	0.0590678	0.413486	-0.164077	0.0674688	0.952844	0.848677	1.0698	NA	NA	NA	0.95748	CD93
Finn_BC	14139_16_NRG4_NRG4	Inverse variance weighted	5	0.0214283	0.0907616	0.813359	-0.156464	0.199321	1.02166	0.855162	1.22057	NA	NA	NA	0.994501	NRG4
Finn_BC	14143_8_HIST2H2BE_H2B2E	Inverse variance weighted	15	0.0117725	0.101262	0.907449	-0.186702	0.210247	1.01184	0.829691	1.23398	NA	NA	NA	0.994501	HIST2H2BE
Finn_BC	14144_3_HIST3H2A_H2A3	Inverse variance weighted	11	0.0820863	0.137124	0.549419	-0.186676	0.350849	1.08555	0.829713	1.42027	NA	NA	NA	0.978657	HIST3H2A
Finn_BC	14146_92_HIST1H3A_H31	Inverse variance weighted	2	-0.0379133	0.119768	0.751581	-0.272659	0.196833	0.962796	0.761352	1.21754	NA	NA	NA	0.99242	HIST1H3A
Finn_BC	14149_9_IL36B_IL_1F8	Inverse variance weighted	8	0.00669456	0.0708151	0.924684	-0.132103	0.145492	1.00672	0.876251	1.15661	NA	NA	NA	0.994501	IL36B
Finn_BC	14150_7_IL36A_IL_1F6	Inverse variance weighted	21	0.0876082	0.0623169	0.159769	-0.0345329	0.209749	1.09156	0.966057	1.23337	NA	NA	NA	0.63191	IL36A
Finn_BC	14151_4_ISG15_UCRP	Inverse variance weighted	41	-0.00933285	0.0274379	0.733748	-0.0631112	0.0444455	0.990711	0.938839	1.04545	NA	NA	NA	0.990599	ISG15
Finn_BC	14153_8_EFNA3_Ephrin_A3	Inverse variance weighted	19	0.11773	0.0472593	0.0127328	0.0251021	0.210359	1.12494	1.02542	1.23412	0.943588	0.307044	TRUE	0.146765	EFNA3
Finn_BC	14156_33_YWHAB_14_3_3_protein_beta_alpha	Inverse variance weighted	10	-0.0178582	0.05623	0.750795	-0.128069	0.0923527	0.9823	0.879793	1.09675	NA	NA	NA	0.992184	YWHAB
Finn_BC	14157_21_YWHAE_14_3_3E	Inverse variance weighted	13	-0.0535754	0.0533167	0.314968	-0.158076	0.0509253	0.947834	0.853785	1.05224	NA	NA	NA	0.866003	YWHAE
Finn_BC	14158_17_ANXA5_Annexin_V	Inverse variance weighted	11	-0.0618702	0.054498	0.25626	-0.168686	0.0449459	0.940005	0.844774	1.04597	NA	NA	NA	0.794063	ANXA5
Finn_BC	14175_78_SCP2D1_SCP2D	Inverse variance weighted	228	-0.00630091	0.00844297	0.455492	-0.0228491	0.0102473	0.993719	0.97741	1.0103	NA	NA	NA	0.972337	SCP2D1
Finn_BC	14186_13_RFFL_RFFL	Inverse variance weighted	2	-0.0966801	0.191449	0.613566	-0.471921	0.278561	0.907846	0.623803	1.32123	NA	NA	NA	0.978657	RFFL
Finn_BC	14192_31_PDCL2_PDCL2	Inverse variance weighted	7	-0.0339377	0.0783024	0.664711	-0.18741	0.119535	0.966632	0.829103	1.12697	NA	NA	NA	0.978657	PDCL2
Finn_BC	14197_2_PRDM1_PRDM1	Inverse variance weighted	54	0.00410781	0.0229408	0.85789	-0.0408563	0.0490719	1.00412	0.959967	1.0503	NA	NA	NA	0.994501	PRDM1
Finn_BC	14203_3_ANXA7_ANXA7	Inverse variance weighted	9	-0.0138301	0.112546	0.902199	-0.23442	0.20676	0.986265	0.791029	1.22969	NA	NA	NA	0.994501	ANXA7
Finn_BC	14204_55_FOXJ2_FOXJ2	Inverse variance weighted	31	-0.0525956	0.029332	0.0729542	-0.110086	0.00489501	0.948764	0.895757	1.00491	NA	NA	NA	0.427177	FOXJ2
Finn_BC	14205_6_HEXIM2_HEXI2	Inverse variance weighted	3	-0.0306985	0.10908	0.778379	-0.244495	0.183098	0.969768	0.7831	1.20093	NA	NA	NA	0.994501	HEXIM2
Finn_BC	14206_28_APBB1_APBB1	Inverse variance weighted	48	-0.00523759	0.0270367	0.846394	-0.0582296	0.0477544	0.994776	0.943433	1.04891	NA	NA	NA	0.994501	APBB1
Finn_BC	14208_3_RBP7_RET7	Inverse variance weighted	48	0.0204258	0.0269024	0.4477	-0.032303	0.0731546	1.02064	0.968213	1.0759	NA	NA	NA	0.972337	RBP7
Finn_BC	14216_35_DDX46_DDX46	Inverse variance weighted	76	-0.00685442	0.0196879	0.727724	-0.0454427	0.0317338	0.993169	0.955574	1.03224	NA	NA	NA	0.990599	DDX46
Finn_BC	14226_120_BHMT2_BHMT2	Inverse variance weighted	49	-0.00443866	0.0280959	0.874471	-0.0595066	0.0506293	0.995571	0.942229	1.05193	NA	NA	NA	0.994501	BHMT2
Finn_BC	14227_21_MYL6B_MYL6B	Inverse variance weighted	5	0.0542594	0.0881187	0.538057	-0.118453	0.226972	1.05576	0.888293	1.25479	NA	NA	NA	0.977353	MYL6B
Finn_BC	14229_5_MOCS3_MOCS3	Inverse variance weighted	68	0.00648539	0.0205172	0.75193	-0.0337284	0.0466992	1.00651	0.966834	1.04781	NA	NA	NA	0.99242	MOCS3
Finn_BC	14245_195_SNX7_SNX7	Inverse variance weighted	59	0.00261619	0.0226335	0.907978	-0.0417455	0.0469779	1.00262	0.959114	1.0481	NA	NA	NA	0.994501	SNX7
Finn_BC	14246_50_DOK2_DOK2	Inverse variance weighted	5	-0.00239306	0.12413	0.984619	-0.245689	0.240903	0.99761	0.782166	1.2724	NA	NA	NA	0.99937	DOK2
Finn_BC	14249_68_MID2_TRIM1	Inverse variance weighted	15	-0.0636606	0.0562065	0.257375	-0.173825	0.0465043	0.938323	0.840444	1.0476	NA	NA	NA	0.794376	MID2
Finn_BC	14250_115_BLMH_BLMH	Inverse variance weighted	4	-0.0602606	0.109705	0.582802	-0.275282	0.154761	0.941519	0.759358	1.16738	NA	NA	NA	0.978657	BLMH
Finn_BC	14254_27_PTPN4_PTN4	Inverse variance weighted	27	0.0115243	0.0463426	0.803611	-0.0793072	0.102356	1.01159	0.923756	1.10778	NA	NA	NA	0.994501	PTPN4
Finn_BC	14260_112_NET1_ARHG8	Inverse variance weighted	6	0.0697758	0.122949	0.570362	-0.171204	0.310756	1.07227	0.84265	1.36446	NA	NA	NA	0.978657	NET1
Finn_BC	14268_4_SRXN1_SRXN1	Inverse variance weighted	59	-0.0686416	0.0258512	0.00792488	-0.11931	-0.0179732	0.933661	0.887533	0.982187	0.0417892	0.0108068	TRUE	0.108323	SRXN1
Finn_BC	14271_23_RAB6B_RAB6B	Inverse variance weighted	17	0.0198858	0.0401877	0.620725	-0.0588821	0.0986537	1.02008	0.942818	1.10368	NA	NA	NA	0.978657	RAB6B
Finn_BC	14273_19_PREP_PPCE	Inverse variance weighted	18	0.0345722	0.0502678	0.491604	-0.0639527	0.133097	1.03518	0.938049	1.14236	NA	NA	NA	0.972337	PREP
Finn_BC	14283_12_RAB14_RAB14	Inverse variance weighted	8	0.0750609	0.0736943	0.308419	-0.0693798	0.219502	1.07795	0.932972	1.24546	NA	NA	NA	0.859076	RAB14
Finn_BC	14284_23_EIF2AK4_E2AK4	Inverse variance weighted	2	0.0957489	0.118415	0.418754	-0.136345	0.327843	1.10048	0.872541	1.38797	NA	NA	NA	0.960517	EIF2AK4
Finn_BC	14286_2_NFATC1_NF_ATc1	Inverse variance weighted	48	0.000150536	0.0265678	0.995479	-0.0519223	0.0522233	1.00015	0.949403	1.05361	NA	NA	NA	0.99937	NFATC1
Finn_BC	14287_6_RAB5C_RAB5C	Inverse variance weighted	4	0.0141939	0.119763	0.905658	-0.220541	0.248929	1.0143	0.802085	1.28265	NA	NA	NA	0.994501	RAB5C
Finn_BC	14291_53_AGAP2_AGAP2	Inverse variance weighted	2	0.108206	0.144635	0.454381	-0.175279	0.391691	1.11428	0.839223	1.47948	NA	NA	NA	0.972337	AGAP2
Finn_BC	14294_61_MBD1_MBD1	Inverse variance weighted	509	0.0187387	0.00659499	0.00449219	0.00581254	0.0316649	1.01892	1.00583	1.03217	0.134292	0.39544	TRUE	0.0766326	MBD1
Finn_BC	14309_8_HNRNPH1_HNRH1	Inverse variance weighted	26	-0.000287593	0.0315405	0.992725	-0.0621069	0.0615317	0.999712	0.939782	1.06346	NA	NA	NA	0.99937	HNRNPH1
Finn_BC	14314_6_PPIL2_PPIL2	Inverse variance weighted	65	0.00932233	0.0214027	0.66315	-0.032627	0.0512716	1.00937	0.9679	1.05261	NA	NA	NA	0.978657	PPIL2
Finn_BC	14318_1_VPS29_VPS29	Inverse variance weighted	179	0.0202167	0.00984765	0.040078	0.000915281	0.0395181	1.02042	1.00092	1.04031	0.00187116	0.60484	TRUE	0.290884	VPS29
Finn_BC	14324_52_SMC3_CSPG6	Wald ratio	rs1354034	0.111474	0.172066	0.51708	-0.225776	0.448723	1.11792	0.797897	1.56631	NA	NA	NA	0.972337	SMC3
Finn_BC	14326_4_UBE2E1_UB2E1	Inverse variance weighted	10	0.0369225	0.0595258	0.535076	-0.0797482	0.153593	1.03761	0.923349	1.16602	NA	NA	NA	0.97734	UBE2E1
Finn_BC	14329_4_DIDO1_DIDO1	Inverse variance weighted	4	0.0308108	0.10171	0.761945	-0.168541	0.230163	1.03129	0.844897	1.2588	NA	NA	NA	0.994501	DIDO1
Finn_BC	14331_262_DYNLT1_DYLT1	Inverse variance weighted	27	-0.0141476	0.0385067	0.713316	-0.0896208	0.0613256	0.985952	0.914278	1.06325	NA	NA	NA	0.989412	DYNLT1
Finn_BC	14332_3_RALA_RALA	Inverse variance weighted	41	-0.00575773	0.0355297	0.871263	-0.075396	0.0638806	0.994259	0.927376	1.06597	NA	NA	NA	0.994501	RALA
Finn_BC	14334_3_RCVRN_RECO	Inverse variance weighted	42	0.00757291	0.0313529	0.809138	-0.0538787	0.0690245	1.0076	0.947547	1.07146	NA	NA	NA	0.994501	RCVRN
Finn_BC	14337_1_TRAPPC3_TPPC3	Inverse variance weighted	9	0.0194519	0.0711007	0.784405	-0.119905	0.158809	1.01964	0.887004	1.17211	NA	NA	NA	0.994501	TRAPPC3
Finn_BC	14583_49_MSTN_Myostatin	Inverse variance weighted	10	-0.0490973	0.0681259	0.471104	-0.182624	0.0844295	0.952088	0.833081	1.0881	NA	NA	NA	0.972337	MSTN
Finn_BC	14593_152_FAM210A_F210A	Inverse variance weighted	7	-0.180619	0.0716341	0.0116885	-0.321022	-0.0402162	0.834753	0.725408	0.960582	0.534029	0.290705	TRUE	0.13798	FAM210A
Finn_BC	14599_18_STAB1_STAB1	Inverse variance weighted	49	0.0279562	0.0261653	0.285319	-0.0233277	0.0792401	1.02835	0.976942	1.08246	NA	NA	NA	0.831958	STAB1
Finn_BC	14603_51_KIAA0040_KIAA0040	Inverse variance weighted	8	0.0877368	0.0822692	0.286216	-0.0735108	0.248984	1.0917	0.929126	1.28272	NA	NA	NA	0.832889	KIAA0040
Finn_BC	14614_41_NCMAP_CA130	Inverse variance weighted	218	0.0162015	0.0106114	0.126809	-0.00459677	0.0369998	1.01633	0.995414	1.03769	NA	NA	NA	0.566264	NCMAP
Finn_BC	14615_46_KRTAP2_4_KRA24	Inverse variance weighted	7	0.00530853	0.101705	0.958373	-0.194032	0.204649	1.00532	0.823631	1.22709	NA	NA	NA	0.99937	KRTAP2
Finn_BC	14616_16_ZNF382_ZN382	Inverse variance weighted	3	0.0409747	0.142063	0.773021	-0.237469	0.319419	1.04183	0.788621	1.37633	NA	NA	NA	0.994501	ZNF382
Finn_BC	14618_26_VOPP1_ECOP	Inverse variance weighted	58	-0.0236327	0.030602	0.439961	-0.0836127	0.0363473	0.976644	0.919787	1.03702	NA	NA	NA	0.972337	VOPP1
Finn_BC	14619_8_ZNF526_ZN526	Inverse variance weighted	6	-0.035265	0.0936138	0.706391	-0.218748	0.148218	0.96535	0.803524	1.15977	NA	NA	NA	0.989412	ZNF526
Finn_BC	14623_26_SUMO3_SUMO3	Inverse variance weighted	5	-0.064037	0.104898	0.541553	-0.269638	0.141564	0.93797	0.763656	1.15207	NA	NA	NA	0.977617	SUMO3
Finn_BC	14628_72_FBXO3_FBX3	Inverse variance weighted	18	0.0491885	0.0510525	0.335302	-0.0508744	0.149252	1.05042	0.950398	1.16096	NA	NA	NA	0.890228	FBXO3
Finn_BC	14631_22_DUSP16_DUS16	Inverse variance weighted	18	0.00464931	0.0466686	0.920643	-0.086821	0.0961197	1.00466	0.916841	1.10089	NA	NA	NA	0.994501	DUSP16
Finn_BC	14633_26_TMEM185A_T185A	Inverse variance weighted	64	-0.0017544	0.0211712	0.933957	-0.0432499	0.0397411	0.998247	0.957672	1.04054	NA	NA	NA	0.994501	TMEM185A
Finn_BC	14634_13_LHCGR_LSHR	Inverse variance weighted	569	-0.00847161	0.00476335	0.0753219	-0.0178078	0.000864552	0.991564	0.98235	1.00086	NA	NA	NA	0.436323	LHCGR
Finn_BC	14636_25_HRSP12_Ribonuclease_UK114	Inverse variance weighted	24	-0.0375884	0.0295584	0.203492	-0.0955229	0.0203461	0.963109	0.908898	1.02055	NA	NA	NA	0.70765	HRSP12
Finn_BC	14645_253_GSTA4_GSTA4	Inverse variance weighted	78	-0.000632752	0.0192678	0.973802	-0.0383976	0.0371321	0.999367	0.96233	1.03783	NA	NA	NA	0.99937	GSTA4
Finn_BC	14655_1_DNAJC17_DJC17	Inverse variance weighted	37	0.0207185	0.0372061	0.577625	-0.0522054	0.0936423	1.02093	0.949134	1.09817	NA	NA	NA	0.978657	DNAJC17
Finn_BC	14662_6_MZF1_MZF1	Inverse variance weighted	43	-0.0613909	0.0295155	0.0375296	-0.119241	-0.00354054	0.940456	0.887594	0.996466	0.532389	0.414621	TRUE	0.280857	MZF1
Finn_BC	14663_44_RNF8_RNF8	Inverse variance weighted	22	-0.111344	0.0441289	0.0116305	-0.197837	-0.0248517	0.894631	0.820504	0.975455	0.967538	0.913309	TRUE	0.137691	RNF8
Finn_BC	14670_1_SKIL_SKIL	Inverse variance weighted	9	-0.0178992	0.0655804	0.784903	-0.146437	0.110638	0.98226	0.86378	1.11699	NA	NA	NA	0.994501	SKIL
Finn_BC	14687_6_PLIN3_M6PBP	Inverse variance weighted	25	-0.0063438	0.0428478	0.8823	-0.0903255	0.0776379	0.993676	0.913634	1.08073	NA	NA	NA	0.994501	PLIN3
Finn_BC	14688_6_PTPN7_PTN7	Inverse variance weighted	5	0.0850952	0.115543	0.461437	-0.141369	0.311559	1.08882	0.868169	1.36555	NA	NA	NA	0.972337	PTPN7
Finn_BC	14692_3_ZNF276_ZN276	Inverse variance weighted	101	0.015305	0.0164967	0.35353	-0.0170285	0.0476385	1.01542	0.983116	1.04879	NA	NA	NA	0.90691	ZNF276
Finn_BC	14705_1_FIGF_VEGF_D	Inverse variance weighted	5	0.110581	0.0885741	0.211864	-0.0630243	0.284186	1.11693	0.938921	1.32868	NA	NA	NA	0.727998	FIGF
Finn_BC	14713_46_AZU1_Azurocidin	Inverse variance weighted	5	-0.00944847	0.102282	0.926399	-0.209922	0.191025	0.990596	0.810647	1.21049	NA	NA	NA	0.994501	AZU1
Finn_BC	14747_9_CRLF1_CRLF1	Inverse variance weighted	36	-0.0479678	0.0318107	0.131577	-0.110317	0.0143813	0.953164	0.89555	1.01449	NA	NA	NA	0.57064	CRLF1
Finn_BC	14748_31_ARHGAP5_RHG05	Inverse variance weighted	4	0.0353224	0.131582	0.788358	-0.222579	0.293224	1.03595	0.800452	1.34074	NA	NA	NA	0.994501	ARHGAP5
Finn_BC	15295_81_IGF2_IGF_II	Inverse variance weighted	23	0.0434245	0.0384092	0.258233	-0.0318574	0.118707	1.04438	0.968645	1.12604	NA	NA	NA	0.795821	IGF2
Finn_BC	15297_3_S100A3_S100A3	Inverse variance weighted	16	-0.0814621	0.0541402	0.132414	-0.187577	0.0246527	0.921768	0.828965	1.02496	NA	NA	NA	0.570798	S100A3
Finn_BC	15298_199_NETO1_NETO1	Inverse variance weighted	2	0.0950617	0.201743	0.637496	-0.300354	0.490477	1.09973	0.740556	1.6331	NA	NA	NA	0.978657	NETO1
Finn_BC	15299_102_MESDC2_MESD2	Inverse variance weighted	2	-0.106076	0.174307	0.542816	-0.447718	0.235565	0.899356	0.639085	1.26562	NA	NA	NA	0.978378	MESDC2
Finn_BC	15300_66_CCDC134_CC134	Inverse variance weighted	16	-0.199217	0.0569273	0.000466135	-0.310795	-0.0876395	0.819372	0.732864	0.916091	0.174979	0.715646	TRUE	0.0153012	CCDC134
Finn_BC	15303_63_S100A5_S100A5	Inverse variance weighted	3	-0.0199039	0.211971	0.925189	-0.435367	0.395559	0.980293	0.647027	1.48521	NA	NA	NA	0.994501	S100A5
Finn_BC	15304_1_REG3A_PAP1	Inverse variance weighted	74	-0.0240526	0.0205845	0.242612	-0.0643982	0.016293	0.976234	0.937632	1.01643	NA	NA	NA	0.779271	REG3A
Finn_BC	15305_7_SCGN_Secretagogin	Inverse variance weighted	13	-0.0855973	0.0688513	0.213787	-0.220546	0.0493513	0.917964	0.802081	1.05059	NA	NA	NA	0.729595	SCGN
Finn_BC	15306_20_IGJ_IgJ	Inverse variance weighted	11	-0.00722657	0.059718	0.903682	-0.124274	0.109821	0.992799	0.883138	1.11608	NA	NA	NA	0.994501	IGJ
Finn_BC	15308_108_VWC2_VWC2	Inverse variance weighted	127	-0.0353578	0.0158403	0.0256054	-0.0664049	-0.00431085	0.96526	0.935752	0.995698	0.411111	0.85113	TRUE	0.222341	VWC2
Finn_BC	15310_61_PRC1_PRC1	Inverse variance weighted	14	0.025988	0.0532473	0.625506	-0.0783768	0.130353	1.02633	0.924616	1.13923	NA	NA	NA	0.978657	PRC1
Finn_BC	15312_14_AGO1_AGO1	Inverse variance weighted	3	-0.0999109	0.169321	0.555146	-0.431781	0.231959	0.904918	0.649352	1.26107	NA	NA	NA	0.978657	AGO1
Finn_BC	15313_28_MAD2L1_MD2L1	Inverse variance weighted	18	-0.0172511	0.0475392	0.716694	-0.110428	0.0759257	0.982897	0.895451	1.07888	NA	NA	NA	0.989911	MAD2L1
Finn_BC	15314_49_CLIC4_CLIC4	Wald ratio	rs1354034	0.157871	0.243683	0.51708	-0.319748	0.635489	1.17101	0.726332	1.88795	NA	NA	NA	0.972337	CLIC4
Finn_BC	15315_64_CUTC_CUTC	Inverse variance weighted	13	0.000992018	0.0494477	0.983994	-0.0959255	0.0979095	1.00099	0.908532	1.10286	NA	NA	NA	0.99937	CUTC
Finn_BC	15316_262_TXNL4B_TXN4B	Inverse variance weighted	43	0.0580092	0.0238747	0.01511	0.0112147	0.104804	1.05972	1.01128	1.11049	0.149184	0.865915	TRUE	0.161658	TXNL4B
Finn_BC	15318_75_S100A10_Calpactin_I_light_chain	Inverse variance weighted	17	0.0539076	0.0443538	0.224214	-0.0330259	0.140841	1.05539	0.967514	1.15124	NA	NA	NA	0.745601	S100A10
Finn_BC	15319_226_CCNA1_CCNA1	Wald ratio	rs6542680	-0.281862	0.18592	0.12951	-0.646266	0.0825418	0.754378	0.523999	1.08604	NA	NA	NA	0.566264	CCNA1
Finn_BC	15322_35_CRADD_CRADD	Inverse variance weighted	3	0.0386488	0.134444	0.773752	-0.224862	0.302159	1.03941	0.798627	1.35278	NA	NA	NA	0.994501	CRADD
Finn_BC	15324_58_FTL_Ferritin_light_chain	Inverse variance weighted	9	0.196418	0.08934	0.0279102	0.0213117	0.371525	1.21704	1.02154	1.44994	0.532638	0.256983	TRUE	0.233016	FTL
Finn_BC	15325_14_GAP43_NEUM	Inverse variance weighted	4	-0.0563439	0.111431	0.613111	-0.274749	0.162061	0.945214	0.759763	1.17593	NA	NA	NA	0.978657	GAP43
Finn_BC	15326_64_GBP1_GBP1	Inverse variance weighted	71	-0.019257	0.0220162	0.381751	-0.0624088	0.0238947	0.980927	0.939499	1.02418	NA	NA	NA	0.93086	GBP1
Finn_BC	15329_167_ROBLD3_MAPIP	Inverse variance weighted	13	0.0448814	0.0602523	0.456338	-0.0732131	0.162976	1.0459	0.929403	1.17701	NA	NA	NA	0.972337	ROBLD3
Finn_BC	15331_47_RBBP4_RBBP4	Inverse variance weighted	9	-0.0267655	0.114891	0.81579	-0.251953	0.198422	0.97359	0.777282	1.21948	NA	NA	NA	0.994501	RBBP4
Finn_BC	15333_11_SDF2_SDF2	Inverse variance weighted	240	-0.0309712	0.0113504	0.00635969	-0.053218	-0.00872434	0.969504	0.948173	0.991314	0.0905536	0.815941	TRUE	0.0937296	SDF2
Finn_BC	15336_7_SELM_SELM	Inverse variance weighted	16	0.026472	0.0854923	0.756833	-0.141093	0.194037	1.02683	0.868409	1.21414	NA	NA	NA	0.994501	SELM
Finn_BC	15339_32_CFL2_COF2	Inverse variance weighted	2	-0.382751	0.172599	0.0265837	-0.721044	-0.0444575	0.681983	0.486244	0.956516	0.110905	NA	TRUE	0.227035	CFL2
Finn_BC	15343_337_KNG1_Kininogen__HMW__Two_Chain	Inverse variance weighted	53	-0.0103124	0.0211958	0.62659	-0.0518561	0.0312313	0.989741	0.949465	1.03172	NA	NA	NA	0.978657	KNG1
Finn_BC	15346_31_IFNG_IFN_g	Inverse variance weighted	27	0.00230266	0.0390299	0.952954	-0.074196	0.0788013	1.00231	0.92849	1.08199	NA	NA	NA	0.999109	IFNG
Finn_BC	15361_37_ANKRD1_ANKR1	Inverse variance weighted	4	0.0263813	0.10778	0.806635	-0.184868	0.237631	1.02673	0.831214	1.26824	NA	NA	NA	0.994501	ANKRD1
Finn_BC	15363_32_APOA5_Apo_A_V	Inverse variance weighted	151	-0.0221846	0.00892328	0.0129132	-0.0396743	-0.00469501	0.97806	0.961102	0.995316	0.576405	0.0744195	TRUE	0.148162	APOA5
Finn_BC	15364_101_APOC1_Apo_C_I	Inverse variance weighted	53	0.0328514	0.025225	0.192801	-0.0165895	0.0822924	1.0334	0.983547	1.08577	NA	NA	NA	0.692707	APOC1
Finn_BC	15365_41_BAI3_BAI3	Inverse variance weighted	5	0.0797828	0.0971512	0.411519	-0.110634	0.270199	1.08305	0.895267	1.31023	NA	NA	NA	0.95748	BAI3
Finn_BC	15367_38_BPIFB1_LPLC1	Inverse variance weighted	316	0.024443	0.0111765	0.0287428	0.00253703	0.046349	1.02474	1.00254	1.04744	0.00481389	0.405056	TRUE	0.236977	BPIFB1
Finn_BC	15368_3_BMPER_BMPER	Inverse variance weighted	19	0.0774944	0.0459905	0.091987	-0.012647	0.167636	1.08058	0.987433	1.18251	NA	NA	NA	0.48489	BMPER
Finn_BC	15370_5_BOLA1_BOLA1	Inverse variance weighted	194	0.00437237	0.0125397	0.727328	-0.0202055	0.0289503	1.00438	0.979997	1.02937	NA	NA	NA	0.990599	BOLA1
Finn_BC	15372_43_BRD2_BRD2	Inverse variance weighted	4	-0.0271127	0.099547	0.785345	-0.222225	0.167999	0.973252	0.800735	1.18294	NA	NA	NA	0.994501	BRD2
Finn_BC	15374_15_GKN1_CA11_protein	Inverse variance weighted	26	-0.0261468	0.0391751	0.504495	-0.10293	0.0506364	0.974192	0.90219	1.05194	NA	NA	NA	0.972337	GKN1
Finn_BC	15375_49_CPB1_Carboxypeptidase_B1	Inverse variance weighted	76	-0.0473676	0.0272845	0.0825528	-0.100845	0.00611003	0.953737	0.904073	1.00613	NA	NA	NA	0.454052	CPB1
Finn_BC	15381_45_DDR2_Discoidin_domain_receptor_2	Inverse variance weighted	2	0.189619	0.169581	0.263496	-0.142759	0.521998	1.20879	0.866963	1.68539	NA	NA	NA	0.806233	DDR2
Finn_BC	15383_200_EDN3_Endothelin_3	Inverse variance weighted	14	-0.0909817	0.0784259	0.246009	-0.244696	0.0627331	0.913034	0.782942	1.06474	NA	NA	NA	0.781956	EDN3
Finn_BC	15385_116_FABP2_FABP2	Inverse variance weighted	613	-0.0287787	0.00525466	4.33077e-08	-0.0390778	-0.0184796	0.971631	0.961676	0.98169	0.2634	0.0465378	TRUE	8.1588e-06	FABP2
Finn_BC	15386_7_FABP4_FABPA	Inverse variance weighted	4	-0.281012	0.344087	0.414105	-0.955422	0.393397	0.755019	0.38465	1.48201	NA	NA	NA	0.95748	FABP4
Finn_BC	15387_44_NRP2_Neuropilin_2	Inverse variance weighted	106	0.0153766	0.0237318	0.517029	-0.0311378	0.061891	1.0155	0.969342	1.06385	NA	NA	NA	0.972337	NRP2
Finn_BC	15388_24_FCGR3A_FcRIIIa	Inverse variance weighted	557	-0.00571522	0.00499747	0.25278	-0.0155103	0.00407982	0.994301	0.984609	1.00409	NA	NA	NA	0.789904	FCGR3A
Finn_BC	15389_1_FXN_FRDA	Inverse variance weighted	5	0.0389729	0.104926	0.710316	-0.166683	0.244629	1.03974	0.846468	1.27715	NA	NA	NA	0.989412	FXN
Finn_BC	15390_3_GAL_Galanin	Inverse variance weighted	50	0.0062263	0.0266974	0.815592	-0.0461006	0.0585532	1.00625	0.954946	1.0603	NA	NA	NA	0.994501	GAL
Finn_BC	15391_114_GAS6_GAS_6	Inverse variance weighted	65	0.00770707	0.0259877	0.766798	-0.0432289	0.058643	1.00774	0.957692	1.0604	NA	NA	NA	0.994501	GAS6
Finn_BC	15402_2_ID1_ID_1	Inverse variance weighted	2	-0.0893889	0.177768	0.615076	-0.437813	0.259035	0.91449	0.645446	1.29568	NA	NA	NA	0.978657	ID1
Finn_BC	15412_40_BIRC7_KIAP	Wald ratio	rs10922098	0.107492	0.248521	0.665358	-0.379609	0.594594	1.11348	0.684129	1.81229	NA	NA	NA	0.978657	BIRC7
Finn_BC	15416_54_LYG2_LYG2	Inverse variance weighted	10	0.0482774	0.0725379	0.5057	-0.0938969	0.190452	1.04946	0.910377	1.2098	NA	NA	NA	0.972337	LYG2
Finn_BC	15417_3_SERPINB5_Maspin	Inverse variance weighted	5	0.0642061	0.0801429	0.423048	-0.0928741	0.221286	1.06631	0.911308	1.24768	NA	NA	NA	0.962424	SERPINB5
Finn_BC	15418_25_MAPK10_MK10	Inverse variance weighted	10	0.141112	0.0907396	0.119915	-0.0367377	0.318962	1.15155	0.963929	1.3757	NA	NA	NA	0.566264	MAPK10
Finn_BC	15419_15_MMP20_MMP20	Inverse variance weighted	50	0.00305638	0.0279831	0.913026	-0.0517905	0.0579033	1.00306	0.949528	1.05961	NA	NA	NA	0.994501	MMP20
Finn_BC	15422_12_PMP2_MYP2	Inverse variance weighted	2	0.00423656	0.371801	0.990909	-0.724494	0.732967	1.00425	0.48457	2.08125	NA	NA	NA	0.99937	PMP2
Finn_BC	15427_35_LOXL3_LOXL3	Inverse variance weighted	262	0.0147212	0.00936529	0.115976	-0.00363475	0.0330772	1.01483	0.996372	1.03363	NA	NA	NA	0.560226	LOXL3
Finn_BC	15434_5_PNOC_PNOC	Inverse variance weighted	2	-0.0914639	0.165719	0.581002	-0.416273	0.233345	0.912594	0.6595	1.26282	NA	NA	NA	0.978657	PNOC
Finn_BC	15435_4_PNP_PNP	Inverse variance weighted	11	0.00737966	0.0536385	0.890571	-0.0977519	0.112511	1.00741	0.906874	1.11908	NA	NA	NA	0.994501	PNP
Finn_BC	15436_40_RAMP1_RAMP1	Inverse variance weighted	2	0.0200561	0.156307	0.897902	-0.286307	0.326419	1.02026	0.751032	1.386	NA	NA	NA	0.994501	RAMP1
Finn_BC	15437_11_RAMP3_RAMP3	Inverse variance weighted	6	-0.0879918	0.0839441	0.294538	-0.252522	0.0765386	0.915768	0.776839	1.07954	NA	NA	NA	0.843358	RAMP3
Finn_BC	15439_21_RND3_RND3	Wald ratio	rs1409153	-0.0885172	0.24157	0.714048	-0.561994	0.384959	0.915287	0.570071	1.46955	NA	NA	NA	0.989412	RND3
Finn_BC	15440_57_PCSK2_NEC2	Inverse variance weighted	20	0.0168341	0.0465707	0.717745	-0.0744445	0.108113	1.01698	0.928259	1.11417	NA	NA	NA	0.989911	PCSK2
Finn_BC	15441_6_GM2A_SAP3	Inverse variance weighted	41	0.0217478	0.0257183	0.397766	-0.02866	0.0721557	1.02199	0.971747	1.07482	NA	NA	NA	0.944391	GM2A
Finn_BC	15444_45_SERPINB4_SCCA2	Inverse variance weighted	20	0.0331287	0.0430031	0.441074	-0.0511573	0.117415	1.03368	0.950129	1.12459	NA	NA	NA	0.972337	SERPINB4
Finn_BC	15446_25_NRG1_SMDF	Inverse variance weighted	37	-0.0110927	0.0280348	0.692344	-0.0660408	0.0438554	0.988969	0.936093	1.04483	NA	NA	NA	0.987902	NRG1
Finn_BC	15447_45_SORD_Sorbitol_dehydrogenase	Inverse variance weighted	69	0.0728421	0.0271677	0.00733582	0.0195934	0.126091	1.07556	1.01979	1.13439	0.0711783	0.251901	TRUE	0.103202	SORD
Finn_BC	15448_47_SQSTM1_SQSTM	Inverse variance weighted	2	0.234198	0.174301	0.179064	-0.107432	0.575827	1.26389	0.898138	1.7786	NA	NA	NA	0.664856	SQSTM1
Finn_BC	15449_33_TIMD4_TIM_4	Inverse variance weighted	144	0.0139212	0.0182929	0.446648	-0.0219329	0.0497752	1.01402	0.978306	1.05103	NA	NA	NA	0.972337	TIMD4
Finn_BC	15452_5_NT5E_5__Nucleotidase	Inverse variance weighted	197	-0.016153	0.0111348	0.14687	-0.0379772	0.00567122	0.983977	0.962735	1.00569	NA	NA	NA	0.60709	NT5E
Finn_BC	15453_3_AMBP_a1_Microglobulin	Inverse variance weighted	17	-0.0600053	0.0677196	0.375572	-0.192736	0.0727252	0.94176	0.8247	1.07543	NA	NA	NA	0.926237	AMBP
Finn_BC	15455_40_ADAM15_ADA15	Inverse variance weighted	9	-0.058183	0.066291	0.380112	-0.188113	0.0717473	0.943477	0.828521	1.07438	NA	NA	NA	0.929996	ADAM15
Finn_BC	15457_14_ANPEP_Aminopeptidase_N	Inverse variance weighted	2	-0.306471	0.178671	0.0862943	-0.656667	0.0437248	0.73604	0.518577	1.04469	NA	NA	NA	0.466226	ANPEP
Finn_BC	15460_9_DPP4_CD26	Inverse variance weighted	35	-0.0213846	0.0370105	0.563401	-0.0939252	0.051156	0.978842	0.910351	1.05249	NA	NA	NA	0.978657	DPP4
Finn_BC	15462_28_CD8A_CD8A	Inverse variance weighted	129	-0.0109838	0.0179287	0.540114	-0.046124	0.0241564	0.989076	0.954924	1.02445	NA	NA	NA	0.977353	CD8A
Finn_BC	15465_79_CNPY4_CNPY4	Inverse variance weighted	2	0.113794	0.145146	0.433041	-0.170692	0.39828	1.12052	0.843081	1.48926	NA	NA	NA	0.968878	CNPY4
Finn_BC	15466_30_COL9A1_CO9A1	Inverse variance weighted	10	-0.0244477	0.086675	0.777896	-0.194331	0.145435	0.975849	0.823386	1.15654	NA	NA	NA	0.994501	COL9A1
Finn_BC	15467_10_CTHRC1_CTHR1	Inverse variance weighted	55	0.0815596	0.0344522	0.017917	0.0140333	0.149086	1.08498	1.01413	1.16077	0.000776327	0.887735	TRUE	0.182814	CTHRC1
Finn_BC	15468_14_CFHR1_FHR1	Inverse variance weighted	472	-0.0100133	0.00687989	0.145544	-0.0234979	0.00347123	0.990037	0.976776	1.00348	NA	NA	NA	0.606159	CFHR1
Finn_BC	15470_11_HEXB_Hexosaminidase_B	Inverse variance weighted	182	-0.00883193	0.0127247	0.487634	-0.0337723	0.0161085	0.991207	0.966792	1.01624	NA	NA	NA	0.972337	HEXB
Finn_BC	15471_29_PNLIPRP2_LIPR2	Inverse variance weighted	409	0.00239765	0.00686358	0.726842	-0.011055	0.0158503	1.0024	0.989006	1.01598	NA	NA	NA	0.990599	PNLIPRP2
Finn_BC	15472_16_LRP11_LRP11	Inverse variance weighted	264	0.0222471	0.00878596	0.0113374	0.00502665	0.0394676	1.0225	1.00504	1.04026	3.0918e-06	0.073318	TRUE	0.136411	LRP11
Finn_BC	15474_7_PIN1_PIN1	Wald ratio	rs1354034	0.163467	0.252321	0.51708	-0.331082	0.658016	1.17759	0.718146	1.93096	NA	NA	NA	0.972337	PIN1
Finn_BC	15475_4_PLTP_PLTP	Inverse variance weighted	192	-0.0102284	0.0122285	0.40291	-0.0341963	0.0137396	0.989824	0.966382	1.01383	NA	NA	NA	0.94941	PLTP
Finn_BC	15476_6_REG3G_REG3G	Inverse variance weighted	239	-0.0202206	0.0107399	0.059735	-0.0412708	0.00082972	0.979983	0.959569	1.00083	NA	NA	NA	0.376757	REG3G
Finn_BC	15480_2_VNN2_VNN2	Inverse variance weighted	352	-0.0174995	0.00789576	0.02667	-0.0329752	-0.0020238	0.982653	0.967563	0.997978	0.0143436	0.315598	TRUE	0.227035	VNN2
Finn_BC	15481_45_CAMP_LL_37	Inverse variance weighted	241	0.0173427	0.0101826	0.0885363	-0.0026152	0.0373006	1.01749	0.997388	1.03801	NA	NA	NA	0.47508	CAMP
Finn_BC	15482_12_A2ML1_A2ML1	Inverse variance weighted	4	0.0935897	0.103147	0.364224	-0.108578	0.295757	1.09811	0.897109	1.34414	NA	NA	NA	0.915951	A2ML1
Finn_BC	15483_377_AGRN_Agrin	Inverse variance weighted	68	0.0145417	0.0241255	0.546673	-0.0327442	0.0618276	1.01465	0.967786	1.06378	NA	NA	NA	0.978657	AGRN
Finn_BC	15486_126_AOC1_ABP1	Inverse variance weighted	399	-0.00746156	0.00642495	0.245503	-0.0200545	0.00513135	0.992566	0.980145	1.00514	NA	NA	NA	0.781956	AOC1
Finn_BC	15487_164_CES1_carboxylesterase__liver	Inverse variance weighted	56	0.0152239	0.0295651	0.606603	-0.0427237	0.0731716	1.01534	0.958176	1.07592	NA	NA	NA	0.978657	CES1
Finn_BC	15491_20_CD248_CD248	Inverse variance weighted	75	-0.0503948	0.0306779	0.100444	-0.110524	0.0097339	0.950854	0.895365	1.00978	NA	NA	NA	0.512629	CD248
Finn_BC	15494_11_FGFBP1_FGFP1	Inverse variance weighted	16	0.0181084	0.096488	0.851131	-0.171008	0.207225	1.01827	0.842815	1.23026	NA	NA	NA	0.994501	FGFBP1
Finn_BC	15495_9_FOLR3_FOLR3	Inverse variance weighted	548	0.0141845	0.00598612	0.0178093	0.00245167	0.0259173	1.01429	1.00245	1.02626	1.52563e-11	0.638638	TRUE	0.182814	FOLR3
Finn_BC	15497_9_HS3ST1_HS3S1	Inverse variance weighted	26	-0.021754	0.0375365	0.562224	-0.0953256	0.0518176	0.978481	0.909077	1.05318	NA	NA	NA	0.978657	HS3ST1
Finn_BC	15499_11_ATRN_Attractin	Inverse variance weighted	83	0.0226576	0.0116163	0.0511157	-0.000110274	0.0454255	1.02292	0.99989	1.04647	NA	NA	NA	0.33918	ATRN
Finn_BC	15503_15_LEFTY2_Lefty_A	Inverse variance weighted	52	0.0916468	0.0308933	0.00301154	0.0310959	0.152198	1.09598	1.03158	1.16439	0.395415	0.830126	TRUE	0.0572682	LEFTY2
Finn_BC	15503_20_LEFTY2_Lefty_A	Inverse variance weighted	514	0.010605	0.00663832	0.110144	-0.00240607	0.0236161	1.01066	0.997597	1.0239	NA	NA	NA	0.544566	LEFTY2
Finn_BC	15504_39_BIRC7_Livin_B	Inverse variance weighted	13	-0.109589	0.0368494	0.00293982	-0.181813	-0.0373639	0.896203	0.833757	0.963326	0.857857	0.373666	TRUE	0.0563639	BIRC7
Finn_BC	15506_34_LRP12_LRP12	Inverse variance weighted	5	-0.00162691	0.114905	0.988703	-0.226841	0.223587	0.998374	0.797048	1.25055	NA	NA	NA	0.99937	LRP12
Finn_BC	15509_2_NAGLU_NAG	Inverse variance weighted	968	0.00156338	0.00436882	0.720457	-0.00699952	0.0101263	1.00156	0.993025	1.01018	NA	NA	NA	0.989911	NAGLU
Finn_BC	15511_37_NPTXR_NPTXR	Inverse variance weighted	105	-0.00659164	0.011931	0.58062	-0.0299765	0.0167932	0.99343	0.970468	1.01693	NA	NA	NA	0.978657	NPTXR
Finn_BC	15513_108_PRSS8_Prostasin	Inverse variance weighted	23	-0.0425861	0.0710583	0.548965	-0.18186	0.0966882	0.958308	0.833718	1.10152	NA	NA	NA	0.978657	PRSS8
Finn_BC	15514_26_BCHE_Pseudocholinesterase	Inverse variance weighted	315	0.0256868	0.00822432	0.00178855	0.00956709	0.0418064	1.02602	1.00961	1.04269	0.870022	0.173134	TRUE	0.0397424	BCHE
Finn_BC	15515_2_SAA1_SAA	Inverse variance weighted	114	0.0293034	0.0123255	0.0174319	0.0051455	0.0534613	1.02974	1.00516	1.05492	0.544022	0.206065	TRUE	0.181133	SAA1
Finn_BC	15516_12_SAA4_SAA_4	Inverse variance weighted	228	0.0142175	0.00858019	0.0975165	-0.00259967	0.0310347	1.01432	0.997404	1.03152	NA	NA	NA	0.503314	SAA4
Finn_BC	15521_4_CLSTN1_Alcadein_alpha_1	Inverse variance weighted	55	-0.021976	0.020708	0.288584	-0.0625638	0.0186117	0.978264	0.939353	1.01879	NA	NA	NA	0.834757	CLSTN1
Finn_BC	15522_2_GLIPR2_GAPR1	Inverse variance weighted	62	-0.0193825	0.0237234	0.413917	-0.0658803	0.0271153	0.980804	0.936243	1.02749	NA	NA	NA	0.95748	GLIPR2
Finn_BC	15523_9_ALAD_HEM2	Inverse variance weighted	45	-0.00615208	0.0291155	0.832654	-0.0632184	0.0509143	0.993867	0.938738	1.05223	NA	NA	NA	0.994501	ALAD
Finn_BC	15524_30_PGAM2_PGAM2	Wald ratio	rs61751507	-0.542736	0.281826	0.0541314	-1.09512	0.00964317	0.581156	0.334501	1.00969	NA	NA	NA	0.35218	PGAM2
Finn_BC	15525_294_ADH1C_ADH1G	Inverse variance weighted	15	-0.0412829	0.0487763	0.397346	-0.136885	0.0543187	0.959558	0.872071	1.05582	NA	NA	NA	0.944391	ADH1C
Finn_BC	15526_33_GSS_GSHB	Inverse variance weighted	67	0.108623	0.022484	1.35747e-06	0.0645548	0.152692	1.11474	1.06668	1.16497	0.662479	0.0512556	TRUE	0.000143461	GSS
Finn_BC	15527_90_DLD_DLDH	Inverse variance weighted	2	-0.0327835	0.151864	0.829086	-0.330437	0.26487	0.967748	0.71861	1.30326	NA	NA	NA	0.994501	DLD
Finn_BC	15529_33_CSRP1_Cysteine_rich_protein_1	Wald ratio	rs7527761	-0.0298712	0.129318	0.817323	-0.283335	0.223593	0.970571	0.753267	1.25056	NA	NA	NA	0.994501	CSRP1
Finn_BC	15530_33_EPHB4_EphB4	Inverse variance weighted	56	-0.0589297	0.0183966	0.00135863	-0.0949869	-0.0228724	0.942773	0.909385	0.977387	0.74165	0.858008	TRUE	0.0321692	EPHB4
Finn_BC	15533_97_MSR1_Macrophage_scavenger_receptor	Inverse variance weighted	87	-0.0407407	0.0173741	0.0190316	-0.0747938	-0.00668747	0.960078	0.927935	0.993335	0.735174	0.872605	TRUE	0.191127	MSR1
Finn_BC	15535_3_PRSS27_Marapsin	Inverse variance weighted	147	0.0218355	0.0108309	0.0437969	0.000606853	0.0430641	1.02208	1.00061	1.044	0.337661	0.0156168	TRUE	0.307058	PRSS27
Finn_BC	15539_15_SLITRK1_SLIK1	Inverse variance weighted	6	-0.225468	0.103826	0.0298855	-0.428967	-0.02197	0.798142	0.651182	0.97827	0.35766	0.0894508	TRUE	0.243868	SLITRK1
Finn_BC	15540_6_VIM_Vimentin	Inverse variance weighted	12	-0.0862635	0.0658347	0.190093	-0.2153	0.0427726	0.917352	0.8063	1.0437	NA	NA	NA	0.68754	VIM
Finn_BC	15542_19_CKMT1A_KCRU	Inverse variance weighted	37	-0.0590109	0.041621	0.156245	-0.140588	0.0225663	0.942696	0.868847	1.02282	NA	NA	NA	0.625123	CKMT1A
Finn_BC	15544_25_KLK14_kallikrein_14	Inverse variance weighted	67	0.0247094	0.0225002	0.272122	-0.0193909	0.0688098	1.02502	0.980796	1.07123	NA	NA	NA	0.816463	KLK14
Finn_BC	15545_13_PPP3R1_Calcineurin_B_a	Inverse variance weighted	10	0.0524473	0.0717794	0.464979	-0.0882404	0.193135	1.05385	0.915541	1.21305	NA	NA	NA	0.972337	PPP3R1
Finn_BC	15548_35_PHGDH_SERA	Inverse variance weighted	234	0.0240713	0.00953805	0.0116122	0.00537675	0.0427659	1.02436	1.00539	1.04369	0.000134642	0.463502	TRUE	0.137691	PHGDH
Finn_BC	15553_22_ACHE_ACES	Inverse variance weighted	9	-0.0539861	0.0675273	0.424017	-0.18634	0.0783674	0.947445	0.829992	1.08152	NA	NA	NA	0.962424	ACHE
Finn_BC	15558_63_ENPEP_AMPE	Inverse variance weighted	236	-0.0358915	0.0109193	0.00101263	-0.0572933	-0.0144898	0.964745	0.944317	0.985615	0.0358677	0.364789	TRUE	0.0261175	ENPEP
Finn_BC	15559_5_ANTXR2_ANTR2	Inverse variance weighted	44	0.000663426	0.0244635	0.978365	-0.047285	0.0486118	1.00066	0.953816	1.04981	NA	NA	NA	0.99937	ANTXR2
Finn_BC	15560_52_TCN2_Apo_TC_II	Inverse variance weighted	898	-0.0182481	0.00541456	0.000751147	-0.0288607	-0.0076356	0.981917	0.971552	0.992393	6.20348e-57	0.285866	TRUE	0.0215544	TCN2
Finn_BC	15562_24_GUSB_BGLR	Inverse variance weighted	245	-0.00239769	0.0156506	0.87824	-0.033073	0.0282776	0.997605	0.967468	1.02868	NA	NA	NA	0.994501	GUSB
Finn_BC	15565_102_MUC16_CA125	Inverse variance weighted	66	-0.021126	0.0218214	0.332978	-0.0638959	0.0216439	0.979096	0.938103	1.02188	NA	NA	NA	0.888419	MUC16
Finn_BC	15566_10_CNN1_Calponin_1	Inverse variance weighted	46	0.0585167	0.0364689	0.10859	-0.0129623	0.129996	1.06026	0.987121	1.13882	NA	NA	NA	0.53985	CNN1
Finn_BC	15567_2_CD247_CD3_zeta	Inverse variance weighted	4	-0.0227495	0.0938551	0.808478	-0.206706	0.161207	0.977507	0.813259	1.17493	NA	NA	NA	0.994501	CD247
Finn_BC	15569_15_COL2A1_Collagen_II	Inverse variance weighted	34	0.0452868	0.0286306	0.113703	-0.0108291	0.101403	1.04633	0.989229	1.10672	NA	NA	NA	0.552054	COL2A1
Finn_BC	15570_99_CR2_Complement_receptor_type_2	Inverse variance weighted	111	0.017567	0.0250786	0.483629	-0.0315871	0.0667212	1.01772	0.968907	1.069	NA	NA	NA	0.972337	CR2
Finn_BC	15573_110_NCAN_CSPG3	Inverse variance weighted	47	-0.0344291	0.0373722	0.356921	-0.107679	0.0388205	0.966157	0.897916	1.03958	NA	NA	NA	0.908874	NCAN
Finn_BC	15574_37_CCNA2_Cyclin_A	Inverse variance weighted	2	-0.124029	0.130148	0.340599	-0.379118	0.131061	0.883355	0.684465	1.14004	NA	NA	NA	0.89335	CCNA2
Finn_BC	15576_158_RNASE3_ECP	Inverse variance weighted	81	0.00273054	0.0168807	0.871499	-0.0303557	0.0358167	1.00273	0.9701	1.03647	NA	NA	NA	0.994501	RNASE3
Finn_BC	15579_26_ENPP6_ENPP6	Inverse variance weighted	12	0.0116872	0.0607431	0.847426	-0.107369	0.130744	1.01176	0.898194	1.13968	NA	NA	NA	0.994501	ENPP6
Finn_BC	15580_2_EPHA7_EPHA7	Inverse variance weighted	10	0.0706768	0.0539267	0.18999	-0.0350195	0.176373	1.07323	0.965587	1.19288	NA	NA	NA	0.68754	EPHA7
Finn_BC	15582_25_FCN1_FCN1	Inverse variance weighted	70	0.0566336	0.0189	0.00273111	0.0195896	0.0936776	1.05827	1.01978	1.09821	0.72369	0.150198	TRUE	0.054372	FCN1
Finn_BC	15583_18_FCRLB_FCRLB	Inverse variance weighted	98	0.00421157	0.0143053	0.768447	-0.0238268	0.0322499	1.00422	0.976455	1.03278	NA	NA	NA	0.994501	FCRLB
Finn_BC	15584_9_CFHR2_FHR2	Inverse variance weighted	1064	0.00907894	0.00365266	0.0129344	0.00191973	0.0162381	1.00912	1.00192	1.01637	0.00204725	0.599152	TRUE	0.148162	CFHR2
Finn_BC	15585_304_FBLN5_fibulin_5	Inverse variance weighted	17	0.00531314	0.0474991	0.910936	-0.0877851	0.0984114	1.00533	0.915958	1.10342	NA	NA	NA	0.994501	FBLN5
Finn_BC	15587_20_FOLR2_FOLR2	Inverse variance weighted	26	-0.0364214	0.0506976	0.472507	-0.135789	0.0629458	0.964234	0.873027	1.06497	NA	NA	NA	0.972337	FOLR2
Finn_BC	15589_1_GC_Gc_Globulin__Mixed_Type	Inverse variance weighted	30	-0.116031	0.0427075	0.00659033	-0.199737	-0.0323239	0.890448	0.818946	0.968193	0.258105	0.11744	TRUE	0.0961479	GC
Finn_BC	15591_28_GPX1_Glutathione_peroxidase	Inverse variance weighted	2	0.0353012	0.16649	0.832082	-0.29102	0.361622	1.03593	0.747501	1.43566	NA	NA	NA	0.994501	GPX1
Finn_BC	15594_47_HTRA1_HTRA1	Inverse variance weighted	23	0.0351365	0.0850022	0.679343	-0.131468	0.201741	1.03576	0.876807	1.22353	NA	NA	NA	0.983164	HTRA1
Finn_BC	15596_7_HEXIM1_HEXI1	Inverse variance weighted	2	0.0176166	0.148512	0.905576	-0.273466	0.3087	1.01777	0.760738	1.36165	NA	NA	NA	0.994501	HEXIM1
Finn_BC	15602_43_IL6R_IL_6_sRa	Inverse variance weighted	624	-0.00875756	0.00572611	0.126163	-0.0199807	0.00246561	0.991281	0.980218	1.00247	NA	NA	NA	0.566264	IL6R
Finn_BC	15603_20_ITGA2_Integrin_alpha_2	Inverse variance weighted	3	-0.167493	0.147888	0.257398	-0.457353	0.122368	0.845783	0.632957	1.13017	NA	NA	NA	0.794376	ITGA2
Finn_BC	15604_18_MAPK9_JNK2	Inverse variance weighted	14	0.0608634	0.0540687	0.260306	-0.0451113	0.166838	1.06275	0.955891	1.18156	NA	NA	NA	0.798584	MAPK9
Finn_BC	15606_19_KRT19_Keratin_19	Inverse variance weighted	48	0.0425697	0.0297178	0.152012	-0.0156773	0.100817	1.04349	0.984445	1.10607	NA	NA	NA	0.616649	KRT19
Finn_BC	15607_56_PKLR_KPYR	Inverse variance weighted	19	-0.0889801	0.0381022	0.0195277	-0.16366	-0.0142998	0.914864	0.84903	0.985802	0.966539	0.280422	TRUE	0.191225	PKLR
Finn_BC	15610_72_LAP3_LAP	Inverse variance weighted	34	0.0366426	0.0239723	0.126378	-0.010343	0.0836283	1.03732	0.98971	1.08722	NA	NA	NA	0.566264	LAP3
Finn_BC	15612_5_LIN7B_LIN7B	Wald ratio	rs1354034	0.163162	0.251851	0.51708	-0.330466	0.65679	1.17723	0.718589	1.92859	NA	NA	NA	0.972337	LIN7B
Finn_BC	15613_16_PNLIP_LIPP	Inverse variance weighted	103	-0.00924986	0.0176876	0.601004	-0.0439176	0.0254179	0.990793	0.957033	1.02574	NA	NA	NA	0.978657	PNLIP
Finn_BC	15614_168_LILRA2_LIRA2	Inverse variance weighted	108	-0.0445829	0.014684	0.00239608	-0.0733635	-0.0158024	0.956396	0.929263	0.984322	0.0796079	0.0203073	TRUE	0.0489727	LILRA2
Finn_BC	15615_8_LILRB3_LIRB3	Inverse variance weighted	303	0.0194765	0.00601884	0.00121253	0.00767954	0.0312734	1.01967	1.00771	1.03177	0.959745	0.980164	TRUE	0.0296679	LILRB3
Finn_BC	15617_8_XCL2_lymphotactin_beta	Wald ratio	rs8106813	0.443905	0.276643	0.108579	-0.0983153	0.986126	1.55878	0.906363	2.68083	NA	NA	NA	0.53985	XCL2
Finn_BC	15620_4_NLGN1_NLGN1	Inverse variance weighted	30	0.0121835	0.0495671	0.805838	-0.084968	0.109335	1.01226	0.918542	1.11554	NA	NA	NA	0.994501	NLGN1
Finn_BC	15622_13_OPCML_OBCAM	Inverse variance weighted	57	0.00968129	0.0258585	0.70811	-0.0410013	0.0603639	1.00973	0.959828	1.06222	NA	NA	NA	0.989412	OPCML
Finn_BC	15623_1_PDCD1_PD_1	Inverse variance weighted	17	-0.0323607	0.044227	0.464355	-0.119046	0.0543243	0.968157	0.887767	1.05583	NA	NA	NA	0.972337	PDCD1
Finn_BC	15626_223_HSPG2_Perlecan	Inverse variance weighted	70	-0.0609217	0.0219214	0.00545097	-0.103888	-0.0179558	0.940897	0.901327	0.982204	0.835178	0.276333	TRUE	0.0852673	HSPG2
Finn_BC	15627_83_AKT1_PKB	Inverse variance weighted	2	0.151566	0.179541	0.398564	-0.200334	0.503466	1.16366	0.818458	1.65445	NA	NA	NA	0.944736	AKT1
Finn_BC	15631_18_PSG1_PSG1	Inverse variance weighted	2	-0.487554	0.189176	0.00995886	-0.858338	-0.11677	0.614127	0.423866	0.88979	0.655305	NA	TRUE	0.124716	PSG1
Finn_BC	15633_6_RBP4_RBP	Inverse variance weighted	8	0.0704701	0.0885584	0.426179	-0.103104	0.244044	1.07301	0.902033	1.2764	NA	NA	NA	0.963236	RBP4
Finn_BC	15634_139_SLIT1_SLIT1	Inverse variance weighted	4	-0.105257	0.111968	0.347185	-0.324714	0.1142	0.900093	0.722734	1.12098	NA	NA	NA	0.900289	SLIT1
Finn_BC	15635_4_SMOC2_SMOC2	Inverse variance weighted	90	-0.0110636	0.0160447	0.490478	-0.0425111	0.020384	0.988997	0.95838	1.02059	NA	NA	NA	0.972337	SMOC2
Finn_BC	15637_38_SORCS3_SORC3	Inverse variance weighted	4	0.0905328	0.105854	0.392407	-0.116941	0.298007	1.09476	0.889637	1.34717	NA	NA	NA	0.938355	SORCS3
Finn_BC	15640_54_TAGLN_TAGL	Inverse variance weighted	13	0.0889371	0.0542815	0.101329	-0.0174546	0.195329	1.09301	0.982697	1.21571	NA	NA	NA	0.514121	TAGLN
Finn_BC	15641_20_TMEFF1_TEFF1	Inverse variance weighted	10	0.119619	0.0593318	0.0437895	0.00332852	0.235909	1.12707	1.00333	1.26606	0.413258	0.12025	TRUE	0.307058	TMEFF1
Finn_BC	15644_1_BTD_Biotinidase	Inverse variance weighted	183	0.00350929	0.0117184	0.764582	-0.0194587	0.0264773	1.00352	0.980729	1.02683	NA	NA	NA	0.994501	BTD
Finn_BC	15653_9_COL10A1_COAA1	Inverse variance weighted	79	-0.0452971	0.0214652	0.0348363	-0.0873689	-0.00322529	0.955714	0.916339	0.99678	0.0242296	0.943832	TRUE	0.26716	COL10A1
Finn_BC	15666_21_BMP2_BMP_2	Inverse variance weighted	3	-0.010173	0.123404	0.9343	-0.252046	0.2317	0.989879	0.777209	1.26074	NA	NA	NA	0.994501	BMP2
Finn_BC	15667_39_BMP4_BMP_4	Inverse variance weighted	44	-0.0372158	0.020714	0.0723918	-0.0778153	0.00338372	0.963468	0.925135	1.00339	NA	NA	NA	0.426006	BMP4
Finn_BC	15668_19_BMP8B_BMP_8	Inverse variance weighted	85	0.00460908	0.0178965	0.796762	-0.0304681	0.0396862	1.00462	0.969991	1.04048	NA	NA	NA	0.994501	BMP8B
Finn_BC	15670_15_C1QL2_C1QL2	Inverse variance weighted	66	-0.0115292	0.0225009	0.608379	-0.0556309	0.0325726	0.988537	0.945888	1.03311	NA	NA	NA	0.978657	C1QL2
Finn_BC	15674_3_CD79A_CD79A	Inverse variance weighted	3	0.0959697	0.151006	0.525081	-0.200003	0.391942	1.10073	0.818728	1.47985	NA	NA	NA	0.975643	CD79A
Finn_BC	15675_3_CEBPB_CEBPB	Inverse variance weighted	94	0.0132516	0.0173134	0.444036	-0.0206827	0.0471859	1.01334	0.97953	1.04832	NA	NA	NA	0.972337	CEBPB
Finn_BC	15678_71_DKK2_DKK2	Inverse variance weighted	118	-0.0380158	0.0169946	0.0252906	-0.0713252	-0.00470639	0.962698	0.931159	0.995305	0.325138	0.610104	TRUE	0.221471	DKK2
Finn_BC	15686_49_INHBC_INHBC	Inverse variance weighted	940	-0.00632029	0.00418863	0.13132	-0.01453	0.00188942	0.9937	0.985575	1.00189	NA	NA	NA	0.57064	INHBC
Finn_BC	15688_30_LMAN1_Mannose_binding_lectin	Inverse variance weighted	18	-0.000418416	0.0428762	0.992214	-0.0844558	0.083619	0.999582	0.919012	1.08721	NA	NA	NA	0.99937	LMAN1
Finn_BC	15692_300_NODAL_NODAL	Inverse variance weighted	6	-0.00951481	0.0845568	0.910407	-0.175246	0.156216	0.99053	0.83925	1.16908	NA	NA	NA	0.994501	NODAL
Finn_BC	15693_9_PGR_PgR	Wald ratio	rs1354034	0.151327	0.233582	0.51708	-0.306494	0.609148	1.16338	0.736023	1.83886	NA	NA	NA	0.972337	PGR
Finn_BC	15698_6_TXLNA_TXLNA	Inverse variance weighted	7	0.0450818	0.0966359	0.640849	-0.144325	0.234488	1.04611	0.865607	1.26426	NA	NA	NA	0.978657	TXLNA
Finn_BC	16015_19_GPT_ALT	Inverse variance weighted	67	0.0121663	0.0213991	0.569667	-0.029776	0.0541086	1.01224	0.970663	1.0556	NA	NA	NA	0.978657	GPT
Finn_BC	16021_30_CDH8_Cadherin_8	Inverse variance weighted	102	0.00712916	0.0160776	0.65746	-0.0243829	0.0386412	1.00715	0.975912	1.0394	NA	NA	NA	0.978657	CDH8
Finn_BC	16035_8_FLT4_VEGF_sR3	Inverse variance weighted	323	-0.00700371	0.00943976	0.458125	-0.0255057	0.0114982	0.993021	0.974817	1.01156	NA	NA	NA	0.972337	FLT4
Finn_BC	16043_30_SHC1_SHC1	Inverse variance weighted	3	0.0787301	0.111779	0.481222	-0.140356	0.297817	1.08191	0.869048	1.34691	NA	NA	NA	0.972337	SHC1
Finn_BC	16049_43_OLR1_OLR1	Inverse variance weighted	14	0.00769433	0.0583186	0.895035	-0.10661	0.121999	1.00772	0.898876	1.12975	NA	NA	NA	0.994501	OLR1
Finn_BC	16055_3_CFHR5_complement_factor_H_related_5	Inverse variance weighted	252	0.0290954	0.0079384	0.000247194	0.0135362	0.0446547	1.02952	1.01363	1.04567	0.0392419	0.135524	TRUE	0.00907704	CFHR5
Finn_BC	16057_6_IGF2R_IGF_II_receptor	Inverse variance weighted	116	0.0377905	0.0163466	0.0207875	0.00575111	0.0698299	1.03851	1.00577	1.07233	0.00340314	0.518039	TRUE	0.198835	IGF2R
Finn_BC	16060_99_NID2_NID2	Inverse variance weighted	224	0.0444085	0.0097197	4.90239e-06	0.0253579	0.0634592	1.04541	1.02568	1.06552	0.889167	0.878045	TRUE	0.000386219	NID2
Finn_BC	16070_7_WIF1_WIF_1	Inverse variance weighted	28	-0.018542	0.0353926	0.600351	-0.0879115	0.0508274	0.981629	0.915842	1.05214	NA	NA	NA	0.978657	WIF1
Finn_BC	16074_12_GRAP2_GRB2_related_adapter_protein_2	Inverse variance weighted	11	-0.150845	0.067663	0.0257899	-0.283465	-0.0182258	0.859981	0.75317	0.981939	0.802856	0.673871	TRUE	0.223495	GRAP2
Finn_BC	16079_2_TEC_TEC	Inverse variance weighted	20	0.0026508	0.0643857	0.96716	-0.123545	0.128847	1.00265	0.883782	1.13752	NA	NA	NA	0.99937	TEC
Finn_BC	16081_38_AKR1B10_Aldose_reductase_like	Inverse variance weighted	84	-0.0133748	0.018756	0.475788	-0.0501365	0.023387	0.986714	0.9511	1.02366	NA	NA	NA	0.972337	AKR1B10
Finn_BC	16288_17_EPHA4_EPHA4	Inverse variance weighted	118	-0.0302647	0.0117855	0.0102298	-0.0533643	-0.00716516	0.970189	0.948035	0.99286	0.105503	0.61948	TRUE	0.126644	EPHA4
Finn_BC	16292_288_GIP_GIP	Inverse variance weighted	2	-0.389746	0.152952	0.0108292	-0.689531	-0.0899602	0.677229	0.501811	0.913968	0.555025	NA	TRUE	0.131437	GIP
Finn_BC	16293_1_GHRH_Growth_hormone_releasing_factor	Inverse variance weighted	10	-0.143829	0.0927415	0.120935	-0.325603	0.037944	0.866036	0.722092	1.03867	NA	NA	NA	0.566264	GHRH
Finn_BC	16296_43_LGR5_LGR5	Inverse variance weighted	13	-0.0639425	0.0584697	0.27413	-0.178543	0.050658	0.938059	0.836488	1.05196	NA	NA	NA	0.818048	LGR5
Finn_BC	16297_14_ROBO4_ROBO4	Inverse variance weighted	5	0.111205	0.0843863	0.187566	-0.0541917	0.276603	1.11762	0.947251	1.31864	NA	NA	NA	0.680559	ROBO4
Finn_BC	16298_84_PLA2G2D_sPLA_2__IID	Inverse variance weighted	2	0.0347221	0.147564	0.813974	-0.254503	0.323947	1.03533	0.775302	1.38257	NA	NA	NA	0.994501	PLA2G2D
Finn_BC	16299_13_TIGIT_TIGIT	Inverse variance weighted	41	0.00141144	0.0304264	0.963	-0.0582243	0.0610472	1.00141	0.943438	1.06295	NA	NA	NA	0.99937	TIGIT
Finn_BC	16300_4_TREM2_TREM2	Inverse variance weighted	402	0.0168972	0.00908753	0.0629733	-0.000914387	0.0347087	1.01704	0.999086	1.03532	NA	NA	NA	0.393175	TREM2
Finn_BC	16304_6_LGR4_LGR4	Inverse variance weighted	14	0.100966	0.0569227	0.0761057	-0.0106023	0.212535	1.10624	0.989454	1.23681	NA	NA	NA	0.439688	LGR4
Finn_BC	16305_10_CDH11_Cadherin_11	Inverse variance weighted	207	-0.00109122	0.0129013	0.932594	-0.0263777	0.0241953	0.998909	0.973967	1.02449	NA	NA	NA	0.994501	CDH11
Finn_BC	16307_22_UNC5D_UNC5H4	Inverse variance weighted	24	-0.0636602	0.0447002	0.1544	-0.151273	0.0239521	0.938324	0.859613	1.02424	NA	NA	NA	0.622114	UNC5D
Finn_BC	16308_14_BTLA_BTLA	Inverse variance weighted	13	0.032938	0.0546139	0.546438	-0.0741053	0.139981	1.03349	0.928574	1.15025	NA	NA	NA	0.978657	BTLA
Finn_BC	16309_30_DKKL1_Soggy_1	Inverse variance weighted	92	-0.00699439	0.0184965	0.705322	-0.0432475	0.0292587	0.99303	0.957674	1.02969	NA	NA	NA	0.989412	DKKL1
Finn_BC	16312_45_CDH6_Cadherin_6	Inverse variance weighted	40	0.00947807	0.0347682	0.785155	-0.0586676	0.0776238	1.00952	0.94302	1.08072	NA	NA	NA	0.994501	CDH6
Finn_BC	16315_105_FLT1_VEGF_sR1	Inverse variance weighted	16	-0.10686	0.0415915	0.0101909	-0.188379	-0.0253409	0.898651	0.8283	0.974977	0.498248	0.454236	TRUE	0.126525	FLT1
Finn_BC	16317_20_DSG3_Desmoglein_3	Inverse variance weighted	13	0.0417425	0.0704149	0.553309	-0.0962707	0.179756	1.04263	0.908218	1.19693	NA	NA	NA	0.978657	DSG3
Finn_BC	16318_12_ACVRL1_ALK_1	Inverse variance weighted	22	-0.039195	0.0391684	0.316982	-0.115965	0.0375751	0.961563	0.890506	1.03829	NA	NA	NA	0.868744	ACVRL1
Finn_BC	16320_139_CD320_CD320	Inverse variance weighted	4	-0.0761552	0.111239	0.49359	-0.294183	0.141873	0.926672	0.74514	1.15243	NA	NA	NA	0.972337	CD320
Finn_BC	16322_10_PACAP_PACAP	Inverse variance weighted	70	-0.027265	0.0256498	0.287795	-0.0775385	0.0230086	0.973103	0.925391	1.02328	NA	NA	NA	0.834757	PACAP
Finn_BC	16323_8_NRXN3_NRX3A	Inverse variance weighted	50	-0.0176577	0.0323656	0.58536	-0.0810943	0.0457788	0.982497	0.922107	1.04684	NA	NA	NA	0.978657	NRXN3
Finn_BC	16324_38_TLR1_TLR1	Inverse variance weighted	60	0.0157225	0.0250692	0.530552	-0.0334132	0.0648582	1.01585	0.967139	1.06701	NA	NA	NA	0.975643	TLR1
Finn_BC	16536_3_HMGA1_HMGA1	Inverse variance weighted	4	-0.225995	0.134346	0.092532	-0.489314	0.0373227	0.797722	0.613047	1.03803	NA	NA	NA	0.486579	HMGA1
Finn_BC	16558_2_MYOC_MYOC	Inverse variance weighted	134	0.022106	0.0161104	0.170014	-0.00947038	0.0536824	1.02235	0.990574	1.05515	NA	NA	NA	0.647339	MYOC
Finn_BC	16561_9_A1BG_Alpha_1B_glycoprotein	Inverse variance weighted	58	0.0245846	0.0160666	0.125975	-0.00690594	0.0560751	1.02489	0.993118	1.05768	NA	NA	NA	0.566264	A1BG
Finn_BC	16583_8_NUDT2_AP4A	Inverse variance weighted	82	-0.0150756	0.0162418	0.353305	-0.0469094	0.0167583	0.985037	0.954174	1.0169	NA	NA	NA	0.90691	NUDT2
Finn_BC	16585_16_B3GNT4_B3GN4	Inverse variance weighted	22	-0.0587984	0.0437578	0.179038	-0.144564	0.0269669	0.942897	0.8654	1.02733	NA	NA	NA	0.664856	B3GNT4
Finn_BC	16587_1_CSN2_Beta_casein	Inverse variance weighted	43	0.0140385	0.0298449	0.638082	-0.0444575	0.0725346	1.01414	0.956516	1.07523	NA	NA	NA	0.978657	CSN2
Finn_BC	16588_10_HSPA5_BiP	Inverse variance weighted	6	-0.163433	0.113581	0.150175	-0.386051	0.0591853	0.849224	0.679736	1.06097	NA	NA	NA	0.613297	HSPA5
Finn_BC	16591_71_CHIA_CHIA	Inverse variance weighted	21	-0.0252847	0.0412442	0.539845	-0.106123	0.055554	0.975032	0.899314	1.05713	NA	NA	NA	0.977353	CHIA
Finn_BC	16593_3_FADD_FADD	Inverse variance weighted	148	-0.000516033	0.0133964	0.969273	-0.026773	0.0257409	0.999484	0.973582	1.02608	NA	NA	NA	0.99937	FADD
Finn_BC	16594_44_FAIM_FAIM1	Inverse variance weighted	125	-0.0228793	0.0165597	0.167086	-0.0553362	0.00957766	0.97738	0.946167	1.00962	NA	NA	NA	0.64183	FAIM
Finn_BC	16596_25_GLRX3_GLRX3	Inverse variance weighted	5	0.276174	0.0990082	0.00528042	0.0821184	0.470231	1.31808	1.08558	1.60036	0.817239	0.335702	TRUE	0.0838098	GLRX3
Finn_BC	16597_11_GLRX5_GLRX5	Wald ratio	rs697356	-0.154256	0.267194	0.563724	-0.677956	0.369444	0.857052	0.507653	1.44693	NA	NA	NA	0.978657	GLRX5
Finn_BC	16599_38_GPN1_GPN1	Inverse variance weighted	31	0.0326771	0.0361359	0.365845	-0.0381492	0.103503	1.03322	0.962569	1.10905	NA	NA	NA	0.917896	GPN1
Finn_BC	16605_2_C1QTNF9_C1T9A	Inverse variance weighted	20	0.0848327	0.0379305	0.025317	0.0104889	0.159177	1.08853	1.01054	1.17254	0.491973	0.323889	TRUE	0.221471	C1QTNF9
Finn_BC	16606_85_AKR1B1_Aldose_reductase	Inverse variance weighted	3	0.0351164	0.176546	0.842335	-0.310914	0.381147	1.03574	0.732777	1.46396	NA	NA	NA	0.994501	AKR1B1
Finn_BC	16607_78_GSN_Gelsolin	Inverse variance weighted	70	0.0535196	0.0236685	0.0237456	0.00712944	0.0999098	1.05498	1.00715	1.10507	0.652294	0.685875	TRUE	0.213908	GSN
Finn_BC	16609_106_KIRREL2_KIRR2	Inverse variance weighted	219	-0.00328684	0.00960973	0.732327	-0.0221219	0.0155482	0.996719	0.978121	1.01567	NA	NA	NA	0.990599	KIRREL2
Finn_BC	16610_13_LRP10_LRP10	Inverse variance weighted	9	0.0552406	0.0626952	0.378265	-0.0676421	0.178123	1.05679	0.934595	1.19497	NA	NA	NA	0.927721	LRP10
Finn_BC	16612_28_SDC3_SDC3	Inverse variance weighted	42	0.00706457	0.031302	0.821442	-0.0542874	0.0684165	1.00709	0.94716	1.07081	NA	NA	NA	0.994501	SDC3
Finn_BC	16613_3_CDH17_CAD17	Inverse variance weighted	311	-0.010185	0.00725839	0.160558	-0.0244114	0.00404149	0.989867	0.975884	1.00405	NA	NA	NA	0.631954	CDH17
Finn_BC	16614_27_RSPO1_RSPO1	Inverse variance weighted	24	-0.0591024	0.0425569	0.164898	-0.142514	0.0243091	0.94261	0.867175	1.02461	NA	NA	NA	0.638935	RSPO1
Finn_BC	16616_137_ENO3_ENOB	Inverse variance weighted	51	0.0496761	0.019625	0.011365	0.0112112	0.088141	1.05093	1.01127	1.09214	0.352748	0.330117	TRUE	0.136411	ENO3
Finn_BC	16617_14_CASP14_Caspase_14	Inverse variance weighted	2	0.0203504	0.157068	0.896912	-0.287504	0.328205	1.02056	0.750134	1.38847	NA	NA	NA	0.994501	CASP14
Finn_BC	16618_7_CD69_CD69	Inverse variance weighted	3	-0.169445	0.1901	0.372743	-0.542042	0.203152	0.844133	0.581559	1.22526	NA	NA	NA	0.923048	CD69
Finn_BC	16620_26_LY75_LY75	Inverse variance weighted	1086	0.00189597	0.00424028	0.65478	-0.00641498	0.0102069	1.0019	0.993606	1.01026	NA	NA	NA	0.978657	LY75
Finn_BC	16621_77_APOA1BP_AIBP	Inverse variance weighted	3	-0.0488396	0.0815443	0.549217	-0.208667	0.110987	0.952334	0.811666	1.11738	NA	NA	NA	0.978657	APOA1BP
Finn_BC	16746_12_INHBB_Activin_B	Inverse variance weighted	12	0.028718	0.0543575	0.597279	-0.0778227	0.135259	1.02913	0.925128	1.14483	NA	NA	NA	0.978657	INHBB
Finn_BC	16748_1_BMP3_BMP_3	Inverse variance weighted	44	-0.000887906	0.0282949	0.974966	-0.0563459	0.0545701	0.999112	0.945212	1.05609	NA	NA	NA	0.99937	BMP3
Finn_BC	16749_79_GDF10_BMP_3b	Inverse variance weighted	45	0.0104678	0.0281449	0.709947	-0.0446961	0.0656318	1.01052	0.956288	1.06783	NA	NA	NA	0.989412	GDF10
Finn_BC	16751_15_NPPB_BNP	Inverse variance weighted	5	0.0572419	0.109933	0.602579	-0.158228	0.272711	1.05891	0.853655	1.31352	NA	NA	NA	0.978657	NPPB
Finn_BC	16753_46_COL6A2_CO6A2	Inverse variance weighted	59	0.0144865	0.0234223	0.53625	-0.0314211	0.0603942	1.01459	0.969067	1.06226	NA	NA	NA	0.97734	COL6A2
Finn_BC	16754_40_CASK_CSKP	Inverse variance weighted	9	-0.0429782	0.0757195	0.570309	-0.191388	0.105432	0.957932	0.825812	1.11119	NA	NA	NA	0.978657	CASK
Finn_BC	16755_195_GDF3_GDF_3	Inverse variance weighted	38	-0.0153172	0.0325268	0.637705	-0.0790698	0.0484354	0.9848	0.923975	1.04963	NA	NA	NA	0.978657	GDF3
Finn_BC	16756_30_GDF7_GDF7	Inverse variance weighted	3	-0.0117678	0.132511	0.929236	-0.27149	0.247954	0.988301	0.762243	1.2814	NA	NA	NA	0.994501	GDF7
Finn_BC	16758_96_HDGF_HDGF	Wald ratio	rs11264535	-0.0997105	0.170751	0.559252	-0.434382	0.234961	0.905099	0.647665	1.26486	NA	NA	NA	0.978657	HDGF
Finn_BC	16760_2_IL26_IL_26	Inverse variance weighted	508	-0.000699154	0.00584334	0.904761	-0.0121521	0.0107538	0.999301	0.987921	1.01081	NA	NA	NA	0.994501	IL26
Finn_BC	16763_11_LECT2_LECT2	Inverse variance weighted	373	0.000625499	0.00778659	0.935975	-0.0146362	0.0158872	1.00063	0.98547	1.01601	NA	NA	NA	0.994501	LECT2
Finn_BC	16769_20_RAC3_RAC3	Wald ratio	rs1355538	-0.143032	0.262036	0.585171	-0.656622	0.370559	0.866727	0.5186	1.44854	NA	NA	NA	0.978657	RAC3
Finn_BC	16770_3_REG1B_REG1B	Inverse variance weighted	157	-0.0297394	0.014808	0.0446079	-0.0587631	-0.000715711	0.970698	0.94293	0.999285	0.00841965	0.252115	TRUE	0.310733	REG1B
Finn_BC	16773_29_SCUBE3_SCUB3	Inverse variance weighted	60	0.0119201	0.0230784	0.605503	-0.0333136	0.0571538	1.01199	0.967235	1.05882	NA	NA	NA	0.978657	SCUBE3
Finn_BC	16781_2_ENGASE_ENASE	Inverse variance weighted	123	0.010576	0.0108561	0.329958	-0.0107019	0.0318539	1.01063	0.989355	1.03237	NA	NA	NA	0.885268	ENGASE
Finn_BC	16785_45_DEFA5_HD_5	Inverse variance weighted	61	0.00581227	0.024633	0.813468	-0.0424684	0.0540929	1.00583	0.958421	1.05558	NA	NA	NA	0.994501	DEFA5
Finn_BC	16792_4_SIGLEC5_Siglec_5	Inverse variance weighted	297	-0.0034452	0.00604653	0.568826	-0.0152964	0.00840601	0.996561	0.98482	1.00844	NA	NA	NA	0.978657	SIGLEC5
Finn_BC	16802_31_OCIAD1_OCAD1	Inverse variance weighted	64	-0.0108024	0.0210223	0.607352	-0.0520061	0.0304012	0.989256	0.949323	1.03087	NA	NA	NA	0.978657	OCIAD1
Finn_BC	16803_4_CALB2_CALB2	Inverse variance weighted	2	-0.018191	0.204472	0.929109	-0.418957	0.382575	0.981973	0.657732	1.46605	NA	NA	NA	0.994501	CALB2
Finn_BC	16805_5_PDE5A_PDE5A	Inverse variance weighted	59	0.00347314	0.0257676	0.89278	-0.0470313	0.0539776	1.00348	0.954058	1.05546	NA	NA	NA	0.994501	PDE5A
Finn_BC	16807_35_TNNT3_TNNT3	Inverse variance weighted	56	0.0128155	0.0233708	0.583448	-0.0329913	0.0586223	1.0129	0.967547	1.06037	NA	NA	NA	0.978657	TNNT3
Finn_BC	16809_1_NME4_NDKM	Inverse variance weighted	16	0.03849	0.0717916	0.591865	-0.102222	0.179201	1.03924	0.90283	1.19626	NA	NA	NA	0.978657	NME4
Finn_BC	16810_3_GDI1_RhoGDI	Wald ratio	rs6602278	0.169646	0.263271	0.519331	-0.346366	0.685658	1.18489	0.707254	1.98508	NA	NA	NA	0.973648	GDI1
Finn_BC	16814_13_FHL1_SLIM_1	Inverse variance weighted	44	-0.00496032	0.0303833	0.870315	-0.0645116	0.0545909	0.995052	0.937525	1.05611	NA	NA	NA	0.994501	FHL1
Finn_BC	16818_200_CDCP1_CDCP1	Inverse variance weighted	78	-0.00660843	0.0209401	0.752316	-0.047651	0.0344342	0.993413	0.953466	1.03503	NA	NA	NA	0.992626	CDCP1
Finn_BC	16823_75_APOL3_APOL3	Inverse variance weighted	231	-0.00780006	0.00965095	0.418966	-0.0267159	0.0111158	0.99223	0.973638	1.01118	NA	NA	NA	0.960517	APOL3
Finn_BC	16825_20_ATXN3_ATX3	Inverse variance weighted	45	0.0554082	0.0240831	0.0214078	0.00820543	0.102611	1.05697	1.00824	1.10806	0.0711749	0.805932	TRUE	0.202533	ATXN3
Finn_BC	16828_8_COL6A1_Collagen_a1_VI_	Inverse variance weighted	386	0.00741765	0.00510215	0.145994	-0.00258257	0.0174179	1.00745	0.997421	1.01757	NA	NA	NA	0.606159	COL6A1
Finn_BC	16831_7_DOK1_DOK1	Inverse variance weighted	2	0.0676352	0.234893	0.773393	-0.392756	0.528026	1.06997	0.675194	1.69558	NA	NA	NA	0.994501	DOK1
Finn_BC	16836_1_CFHR3_FHR3	Inverse variance weighted	10	0.0215333	0.0676335	0.750195	-0.111028	0.154095	1.02177	0.894913	1.1666	NA	NA	NA	0.991942	CFHR3
Finn_BC	16845_15_MPZL1_MPZL1	Inverse variance weighted	10	0.0600264	0.0798997	0.452489	-0.0965771	0.21663	1.06186	0.90794	1.24188	NA	NA	NA	0.972337	MPZL1
Finn_BC	16847_39_RAB3B_RAB3B	Wald ratio	rs9971407	-0.235195	0.255955	0.358152	-0.736866	0.266477	0.790417	0.478611	1.30536	NA	NA	NA	0.908874	RAB3B
Finn_BC	16850_5_RGS5_RGS5	Inverse variance weighted	25	-0.00844129	0.0382606	0.825384	-0.0834321	0.0665495	0.991594	0.919954	1.06881	NA	NA	NA	0.994501	RGS5
Finn_BC	16851_50_SCO2_SCO2	Inverse variance weighted	2	0.251253	0.119762	0.0359118	0.0165182	0.485987	1.28563	1.01666	1.62578	0.689337	NA	TRUE	0.272514	SCO2
Finn_BC	16852_10_PDZK1_NHRF3	Inverse variance weighted	24	-0.0160991	0.038624	0.676813	-0.0918021	0.0596039	0.98403	0.912286	1.06142	NA	NA	NA	0.98244	PDZK1
Finn_BC	16853_5_NRK1_NRK1	Inverse variance weighted	18	0.0288317	0.0439441	0.511761	-0.0572987	0.114962	1.02925	0.944312	1.12183	NA	NA	NA	0.972337	NRK1
Finn_BC	16854_17_LSM4_LSM4	Inverse variance weighted	74	0.00160882	0.01982	0.935305	-0.0372383	0.040456	1.00161	0.963446	1.04129	NA	NA	NA	0.994501	LSM4
Finn_BC	16856_79_MAPRE2_MARE2	Inverse variance weighted	13	-0.0305301	0.0444566	0.492247	-0.117665	0.0566049	0.969931	0.888994	1.05824	NA	NA	NA	0.972337	MAPRE2
Finn_BC	16857_2_RAB2A_RAB2A	Inverse variance weighted	2	-0.050217	0.133938	0.707714	-0.312735	0.212301	0.951023	0.731443	1.23652	NA	NA	NA	0.989412	RAB2A
Finn_BC	16858_384_RCN3_RCN3	Inverse variance weighted	21	-0.0229498	0.0404804	0.570758	-0.102291	0.0563918	0.977312	0.902767	1.05801	NA	NA	NA	0.978657	RCN3
Finn_BC	16859_100_SH3GLB1_SHLB1	Inverse variance weighted	4	-0.0103115	0.126153	0.934855	-0.257571	0.236948	0.989742	0.772927	1.26738	NA	NA	NA	0.994501	SH3GLB1
Finn_BC	16863_47_NANP_NANP	Inverse variance weighted	6	-0.0951615	0.0829754	0.251438	-0.257793	0.0674702	0.909226	0.772755	1.0698	NA	NA	NA	0.789904	NANP
Finn_BC	16865_62_TAF15_RBP56	Inverse variance weighted	2	0.116415	0.223836	0.603001	-0.322303	0.555133	1.12346	0.724479	1.74217	NA	NA	NA	0.978657	TAF15
Finn_BC	16867_76_PCTK1_PCTK1	Inverse variance weighted	8	0.0554038	0.108513	0.609652	-0.157283	0.26809	1.05697	0.854463	1.30747	NA	NA	NA	0.978657	PCTK1
Finn_BC	16872_248_GSTZ1_MAAI	Inverse variance weighted	724	-0.00288868	0.0043907	0.510597	-0.0114945	0.0057171	0.997115	0.988571	1.00573	NA	NA	NA	0.972337	GSTZ1
Finn_BC	16875_13_MAGOHB_MGN2	Wald ratio	rs1354034	0.191306	0.295293	0.51708	-0.387467	0.77008	1.21083	0.678774	2.15994	NA	NA	NA	0.972337	MAGOHB
Finn_BC	16877_19_MSRB2_MSRB2	Inverse variance weighted	14	-0.0108642	0.0546838	0.842518	-0.118045	0.0963161	0.989195	0.888656	1.10111	NA	NA	NA	0.994501	MSRB2
Finn_BC	16882_27_PHPT1_PHP14	Inverse variance weighted	18	0.0166617	0.0383651	0.664075	-0.0585339	0.0918573	1.0168	0.943146	1.09621	NA	NA	NA	0.978657	PHPT1
Finn_BC	16883_57_RAB4A_RAB4A	Inverse variance weighted	5	-0.0241434	0.112197	0.829621	-0.244049	0.195762	0.976146	0.783449	1.21624	NA	NA	NA	0.994501	RAB4A
Finn_BC	16885_49_MAPRE3_MARE3	Inverse variance weighted	5	-0.116951	0.0750748	0.119283	-0.264097	0.0301957	0.889629	0.767899	1.03066	NA	NA	NA	0.566264	MAPRE3
Finn_BC	16887_29_PTRH2_PTH2	Inverse variance weighted	10	-0.0842982	0.070478	0.231661	-0.222435	0.0538388	0.919157	0.800567	1.05531	NA	NA	NA	0.758147	PTRH2
Finn_BC	16890_37_ADAMTSL1_ATL1	Inverse variance weighted	72	-0.0208345	0.0204767	0.308927	-0.0609688	0.0192998	0.979381	0.940853	1.01949	NA	NA	NA	0.859076	ADAMTSL1
Finn_BC	16892_23_ENPP2_ENPP2	Inverse variance weighted	36	0.0494813	0.0215304	0.0215501	0.0072817	0.0916809	1.05073	1.00731	1.09601	0.499861	0.208018	TRUE	0.202992	ENPP2
Finn_BC	16899_59_OSBPL9_OSBL9	Inverse variance weighted	9	-0.0395985	0.064342	0.538265	-0.165709	0.0865118	0.961175	0.847293	1.09036	NA	NA	NA	0.977353	OSBPL9
Finn_BC	16900_29_MDGA1_MDGA1	Inverse variance weighted	615	-0.00647817	0.00470294	0.168367	-0.0156959	0.0027396	0.993543	0.984427	1.00274	NA	NA	NA	0.644237	MDGA1
Finn_BC	16907_3_CADM2_Nectin_like_protein_3	Inverse variance weighted	6	-0.267218	0.0905118	0.00315416	-0.444621	-0.0898149	0.765506	0.641067	0.9141	0.496438	0.204012	TRUE	0.05863	CADM2
Finn_BC	16908_5_OMG_OMGP	Inverse variance weighted	38	-0.0584097	0.0486439	0.229844	-0.153752	0.0369324	0.943263	0.857485	1.03762	NA	NA	NA	0.755415	OMG
Finn_BC	16913_8_RNASET2_RNT2	Inverse variance weighted	83	-0.0277939	0.0170377	0.102823	-0.0611878	0.00559998	0.972589	0.940647	1.00562	NA	NA	NA	0.518663	RNASET2
Finn_BC	16914_104_CD14_sCD14	Inverse variance weighted	114	-0.0463283	0.0157309	0.00322896	-0.0771607	-0.0154958	0.954729	0.925741	0.984624	0.978364	0.595957	TRUE	0.0592842	CD14
Finn_BC	16915_153_SEMA4A_SEM4A	Inverse variance weighted	102	0.0137016	0.0218556	0.530716	-0.0291354	0.0565386	1.0138	0.971285	1.05817	NA	NA	NA	0.975643	SEMA4A
Finn_BC	16916_19_SLITRK6_SLIK6	Inverse variance weighted	41	0.0332812	0.0373564	0.372976	-0.0399373	0.1065	1.03384	0.96085	1.11238	NA	NA	NA	0.923048	SLITRK6
Finn_BC	16918_198_TLR3_TLR3	Inverse variance weighted	218	0.0190327	0.00938564	0.0425757	0.000636806	0.0374285	1.01921	1.00064	1.03814	0.566106	0.783044	TRUE	0.301779	TLR3
Finn_BC	16919_1_DBI_ACBP	Inverse variance weighted	28	0.0571755	0.0426594	0.180154	-0.0264369	0.140788	1.05884	0.97391	1.15118	NA	NA	NA	0.666618	DBI
Finn_BC	16922_53_PLXNB3_PLXB3	Inverse variance weighted	13	0.0751294	0.0584472	0.198644	-0.0394271	0.189686	1.07802	0.96134	1.20887	NA	NA	NA	0.699777	PLXNB3
Finn_BC	16923_20_PFN2_Profilin_II	Inverse variance weighted	3	0.143147	0.145762	0.326071	-0.142547	0.428842	1.1539	0.867147	1.53548	NA	NA	NA	0.88137	PFN2
Finn_BC	16926_44_ALPL_Alkaline_phosphatase__liver	Inverse variance weighted	38	0.0318684	0.0287117	0.267024	-0.0244066	0.0881433	1.03238	0.975889	1.09214	NA	NA	NA	0.810695	ALPL
Finn_BC	16932_5_SULT1E1_SULT_1E	Inverse variance weighted	9	0.0114367	0.0643845	0.859013	-0.114757	0.13763	1.0115	0.891583	1.14755	NA	NA	NA	0.994501	SULT1E1
Finn_BC	17137_160_HBB_Beta_globin	Inverse variance weighted	44	-0.0680047	0.0269154	0.011517	-0.120759	-0.0152505	0.934256	0.886248	0.984865	0.467887	0.308964	TRUE	0.137234	HBB
Finn_BC	17138_8_GSTA1_GST_A1_1	Inverse variance weighted	64	-0.0230738	0.0184131	0.210162	-0.0591635	0.0130159	0.97719	0.942553	1.0131	NA	NA	NA	0.723874	GSTA1
Finn_BC	17140_57_PDGFD_PDGFD	Inverse variance weighted	150	0.000253216	0.0136558	0.985206	-0.0265122	0.0270187	1.00025	0.973836	1.02739	NA	NA	NA	0.99937	PDGFD
Finn_BC	17148_7_BLVRB_BLVRB	Inverse variance weighted	8	0.0452905	0.0626428	0.469682	-0.0774894	0.16807	1.04633	0.925437	1.18302	NA	NA	NA	0.972337	BLVRB
Finn_BC	17151_84_IRF3_IRF_3	Inverse variance weighted	2	0.121746	0.139861	0.38404	-0.152382	0.395874	1.12947	0.85866	1.48568	NA	NA	NA	0.933283	IRF3
Finn_BC	17152_10_KIR2DS4_KI2S4	Inverse variance weighted	17	-0.0303893	0.044711	0.496706	-0.118023	0.0572444	0.970068	0.888676	1.05891	NA	NA	NA	0.972337	KIR2DS4
Finn_BC	17153_46_KIR2DL3_KI2L3	Inverse variance weighted	354	-0.0133701	0.00971897	0.168924	-0.0324193	0.00567909	0.986719	0.968101	1.0057	NA	NA	NA	0.64432	KIR2DL3
Finn_BC	17154_2_PTGES3_TEBP	Inverse variance weighted	86	0.00387396	0.0181772	0.831232	-0.0317533	0.0395012	1.00388	0.968746	1.04029	NA	NA	NA	0.994501	PTGES3
Finn_BC	17155_1_VPS28_VPS28_protein_homolog	Inverse variance weighted	100	-0.00253871	0.0167514	0.87954	-0.0353715	0.0302941	0.997465	0.965247	1.03076	NA	NA	NA	0.994501	VPS28
Finn_BC	17156_72_DCLK1_DCAK1	Inverse variance weighted	67	-0.00813697	0.0222013	0.713986	-0.0516516	0.0353777	0.991896	0.94966	1.03601	NA	NA	NA	0.989412	DCLK1
Finn_BC	17158_17_UBE2G1_UB2G1	Inverse variance weighted	3	0.0967404	0.0986728	0.326881	-0.0966583	0.290139	1.10157	0.907866	1.33661	NA	NA	NA	0.881926	UBE2G1
Finn_BC	17161_1_DDOST_OST48	Inverse variance weighted	6	0.00862412	0.0763434	0.910058	-0.141009	0.158257	1.00866	0.868482	1.17147	NA	NA	NA	0.994501	DDOST
Finn_BC	17163_117_ANXA3_Annexin_III	Inverse variance weighted	8	0.0180843	0.0686237	0.792143	-0.116418	0.152587	1.01825	0.890103	1.16484	NA	NA	NA	0.994501	ANXA3
Finn_BC	17164_15_ANXA4_annexin_IV	Inverse variance weighted	33	0.0752516	0.0218132	0.000560956	0.0324977	0.118005	1.07816	1.03303	1.12525	0.521348	0.4212	TRUE	0.0173243	ANXA4
Finn_BC	17165_1_PPBP_BTG	Inverse variance weighted	5	0.0573246	0.0776123	0.460149	-0.0947956	0.209445	1.059	0.909559	1.23299	NA	NA	NA	0.972337	PPBP
Finn_BC	17166_4_FGF8_FGF_8F	Wald ratio	rs704	-0.446145	0.281728	0.113284	-0.998332	0.106042	0.640091	0.368494	1.11187	NA	NA	NA	0.552054	FGF8
Finn_BC	17170_15_CALCB_CALCB	Inverse variance weighted	34	0.0238393	0.0338235	0.480927	-0.0424549	0.0901334	1.02413	0.958434	1.09432	NA	NA	NA	0.972337	CALCB
Finn_BC	17175_5_MAP2K6_MP2K6	Inverse variance weighted	11	0.0297657	0.0760715	0.695586	-0.119334	0.178866	1.03021	0.887511	1.19586	NA	NA	NA	0.989412	MAP2K6
Finn_BC	17176_13_PSIP1_PSIP1	Wald ratio	rs11264535	-0.10958	0.187652	0.559252	-0.477378	0.258218	0.896211	0.620408	1.29462	NA	NA	NA	0.978657	PSIP1
Finn_BC	17195_43_BAG1_BAG_1	Inverse variance weighted	2	0.144947	0.198768	0.465863	-0.244638	0.534531	1.15598	0.782988	1.70665	NA	NA	NA	0.972337	BAG1
Finn_BC	17196_5_CLPP_ClpP_endopeptidase	Inverse variance weighted	3	-0.0262951	0.12183	0.829116	-0.265082	0.212491	0.974048	0.767143	1.23676	NA	NA	NA	0.994501	CLPP
Finn_BC	17199_43_HIF1AN_HIF1N	Inverse variance weighted	5	-0.0775829	0.0976726	0.427012	-0.269021	0.113855	0.92535	0.764127	1.12059	NA	NA	NA	0.963236	HIF1AN
Finn_BC	17200_50_KIR2DL1_KI2L1	Inverse variance weighted	54	0.000402818	0.026023	0.98765	-0.0506022	0.0514078	1.0004	0.950657	1.05275	NA	NA	NA	0.99937	KIR2DL1
Finn_BC	17204_17_PNMT_PNMT	Inverse variance weighted	5	0.00755391	0.093387	0.935531	-0.175485	0.190592	1.00758	0.83905	1.20997	NA	NA	NA	0.994501	PNMT
Finn_BC	17205_21_RAB5A_RAB5A	Inverse variance weighted	2	0.12389	0.170296	0.466921	-0.20989	0.457669	1.13189	0.810674	1.58039	NA	NA	NA	0.972337	RAB5A
Finn_BC	17209_27_SULT2B1_ST2B1	Inverse variance weighted	51	0.00125661	0.0261957	0.96174	-0.050087	0.0526002	1.00126	0.951147	1.05401	NA	NA	NA	0.99937	SULT2B1
Finn_BC	17210_2_TCL1A_TCL1A	Inverse variance weighted	27	0.0106942	0.032547	0.742475	-0.053098	0.0744864	1.01075	0.948287	1.07733	NA	NA	NA	0.990599	TCL1A
Finn_BC	17224_12_OGN_MIME	Inverse variance weighted	175	-0.0155912	0.00985876	0.113774	-0.0349143	0.003732	0.98453	0.965688	1.00374	NA	NA	NA	0.552054	OGN
Finn_BC	17231_1_LCP1_L_plastin	Inverse variance weighted	18	-0.00446513	0.031428	0.887021	-0.066064	0.0571337	0.995545	0.936071	1.0588	NA	NA	NA	0.994501	LCP1
Finn_BC	17319_1_SELH_SELH	Inverse variance weighted	8	-0.0157911	0.073502	0.829893	-0.159855	0.128273	0.984333	0.852267	1.13686	NA	NA	NA	0.994501	SELH
Finn_BC	17320_19_AASDHPPT_ADPPT	Inverse variance weighted	4	0.0997773	0.125129	0.425223	-0.145476	0.345031	1.10492	0.86461	1.41203	NA	NA	NA	0.963009	AASDHPPT
Finn_BC	17325_10_GUK1_KGUA	Inverse variance weighted	38	0.0267594	0.0255556	0.295052	-0.0233296	0.0768484	1.02712	0.97694	1.07988	NA	NA	NA	0.843358	GUK1
Finn_BC	17326_44_DUSP23_DUS23	Inverse variance weighted	3	0.0149017	0.114059	0.896052	-0.208653	0.238457	1.01501	0.811677	1.26929	NA	NA	NA	0.994501	DUSP23
Finn_BC	17327_3_CNPY3_CNPY3	Inverse variance weighted	21	0.0593628	0.052288	0.256248	-0.0431218	0.161847	1.06116	0.957795	1.17568	NA	NA	NA	0.794063	CNPY3
Finn_BC	17329_2_BDH2_BDH2	Inverse variance weighted	50	-0.0177247	0.0226695	0.43429	-0.0621569	0.0267076	0.982432	0.939735	1.02707	NA	NA	NA	0.969989	BDH2
Finn_BC	17331_138_KREMEN1_KREM1	Inverse variance weighted	114	0.0522761	0.02353	0.0263053	0.00615723	0.098395	1.05367	1.00618	1.1034	3.87872e-10	0.352472	TRUE	0.226152	KREMEN1
Finn_BC	17332_3_ADPRHL2_ARHL2	Inverse variance weighted	22	-0.0184844	0.0348526	0.595864	-0.0867955	0.0498268	0.981685	0.916865	1.05109	NA	NA	NA	0.978657	ADPRHL2
Finn_BC	17333_20_ACADM_ACADM	Inverse variance weighted	37	0.0205142	0.0264827	0.43856	-0.0313919	0.0724204	1.02073	0.969096	1.07511	NA	NA	NA	0.972337	ACADM
Finn_BC	17335_18_VAMP2_VAMP2	Inverse variance weighted	7	-0.0821657	0.0829506	0.321911	-0.244749	0.0804175	0.921119	0.782901	1.08374	NA	NA	NA	0.876339	VAMP2
Finn_BC	17336_54_CREB3L2_CR3L2	Wald ratio	rs10922098	0.119516	0.27632	0.665358	-0.422071	0.661103	1.12695	0.655688	1.93693	NA	NA	NA	0.978657	CREB3L2
Finn_BC	17337_1_YY1_TYY1	Wald ratio	rs572515	0.112824	0.26297	0.667896	-0.402598	0.628246	1.11943	0.668581	1.87432	NA	NA	NA	0.978657	YY1
Finn_BC	17341_89_ACAT2_THIC	Inverse variance weighted	43	-0.000708997	0.0262008	0.978412	-0.0520626	0.0506446	0.999291	0.949269	1.05195	NA	NA	NA	0.99937	ACAT2
Finn_BC	17342_13_AGR3_AGR3	Inverse variance weighted	15	-0.0713151	0.0644631	0.2686	-0.197663	0.0550326	0.931168	0.820647	1.05658	NA	NA	NA	0.812273	AGR3
Finn_BC	17343_6_SNPH_SNPH	Inverse variance weighted	14	-0.0476615	0.077347	0.537761	-0.199262	0.103939	0.953457	0.819336	1.10953	NA	NA	NA	0.977353	SNPH
Finn_BC	17344_23_STOML1_STML1	Inverse variance weighted	11	0.0956286	0.0876262	0.27513	-0.0761188	0.267376	1.10035	0.926706	1.30653	NA	NA	NA	0.818215	STOML1
Finn_BC	17345_12_ZADH2_ZADH2	Inverse variance weighted	4	-0.179266	0.106034	0.0909047	-0.387092	0.0285608	0.835884	0.679029	1.02897	NA	NA	NA	0.481528	ZADH2
Finn_BC	17346_61_FDCSP_FDSCP	Inverse variance weighted	8	0.0650893	0.21637	0.763549	-0.358996	0.489175	1.06725	0.698377	1.63097	NA	NA	NA	0.994501	FDCSP
Finn_BC	17347_80_AIDA_CA080	Wald ratio	rs1354034	0.166258	0.25663	0.51708	-0.336736	0.669253	1.18088	0.714097	1.95278	NA	NA	NA	0.972337	AIDA
Finn_BC	17348_5_SYNJ2BP_SYJ2B	Inverse variance weighted	7	0.0325013	0.0731113	0.656648	-0.110797	0.175799	1.03304	0.895121	1.1922	NA	NA	NA	0.978657	SYNJ2BP
Finn_BC	17350_13_CHMP2B_CHM2B	Inverse variance weighted	68	-0.0343387	0.0212111	0.105468	-0.0759124	0.00723498	0.966244	0.926897	1.00726	NA	NA	NA	0.527704	CHMP2B
Finn_BC	17355_56_SYT4_SYT4	Inverse variance weighted	2	-0.0930633	0.164593	0.571792	-0.415666	0.229539	0.911136	0.659901	1.25802	NA	NA	NA	0.978657	SYT4
Finn_BC	17356_34_IL1F10_IL1FA	Inverse variance weighted	8	-0.0344712	0.0870048	0.691958	-0.205001	0.136058	0.966116	0.814647	1.14575	NA	NA	NA	0.987902	IL1F10
Finn_BC	17357_33_SEPSECS_SPCS	Inverse variance weighted	7	0.0796261	0.0879288	0.365161	-0.0927143	0.251967	1.08288	0.911454	1.28655	NA	NA	NA	0.91671	SEPSECS
Finn_BC	17362_5_VHL_VHL	Inverse variance weighted	2	0.0549496	0.171667	0.748897	-0.281518	0.391417	1.05649	0.754637	1.47908	NA	NA	NA	0.991766	VHL
Finn_BC	17364_8_SNRPB2_RU2B	Wald ratio	rs1118614	-0.0593485	0.304532	0.845483	-0.65623	0.537533	0.942378	0.518803	1.71178	NA	NA	NA	0.994501	SNRPB2
Finn_BC	17365_7_CCBL1_KAT1	Inverse variance weighted	58	-0.0191496	0.0259811	0.461086	-0.0700726	0.0317733	0.981033	0.932326	1.03228	NA	NA	NA	0.972337	CCBL1
Finn_BC	17366_6_DCUN1D1_DCNL1	Inverse variance weighted	83	-0.0149645	0.0161963	0.355515	-0.0467091	0.0167802	0.985147	0.954365	1.01692	NA	NA	NA	0.907422	DCUN1D1
Finn_BC	17367_5_STMN1_Stathmin	Inverse variance weighted	6	0.0360696	0.088813	0.684647	-0.138004	0.210143	1.03673	0.871095	1.23385	NA	NA	NA	0.985573	STMN1
Finn_BC	17370_186_ABHD10_ABHDA	Wald ratio	rs13091880	-0.220582	0.257158	0.39102	-0.724612	0.283448	0.802052	0.484513	1.3277	NA	NA	NA	0.937931	ABHD10
Finn_BC	17372_5_EIF4EBP1_4EBP1	Wald ratio	rs10922098	0.0868678	0.200837	0.665358	-0.306773	0.480509	1.09075	0.735817	1.6169	NA	NA	NA	0.978657	EIF4EBP1
Finn_BC	17377_1_AKR1C3_Aldose_reductase_like_C3	Inverse variance weighted	64	0.026424	0.0236972	0.264821	-0.0200225	0.0728706	1.02678	0.980177	1.07559	NA	NA	NA	0.80753	AKR1C3
Finn_BC	17380_2_UBE2K_UBE2K	Wald ratio	rs1354034	0.188832	0.291474	0.51708	-0.382457	0.760122	1.20784	0.682183	2.13854	NA	NA	NA	0.972337	UBE2K
Finn_BC	17383_4_STARD5_STAR5	Inverse variance weighted	32	-0.000785858	0.0313195	0.979982	-0.0621721	0.0606004	0.999214	0.939721	1.06247	NA	NA	NA	0.99937	STARD5
Finn_BC	17384_110_PFKM_K6PF	Inverse variance weighted	39	-0.0221631	0.0327776	0.498936	-0.0864071	0.042081	0.978081	0.917221	1.04298	NA	NA	NA	0.972337	PFKM
Finn_BC	17387_27_NFKBIB_IKB_beta	Inverse variance weighted	6	-0.070644	0.0916697	0.440923	-0.250317	0.109029	0.931794	0.778554	1.11519	NA	NA	NA	0.972337	NFKBIB
Finn_BC	17391_10_RBM17_SPF45	Inverse variance weighted	30	-0.130753	0.0340128	0.000120936	-0.197418	-0.0640876	0.877435	0.820848	0.937923	0.977186	0.0150351	TRUE	0.00503859	RBM17
Finn_BC	17393_13_ACADS_SCAD	Inverse variance weighted	68	-0.01983	0.0216321	0.359303	-0.0622289	0.0225689	0.980365	0.939668	1.02283	NA	NA	NA	0.910167	ACADS
Finn_BC	17396_23_ADH1A_ADH1A	Inverse variance weighted	10	0.0197673	0.0816159	0.808626	-0.1402	0.179734	1.01996	0.869184	1.1969	NA	NA	NA	0.994501	ADH1A
Finn_BC	17397_8_HSD17B11_DHB11	Inverse variance weighted	2	-0.14309	0.182451	0.432884	-0.500695	0.214514	0.866676	0.606109	1.23926	NA	NA	NA	0.968878	HSD17B11
Finn_BC	17398_55_HMOX1_HO_1	Inverse variance weighted	88	0.00281076	0.0196702	0.886374	-0.0357429	0.0413644	1.00281	0.964888	1.04223	NA	NA	NA	0.994501	HMOX1
Finn_BC	17400_71_ACOT8_ACOT8	Inverse variance weighted	22	0.16685	0.0544392	0.00217755	0.0601489	0.273551	1.18158	1.06199	1.31462	0.313289	0.354025	TRUE	0.0457879	ACOT8
Finn_BC	17403_14_ACADSB_acyl_Coenzyme_A_dehydrogenase	Inverse variance weighted	13	-0.139373	0.0651564	0.0324312	-0.26708	-0.0116666	0.869903	0.765612	0.988401	0.214901	0.113986	TRUE	0.2569	ACADSB
Finn_BC	17404_5_ARL5B_ARL5B	Inverse variance weighted	33	0.00395846	0.0266522	0.88193	-0.0482799	0.0561968	1.00397	0.952867	1.05781	NA	NA	NA	0.994501	ARL5B
Finn_BC	17408_2_PMM1_PMM1	Inverse variance weighted	10	0.152378	0.126139	0.22704	-0.0948538	0.39961	1.1646	0.909506	1.49124	NA	NA	NA	0.750392	PMM1
Finn_BC	17410_5_CETN3_CETN3	Inverse variance weighted	17	0.195692	0.0713093	0.00606453	0.0559259	0.335459	1.21615	1.05752	1.39858	0.00915085	0.157059	TRUE	0.0915596	CETN3
Finn_BC	17419_17_TES_TES	Inverse variance weighted	6	0.0467125	0.106325	0.660418	-0.161685	0.25511	1.04782	0.850709	1.2906	NA	NA	NA	0.978657	TES
Finn_BC	17427_26_NLGN3_NLGN3	Wald ratio	rs6695321	0.119686	0.240304	0.618441	-0.35131	0.590683	1.12714	0.703765	1.80522	NA	NA	NA	0.978657	NLGN3
Finn_BC	17432_25_AK4_KAD4	Inverse variance weighted	37	-0.035496	0.0326124	0.276409	-0.0994162	0.0284242	0.965127	0.905366	1.02883	NA	NA	NA	0.82033	AK4
Finn_BC	17435_43_ETFA_ETFA	Inverse variance weighted	78	-0.00061075	0.0180546	0.973014	-0.0359977	0.0347762	0.999389	0.964643	1.03539	NA	NA	NA	0.99937	ETFA
Finn_BC	17436_193_CSNK1G2_CSNK1G2	Inverse variance weighted	2	-0.0208806	0.172503	0.903655	-0.358986	0.317224	0.979336	0.698384	1.37331	NA	NA	NA	0.994501	CSNK1G2
Finn_BC	17441_4_ALPI_Alkaline_phosphatase__intestine	Inverse variance weighted	52	-0.0765676	0.0191244	6.23681e-05	-0.114051	-0.0390838	0.92629	0.892212	0.96167	0.66833	0.987171	TRUE	0.00300268	ALPI
Finn_BC	17447_52_SFRP4_SFRP4	Inverse variance weighted	28	0.00595123	0.0351432	0.865527	-0.0629294	0.0748318	1.00597	0.93901	1.0777	NA	NA	NA	0.994501	SFRP4
Finn_BC	17449_23_CD9_CD9	Inverse variance weighted	51	-9.97534e-05	0.0251105	0.99683	-0.0493164	0.0491168	0.9999	0.95188	1.05034	NA	NA	NA	0.99937	CD9
Finn_BC	17450_51_HARS_Histidyl_tRNA_synthetase	Wald ratio	rs1354034	0.140639	0.217085	0.51708	-0.284848	0.566126	1.15101	0.752129	1.76143	NA	NA	NA	0.972337	HARS
Finn_BC	17451_13_BCL2L11_BIM	Inverse variance weighted	22	-0.000571753	0.0429892	0.989389	-0.0848306	0.0836871	0.999428	0.918668	1.08729	NA	NA	NA	0.99937	BCL2L11
Finn_BC	17453_34_CP_Ceruloplasmin	Inverse variance weighted	105	0.0104341	0.016326	0.522753	-0.0215649	0.042433	1.01049	0.978666	1.04335	NA	NA	NA	0.974686	CP
Finn_BC	17454_15_EGFL6_EGFL6	Inverse variance weighted	16	-0.0536535	0.0413001	0.193905	-0.134602	0.0272947	0.94776	0.874064	1.02767	NA	NA	NA	0.694709	EGFL6
Finn_BC	17455_42_FOLR1_FOLR1	Wald ratio	rs1409153	-0.0835007	0.227879	0.714048	-0.530144	0.363143	0.91989	0.58852	1.43784	NA	NA	NA	0.989412	FOLR1
Finn_BC	17456_53_GOLM1_GOLM1	Inverse variance weighted	156	0.0269322	0.0108696	0.0132214	0.00562775	0.0482366	1.0273	1.00564	1.04942	0.125441	0.385177	TRUE	0.149969	GOLM1
Finn_BC	17462_19_IRF1_IRF1	Inverse variance weighted	14	-0.00198103	0.0640133	0.975312	-0.127447	0.123485	0.998021	0.88034	1.13143	NA	NA	NA	0.99937	IRF1
Finn_BC	17467_1_DHRS9_DHRS9	Inverse variance weighted	31	0.0408665	0.0287238	0.154811	-0.0154321	0.0971651	1.04171	0.984686	1.10204	NA	NA	NA	0.622838	DHRS9
Finn_BC	17468_1_SUFU_SUFU	Inverse variance weighted	25	-0.0349193	0.0403595	0.386926	-0.114024	0.0441853	0.965683	0.892237	1.04518	NA	NA	NA	0.935029	SUFU
Finn_BC	17474_106_YEATS4_YETS4	Inverse variance weighted	3	-0.0393677	0.143912	0.784427	-0.321434	0.242699	0.961397	0.725108	1.27468	NA	NA	NA	0.994501	YEATS4
Finn_BC	17475_18_PBK_TOPK	Inverse variance weighted	56	-0.012287	0.0242387	0.612212	-0.0597949	0.0352209	0.987788	0.941958	1.03585	NA	NA	NA	0.978657	PBK
Finn_BC	17490_4_SH3BGRL3_SH3BGRL3_like_protein	Inverse variance weighted	40	0.00212052	0.0245531	0.931177	-0.0460037	0.0502447	1.00212	0.955038	1.05153	NA	NA	NA	0.994501	SH3BGRL3
Finn_BC	17495_141_SIRT3_SIR3	Inverse variance weighted	66	-0.0694312	0.0254681	0.00640677	-0.119349	-0.0195137	0.932924	0.887498	0.980675	0.394686	0.00901225	TRUE	0.0941036	SIRT3
Finn_BC	17505_125_NAALADL1_NALDL	Inverse variance weighted	57	-0.0152245	0.0263381	0.563236	-0.0668473	0.0363982	0.984891	0.935338	1.03707	NA	NA	NA	0.978657	NAALADL1
Finn_BC	17509_6_HPD_HPPD	Inverse variance weighted	7	-0.21536	0.0752562	0.00421382	-0.362862	-0.0678581	0.806251	0.695682	0.934393	0.766695	0.372895	TRUE	0.0730339	HPD
Finn_BC	17510_7_SRP14_SRP14	Inverse variance weighted	3	0.302319	0.16571	0.0680933	-0.0224721	0.62711	1.35299	0.977779	1.87219	NA	NA	NA	0.411504	SRP14
Finn_BC	17511_10_RPP30_RPP30	Inverse variance weighted	42	0.00843333	0.0301827	0.779931	-0.0507248	0.0675914	1.00847	0.95054	1.06993	NA	NA	NA	0.994501	RPP30
Finn_BC	17512_2_NMI_NMI	Inverse variance weighted	7	0.0145013	0.110535	0.895624	-0.202148	0.23115	1.01461	0.816974	1.26005	NA	NA	NA	0.994501	NMI
Finn_BC	17513_11_ANXA11_ANX11	Inverse variance weighted	19	-0.0539051	0.0392475	0.169607	-0.13083	0.02302	0.947522	0.877367	1.02329	NA	NA	NA	0.646358	ANXA11
Finn_BC	17514_48_RAB21_RAB21	Inverse variance weighted	2	0.0313675	0.189184	0.868311	-0.339433	0.402168	1.03186	0.712174	1.49506	NA	NA	NA	0.994501	RAB21
Finn_BC	17515_6_HSPA13_STCH	Inverse variance weighted	54	0.00435076	0.0232809	0.851754	-0.0412799	0.0499814	1.00436	0.959561	1.05125	NA	NA	NA	0.994501	HSPA13
Finn_BC	17516_7_RAB3A_Rab3A	Inverse variance weighted	50	0.0143717	0.0258981	0.578939	-0.0363885	0.0651319	1.01448	0.964266	1.0673	NA	NA	NA	0.978657	RAB3A
Finn_BC	17671_58_ING4_ING4	Inverse variance weighted	113	0.0327411	0.0133864	0.0144511	0.00650379	0.0589785	1.03328	1.00652	1.06075	0.000421565	0.159697	TRUE	0.158846	ING4
Finn_BC	17672_184_GIF_Gastric_intrinsic_factor	Inverse variance weighted	289	0.00735401	0.0100738	0.465381	-0.0123906	0.0270986	1.00738	0.987686	1.02747	NA	NA	NA	0.972337	GIF
Finn_BC	17673_34_CA5B_Carbonic_Anhydrase_VB	Inverse variance weighted	53	-0.00359922	0.0258297	0.889178	-0.0542254	0.0470269	0.996407	0.947219	1.04815	NA	NA	NA	0.994501	CA5B
Finn_BC	17675_17_ACOT13_ACO13	Inverse variance weighted	7	-0.0538613	0.102142	0.597974	-0.25406	0.146337	0.947564	0.775645	1.15759	NA	NA	NA	0.978657	ACOT13
Finn_BC	17676_13_TRIP10_CIP4	Inverse variance weighted	3	0.0962682	0.17783	0.588267	-0.252279	0.444815	1.10105	0.777028	1.5602	NA	NA	NA	0.978657	TRIP10
Finn_BC	17677_47_CD160_BY55	Inverse variance weighted	31	-0.104656	0.0448306	0.0195711	-0.192524	-0.0167877	0.900635	0.824875	0.983352	0.0680659	0.441042	TRUE	0.191225	CD160
Finn_BC	17680_12_EPHB1_EPHB1	Inverse variance weighted	57	0.0303513	0.027297	0.266185	-0.0231508	0.0838534	1.03082	0.977115	1.08747	NA	NA	NA	0.808821	EPHB1
Finn_BC	17682_1_CD46_CD46	Inverse variance weighted	39	-0.0550462	0.0314177	0.0797605	-0.116625	0.00653245	0.946441	0.889919	1.00655	NA	NA	NA	0.447092	CD46
Finn_BC	17683_2_COMMD9_COMD9	Inverse variance weighted	4	-0.0819019	0.0972772	0.39982	-0.272565	0.108761	0.921362	0.761424	1.1149	NA	NA	NA	0.946677	COMMD9
Finn_BC	17685_9_APOA4_Apo_A_IV	Inverse variance weighted	14	-0.00489074	0.0792119	0.950768	-0.160146	0.150365	0.995121	0.852019	1.16226	NA	NA	NA	0.998797	APOA4
Finn_BC	17686_27_TBCB_TBCB	Inverse variance weighted	3	0.0667497	0.141951	0.638189	-0.211473	0.344973	1.06903	0.809391	1.41195	NA	NA	NA	0.978657	TBCB
Finn_BC	17691_1_TPP1_TPP1	Inverse variance weighted	41	-0.0339486	0.0324226	0.295068	-0.0974968	0.0295996	0.966621	0.907105	1.03004	NA	NA	NA	0.843358	TPP1
Finn_BC	17692_2_BTN3A3_BT3A3	Inverse variance weighted	416	0.014299	0.00525759	0.00653428	0.00399415	0.0246039	1.0144	1.004	1.02491	1.10618e-05	0.9793	TRUE	0.0956521	BTN3A3
Finn_BC	17693_2_SEPT6_Septin_6	Inverse variance weighted	3	-0.0079724	0.121025	0.947478	-0.245181	0.229237	0.992059	0.782562	1.25764	NA	NA	NA	0.997694	2024-09-06
Finn_BC	17694_32_PSME2_PSME2	Inverse variance weighted	11	0.0163223	0.053809	0.761633	-0.0891433	0.121788	1.01646	0.914715	1.12951	NA	NA	NA	0.994501	PSME2
Finn_BC	17696_1_TICAM2_TIRP	Inverse variance weighted	4	-0.364361	0.193302	0.0594394	-0.743234	0.0145113	0.69464	0.475573	1.01462	NA	NA	NA	0.375439	TICAM2
Finn_BC	17697_2_OVCA2_OVCA2	Inverse variance weighted	6	0.122174	0.0783033	0.118698	-0.0313008	0.275648	1.12995	0.969184	1.31738	NA	NA	NA	0.566264	OVCA2
Finn_BC	17698_15_WBP2_WBP2	Inverse variance weighted	6	-0.092404	0.100922	0.359877	-0.290211	0.105403	0.911737	0.748106	1.11116	NA	NA	NA	0.910833	WBP2
Finn_BC	17699_43_TIMELESS_TIMELESS	Inverse variance weighted	2	0.0383219	0.161917	0.812908	-0.279036	0.35568	1.03907	0.756513	1.42715	NA	NA	NA	0.994501	TIMELESS
Finn_BC	17702_53_UGT1A1_UGT_1A1	Inverse variance weighted	37	-0.00547698	0.0271404	0.840072	-0.0586722	0.0477182	0.994538	0.943016	1.04888	NA	NA	NA	0.994501	UGT1A1
Finn_BC	17703_40_GMNN_GEMI	Inverse variance weighted	13	-0.0164974	0.0589414	0.779558	-0.132022	0.0990277	0.983638	0.876321	1.1041	NA	NA	NA	0.994501	GMNN
Finn_BC	17704_74_HSPH1_HS105	Inverse variance weighted	3	-0.0651412	0.142814	0.648299	-0.345056	0.214774	0.936935	0.708181	1.23958	NA	NA	NA	0.978657	HSPH1
Finn_BC	17706_4_PPP1R1A_PPR1A	Inverse variance weighted	15	-0.0344669	0.0603373	0.567839	-0.152728	0.0837942	0.96612	0.858363	1.08741	NA	NA	NA	0.978657	PPP1R1A
Finn_BC	17710_40_TPD52L1_TPD53	Inverse variance weighted	46	-0.00143407	0.0275313	0.958458	-0.0553953	0.0525272	0.998567	0.946111	1.05393	NA	NA	NA	0.99937	TPD52L1
Finn_BC	17711_13_VAMP1_VAMP1	Wald ratio	rs10922098	0.114643	0.265054	0.665358	-0.404862	0.634148	1.12147	0.667069	1.88542	NA	NA	NA	0.978657	VAMP1
Finn_BC	17712_7_IDI1_IDI1	Inverse variance weighted	5	0.0388703	0.098152	0.692089	-0.153508	0.231248	1.03964	0.857694	1.26017	NA	NA	NA	0.987902	IDI1
Finn_BC	17721_82_GAS7_GAS7	Inverse variance weighted	29	0.0469916	0.0391862	0.230455	-0.0298133	0.123797	1.04811	0.970627	1.13179	NA	NA	NA	0.755912	GAS7
Finn_BC	17722_5_FKBP4_FKBP52_protein	Inverse variance weighted	3	-0.115318	0.182131	0.52663	-0.472294	0.241659	0.891083	0.62357	1.27336	NA	NA	NA	0.975643	FKBP4
Finn_BC	17724_3_WWOX_WWOX	Inverse variance weighted	4	-0.0978311	0.159216	0.538915	-0.409894	0.214232	0.906802	0.66372	1.23891	NA	NA	NA	0.977353	WWOX
Finn_BC	17725_37_USH1C_USH1C	Inverse variance weighted	44	-0.023928	0.0326109	0.463105	-0.0878454	0.0399893	0.976356	0.915902	1.0408	NA	NA	NA	0.972337	USH1C
Finn_BC	17726_3_SAR1A_SAR1A	Inverse variance weighted	9	-0.0119278	0.074429	0.872678	-0.157809	0.133953	0.988143	0.854013	1.14334	NA	NA	NA	0.994501	SAR1A
Finn_BC	17727_1_PTTG1_Securin	Inverse variance weighted	2	0.0183015	0.13421	0.891533	-0.24475	0.281353	1.01847	0.782901	1.32492	NA	NA	NA	0.994501	PTTG1
Finn_BC	17728_61_CHMP2A_CHM2A	Wald ratio	rs1354034	0.159306	0.245898	0.51708	-0.322655	0.641266	1.1727	0.724224	1.89888	NA	NA	NA	0.972337	CHMP2A
Finn_BC	17729_20_UBE2S_UBE2S	Wald ratio	rs1354034	0.172817	0.266753	0.51708	-0.35002	0.695654	1.18865	0.704674	2.00502	NA	NA	NA	0.972337	UBE2S
Finn_BC	17735_130_GABARAP_GBRAP	Inverse variance weighted	9	0.00267362	0.0664361	0.967899	-0.127541	0.132888	1.00268	0.880257	1.14212	NA	NA	NA	0.99937	GABARAP
Finn_BC	17736_105_APTX_APTX	Inverse variance weighted	27	-0.129584	0.0402608	0.00128809	-0.208495	-0.050673	0.878461	0.811805	0.950589	0.879598	0.158702	TRUE	0.0306663	APTX
Finn_BC	17737_7_IVD_IVD	Inverse variance weighted	16	-0.0707582	0.0459133	0.123286	-0.160748	0.0192319	0.931687	0.851506	1.01942	NA	NA	NA	0.566264	IVD
Finn_BC	17738_7_CRNN_CRNN	Inverse variance weighted	22	-0.0261633	0.0605335	0.665588	-0.144809	0.0924824	0.974176	0.865188	1.09689	NA	NA	NA	0.978657	CRNN
Finn_BC	17739_1_HADH_HCDH	Inverse variance weighted	3	-0.406432	0.122731	0.000927795	-0.646986	-0.165878	0.666022	0.523622	0.847149	0.839121	0.700754	TRUE	0.0243645	HADH
Finn_BC	17742_2_RRAS_RRAS	Inverse variance weighted	46	-0.015434	0.0311565	0.620339	-0.0765007	0.0456327	0.984685	0.926352	1.04669	NA	NA	NA	0.978657	RRAS
Finn_BC	17743_14_UBE2A_UBE2A	Inverse variance weighted	44	-0.00429648	0.0294352	0.88395	-0.0619895	0.0533966	0.995713	0.939893	1.05485	NA	NA	NA	0.994501	UBE2A
Finn_BC	17744_31_RAB11A_RB11A	Inverse variance weighted	2	0.0583685	0.164841	0.723273	-0.264721	0.381458	1.06011	0.76742	1.46442	NA	NA	NA	0.989911	RAB11A
Finn_BC	17746_77_FIS1_FIS1	Inverse variance weighted	12	-0.0434179	0.0558765	0.437139	-0.152936	0.0661	0.957511	0.858185	1.06833	NA	NA	NA	0.972337	FIS1
Finn_BC	17747_45_TRAF1_TRAF1	Inverse variance weighted	59	-0.0113736	0.0238639	0.633644	-0.0581469	0.0353997	0.988691	0.943511	1.03603	NA	NA	NA	0.978657	TRAF1
Finn_BC	17748_21_TP53I3_QORX	Inverse variance weighted	159	0.00654265	0.012655	0.605155	-0.0182611	0.0313464	1.00656	0.981905	1.03184	NA	NA	NA	0.978657	TP53I3
Finn_BC	17750_8_RRM2_RIR2	Inverse variance weighted	51	-0.0685303	0.0258305	0.00797631	-0.119158	-0.0179024	0.933765	0.887667	0.982257	0.347537	0.315377	TRUE	0.108343	RRM2
Finn_BC	17751_68_CRYBB1_CRBB1	Inverse variance weighted	26	-0.00266295	0.0457108	0.953544	-0.0922561	0.0869302	0.997341	0.911872	1.09082	NA	NA	NA	0.999109	CRYBB1
Finn_BC	17752_24_ARG2_Arginase	Inverse variance weighted	10	0.108968	0.0592837	0.066052	-0.00722842	0.225164	1.11513	0.992798	1.25253	NA	NA	NA	0.40468	ARG2
Finn_BC	17755_5_UGDH_UGDH	Inverse variance weighted	82	0.112883	0.0241509	2.95267e-06	0.0655475	0.160219	1.1195	1.06774	1.17377	5.78037e-06	0.0594179	TRUE	0.000272211	UGDH
Finn_BC	17756_69_DCTD_DCTD	Inverse variance weighted	4	-0.0541537	0.0972586	0.577664	-0.244781	0.136473	0.947287	0.782876	1.14622	NA	NA	NA	0.978657	DCTD
Finn_BC	17757_86_CAB39_CAB39	Wald ratio	rs7073753	0.359226	0.277794	0.195963	-0.18525	0.903702	1.43222	0.830896	2.46873	NA	NA	NA	0.696694	CAB39
Finn_BC	17758_79_DCXR_DCXR	Inverse variance weighted	6	-0.0436917	0.115922	0.706245	-0.2709	0.183516	0.957249	0.762693	1.20143	NA	NA	NA	0.989412	DCXR
Finn_BC	17760_128_WDR5_WDR5	Inverse variance weighted	8	-0.0777185	0.0833938	0.351364	-0.24117	0.0857333	0.925225	0.785708	1.08952	NA	NA	NA	0.905688	WDR5
Finn_BC	17761_2_NUDT5_NUDT5	Inverse variance weighted	2	-0.0694472	0.1561	0.656399	-0.375403	0.236508	0.932909	0.687013	1.26682	NA	NA	NA	0.978657	NUDT5
Finn_BC	17764_108_RHOC_RHOC	Inverse variance weighted	17	-0.0286199	0.0508166	0.573299	-0.12822	0.0709807	0.971786	0.879659	1.07356	NA	NA	NA	0.978657	RHOC
Finn_BC	17765_3_SNUPN_SPN1	Inverse variance weighted	20	-0.165978	0.0369505	7.05877e-06	-0.238401	-0.0935552	0.847065	0.787887	0.910688	0.805033	0.272562	TRUE	0.000527339	SNUPN
Finn_BC	17766_5_NCF1_NCF_1	Inverse variance weighted	83	0.0315425	0.0172196	0.0669834	-0.0022078	0.0652929	1.03205	0.997795	1.06747	NA	NA	NA	0.407639	NCF1
Finn_BC	17769_28_PCNP_PCNP	Inverse variance weighted	7	-0.0765367	0.0786522	0.330502	-0.230695	0.0776215	0.926319	0.793982	1.08071	NA	NA	NA	0.886178	PCNP
Finn_BC	17770_42_EMC8_EMC8	Inverse variance weighted	12	-0.07643	0.0530673	0.149798	-0.180442	0.027582	0.926418	0.834901	1.02797	NA	NA	NA	0.612913	EMC8
Finn_BC	17771_35_CRCP_RPC9	Inverse variance weighted	41	-0.0313227	0.0346607	0.366158	-0.0992577	0.0366123	0.969163	0.905509	1.03729	NA	NA	NA	0.918119	CRCP
Finn_BC	17772_7_UBD_UBD	Inverse variance weighted	50	0.00425791	0.0271667	0.875456	-0.0489889	0.0575047	1.00427	0.952192	1.05919	NA	NA	NA	0.994501	UBD
Finn_BC	17773_26_NAPG_SNAG	Inverse variance weighted	4	0.119163	0.111916	0.286989	-0.100193	0.338518	1.12655	0.904663	1.40287	NA	NA	NA	0.833675	NAPG
Finn_BC	17774_38_SNRPD3_SMD3	Inverse variance weighted	13	-0.0409886	0.0628579	0.514347	-0.16419	0.0822128	0.95984	0.848581	1.08569	NA	NA	NA	0.972337	SNRPD3
Finn_BC	17775_8_TAGLN3_TAGL3	Wald ratio	rs942971	-0.108749	0.266818	0.683584	-0.631712	0.414214	0.896956	0.531681	1.51318	NA	NA	NA	0.984807	TAGLN3
Finn_BC	17776_15_PECR_PECR	Inverse variance weighted	4	-0.0994574	0.0983287	0.311787	-0.292182	0.0932668	0.905328	0.746633	1.09775	NA	NA	NA	0.86214	PECR
Finn_BC	17777_31_SDSL_SDSL	Inverse variance weighted	41	-0.0869536	0.033054	0.00852205	-0.151739	-0.0221678	0.91672	0.859212	0.978076	0.000542133	0.889202	TRUE	0.114677	SDSL
Finn_BC	17778_19_RAB32_RAB32	Inverse variance weighted	2	-0.13233	0.189798	0.485667	-0.504334	0.239673	0.876052	0.603908	1.27083	NA	NA	NA	0.972337	RAB32
Finn_BC	17781_191_MAP1LC3A_MLP3A	Inverse variance weighted	50	0.0192381	0.0325482	0.554476	-0.0445563	0.0830325	1.01942	0.956422	1.08658	NA	NA	NA	0.978657	MAP1LC3A
Finn_BC	17782_23_ACAA1_THIK	Inverse variance weighted	94	0.0256795	0.0192449	0.182088	-0.0120405	0.0633996	1.02601	0.988032	1.06545	NA	NA	NA	0.671303	ACAA1
Finn_BC	17783_9_MMAB_MMAB	Inverse variance weighted	85	0.0347708	0.0208473	0.0953385	-0.00608979	0.0756315	1.03538	0.993929	1.07857	NA	NA	NA	0.496516	MMAB
Finn_BC	17785_11_RCL_RCL	Inverse variance weighted	11	0.102831	0.0785627	0.190567	-0.0511519	0.256814	1.1083	0.950134	1.2928	NA	NA	NA	0.688362	RCL
Finn_BC	17786_5_GGPS1_GGPPS	Inverse variance weighted	4	-0.0829957	0.0901448	0.357211	-0.259679	0.0936881	0.920355	0.771299	1.09822	NA	NA	NA	0.908874	GGPS1
Finn_BC	17787_1_ECHS1_Enoyl_CoA_hydratase	Wald ratio	rs10466126	-0.539565	0.277273	0.0516584	-1.08302	0.00389031	0.583002	0.338571	1.0039	NA	NA	NA	0.340694	ECHS1
Finn_BC	17789_1_QPRT_NADC	Wald ratio	rs10922098	0.0969577	0.224165	0.665358	-0.342406	0.536321	1.10181	0.71006	1.70971	NA	NA	NA	0.978657	QPRT
Finn_BC	17791_25_HPCAL1_HPCL1	Inverse variance weighted	3	-0.0595877	0.169455	0.725106	-0.391719	0.272544	0.942153	0.675894	1.3133	NA	NA	NA	0.989911	HPCAL1
Finn_BC	17792_158_ALDH5A1_SSDH	Inverse variance weighted	520	-0.000416441	0.00724498	0.954163	-0.0146166	0.0137837	0.999584	0.98549	1.01388	NA	NA	NA	0.999109	ALDH5A1
Finn_BC	17794_6_PMM2_Phosphomannomutase_2	Inverse variance weighted	24	0.00429294	0.0380217	0.910104	-0.0702296	0.0788155	1.0043	0.93218	1.082	NA	NA	NA	0.994501	PMM2
Finn_BC	17796_15_IMPA1_IMPA1	Inverse variance weighted	29	-0.0254121	0.031923	0.426008	-0.0879812	0.0371571	0.974908	0.915778	1.03786	NA	NA	NA	0.963236	IMPA1
Finn_BC	17797_1_CUL1_CUL1	Inverse variance weighted	20	-0.0174907	0.0410095	0.669742	-0.0978694	0.062888	0.982661	0.906767	1.06491	NA	NA	NA	0.97908	CUL1
Finn_BC	17799_9_PGLS_6PGL	Inverse variance weighted	21	0.0768518	0.0440065	0.0807458	-0.00940089	0.163105	1.07988	0.990643	1.17716	NA	NA	NA	0.449129	PGLS
Finn_BC	17800_33_SCAND1_SCAND1	Inverse variance weighted	4	-0.00315905	0.122855	0.979486	-0.243954	0.237636	0.996846	0.783523	1.26825	NA	NA	NA	0.99937	SCAND1
Finn_BC	17802_4_NANS_SIAS	Inverse variance weighted	6	-0.0392263	0.12271	0.749221	-0.279738	0.201285	0.961533	0.755982	1.22297	NA	NA	NA	0.991766	NANS
Finn_BC	17804_102_PNPO_PNPO	Inverse variance weighted	25	-0.0886989	0.0433644	0.0408125	-0.173693	-0.00370463	0.915121	0.840555	0.996302	0.0869741	0.170701	TRUE	0.293755	PNPO
Finn_BC	17805_35_SMNDC1_SPF30	Inverse variance weighted	2	0.298489	0.197922	0.131526	-0.0894384	0.686416	1.34782	0.914445	1.98658	NA	NA	NA	0.57064	SMNDC1
Finn_BC	17806_6_SDCBP_Syntenin_1	Inverse variance weighted	11	0.129168	0.101003	0.20095	-0.0687984	0.327134	1.13788	0.933515	1.38699	NA	NA	NA	0.702757	SDCBP
Finn_BC	17808_37_NIT2_NIT2	Inverse variance weighted	23	0.0951049	0.046193	0.0395079	0.00456653	0.185643	1.09977	1.00458	1.20399	0.870828	0.24475	TRUE	0.289465	NIT2
Finn_BC	17811_78_SULT1C2_ST1C2	Inverse variance weighted	37	-0.0120978	0.0320006	0.705395	-0.074819	0.0506235	0.987975	0.927911	1.05193	NA	NA	NA	0.989412	SULT1C2
Finn_BC	17812_2_PTP4A1_TP4A1	Inverse variance weighted	6	-0.148508	0.122397	0.225002	-0.388406	0.0913895	0.861993	0.678137	1.0957	NA	NA	NA	0.74665	PTP4A1
Finn_BC	17813_21_BPHL_BPHL	Inverse variance weighted	13	0.00138078	0.0572395	0.980755	-0.110809	0.11357	1.00138	0.89511	1.12027	NA	NA	NA	0.99937	BPHL
Finn_BC	17814_8_BPNT1_BPNT1	Inverse variance weighted	4	-0.164134	0.124205	0.186341	-0.407575	0.0793071	0.848628	0.665261	1.08254	NA	NA	NA	0.679946	BPNT1
Finn_BC	17816_58_NCALD_NCALD	Inverse variance weighted	14	-0.0931915	0.0534545	0.0812673	-0.197962	0.0115793	0.911019	0.820401	1.01165	NA	NA	NA	0.451167	NCALD
Finn_BC	17817_22_DDIT4_DDIT4	Inverse variance weighted	21	-0.0199276	0.0440437	0.650945	-0.106253	0.0663981	0.98027	0.899197	1.06865	NA	NA	NA	0.978657	DDIT4
Finn_BC	17818_22_SUGT1_SUGT1	Inverse variance weighted	2	0.126237	0.169934	0.457568	-0.206834	0.459307	1.13455	0.813155	1.58298	NA	NA	NA	0.972337	SUGT1
Finn_BC	17819_30_FAHD1_FAHD1	Inverse variance weighted	25	-0.0207972	0.066991	0.756221	-0.152099	0.110505	0.979418	0.858903	1.11684	NA	NA	NA	0.994501	FAHD1
Finn_BC	17820_170_MLF1_MLF1	Inverse variance weighted	130	0.00317578	0.0168284	0.850316	-0.0298079	0.0361595	1.00318	0.970632	1.03682	NA	NA	NA	0.994501	MLF1
Finn_BC	17821_20_NMT2_NMT2	Inverse variance weighted	6	0.105677	0.117971	0.370368	-0.125547	0.3369	1.11146	0.882015	1.4006	NA	NA	NA	0.923048	NMT2
Finn_BC	17822_57_RERG_RERG	Inverse variance weighted	32	-0.0014738	0.0345618	0.965987	-0.069215	0.0662674	0.998527	0.933126	1.06851	NA	NA	NA	0.99937	RERG
Finn_BC	17823_40_SNRPD2_SMD2	Inverse variance weighted	2	-0.116351	0.174633	0.505244	-0.458632	0.225929	0.890162	0.632148	1.25349	NA	NA	NA	0.972337	SNRPD2
Finn_BC	17826_341_EEF1D_EF1D	Inverse variance weighted	6	0.169952	0.0863045	0.0489283	0.00079534	0.339109	1.18525	1.0008	1.4037	0.949901	0.402276	TRUE	0.328692	EEF1D
Finn_BC	17827_53_DYNLRB2_DLRB2	Inverse variance weighted	2	0.103519	0.147643	0.483212	-0.185861	0.3929	1.10907	0.830389	1.48127	NA	NA	NA	0.972337	DYNLRB2
Finn_BC	17828_3_S100A14_S100A14	Inverse variance weighted	6	0.0724368	0.11181	0.517078	-0.146711	0.291584	1.07512	0.863544	1.33855	NA	NA	NA	0.972337	S100A14
Finn_BC	17829_2_TREX2_TREX2	Wald ratio	rs4821796	0.0807605	0.202252	0.689668	-0.315654	0.477175	1.08411	0.729312	1.61152	NA	NA	NA	0.987902	TREX2
Finn_BC	17832_12_IDI2_IDI2	Inverse variance weighted	16	-0.041484	0.0452634	0.359403	-0.1302	0.0472322	0.959365	0.87792	1.04837	NA	NA	NA	0.910167	IDI2
Finn_BC	17835_28_ANXA13_ANX13	Inverse variance weighted	5	0.0105186	0.0943696	0.91125	-0.174446	0.195483	1.01057	0.839922	1.2159	NA	NA	NA	0.994501	ANXA13
Finn_BC	17836_17_S100A16_S100A16	Inverse variance weighted	37	0.0324232	0.0351923	0.356886	-0.0365537	0.1014	1.03295	0.964106	1.10672	NA	NA	NA	0.908874	S100A16
Finn_BC	17837_5_CLIC2_CLIC2	Inverse variance weighted	3	0.284502	0.147689	0.05406	-0.00496892	0.573973	1.3291	0.995043	1.77531	NA	NA	NA	0.35218	CLIC2
Finn_BC	17843_30_PPCS_PPCS	Inverse variance weighted	4	0.10102	0.100535	0.314983	-0.0960288	0.298068	1.1063	0.908438	1.34725	NA	NA	NA	0.866003	PPCS
Finn_BC	17849_6_DRG1_DRG1	Inverse variance weighted	4	0.22806	0.127797	0.0743336	-0.0224214	0.478541	1.25616	0.977828	1.61372	NA	NA	NA	0.433496	DRG1
Finn_BC	17850_42_KLF4_KLF4	Inverse variance weighted	4	-0.0168876	0.1083	0.876086	-0.229156	0.195381	0.983254	0.795204	1.21577	NA	NA	NA	0.994501	KLF4
Finn_BC	17854_33_NAA10_NAA10	Inverse variance weighted	2	0.102702	0.137203	0.454135	-0.166216	0.371619	1.10816	0.846864	1.45008	NA	NA	NA	0.972337	NAA10
Finn_BC	17855_28_RGS4_RGS4	Inverse variance weighted	18	0.000794288	0.0462326	0.986293	-0.0898217	0.0914103	1.00079	0.914094	1.09572	NA	NA	NA	0.99937	RGS4
Finn_BC	17856_23_NT5M_NT5M	Inverse variance weighted	8	-0.00815383	0.0641755	0.898897	-0.133938	0.11763	0.991879	0.874644	1.12483	NA	NA	NA	0.994501	NT5M
Finn_BC	17857_6_ACADL_ACADL	Inverse variance weighted	8	0.0126339	0.0717669	0.860262	-0.128029	0.153297	1.01271	0.879828	1.16567	NA	NA	NA	0.994501	ACADL
Finn_BC	18156_7_ATG3_ATG3	Inverse variance weighted	2	-0.12044	0.163632	0.461705	-0.44116	0.200279	0.88653	0.64329	1.22174	NA	NA	NA	0.972337	ATG3
Finn_BC	18158_45_CASP8_Caspase_8	Inverse variance weighted	30	-0.0350678	0.0430487	0.415297	-0.119443	0.0493077	0.96554	0.887414	1.05054	NA	NA	NA	0.958367	CASP8
Finn_BC	18160_2_PCMT1_PIMT	Inverse variance weighted	6	0.24452	0.104374	0.0191431	0.0399473	0.449093	1.27701	1.04076	1.56689	0.899567	0.77213	TRUE	0.191127	PCMT1
Finn_BC	18162_167_IRAK4_IRAK4	Inverse variance weighted	2	-0.100585	0.158693	0.526187	-0.411623	0.210452	0.904308	0.662574	1.23424	NA	NA	NA	0.975643	IRAK4
Finn_BC	18165_181_UBE2V2_UB2V2	Wald ratio	rs1354034	0.14701	0.226919	0.51708	-0.297752	0.591773	1.15837	0.742486	1.80719	NA	NA	NA	0.972337	UBE2V2
Finn_BC	18166_4_RHOB_RHOB	Inverse variance weighted	12	0.126788	0.0989809	0.200217	-0.0672145	0.320791	1.13518	0.934995	1.37822	NA	NA	NA	0.70246	RHOB
Finn_BC	18170_46_PYCR1_P5CR1	Wald ratio	rs10922098	0.0947229	0.218998	0.665358	-0.334514	0.523959	1.09935	0.715686	1.6887	NA	NA	NA	0.978657	PYCR1
Finn_BC	18172_71_ASF1A_ASF1A	Inverse variance weighted	17	-0.0565012	0.0555725	0.309291	-0.165423	0.0524209	0.945065	0.847535	1.05382	NA	NA	NA	0.859076	ASF1A
Finn_BC	18173_11_AKR7A3_ARK73	Inverse variance weighted	76	-0.0373794	0.0187246	0.0459042	-0.0740797	-0.000679193	0.963311	0.928598	0.999321	0.999982	0.992663	TRUE	0.316221	AKR7A3
Finn_BC	18174_79_PDCD6IP_PDC6I	Inverse variance weighted	7	-0.251306	0.0859689	0.00346434	-0.419805	-0.0828068	0.777784	0.657175	0.920529	0.664221	0.334081	TRUE	0.062762	PDCD6IP
Finn_BC	18175_65_VAT1_VAT1	Inverse variance weighted	5	-0.131284	0.147079	0.372067	-0.41956	0.156991	0.876969	0.657336	1.16999	NA	NA	NA	0.923048	VAT1
Finn_BC	18177_49_NAE1_ULA1	Inverse variance weighted	21	-0.0388705	0.0397976	0.328716	-0.116874	0.0391328	0.961875	0.889697	1.03991	NA	NA	NA	0.883768	NAE1
Finn_BC	18178_13_SARS_SYSC	Wald ratio	rs429358	-0.00361454	0.21193	0.986392	-0.418996	0.411767	0.996392	0.657707	1.50948	NA	NA	NA	0.99937	SARS
Finn_BC	18179_56_SMS_SPSY	Inverse variance weighted	4	-0.187658	0.122658	0.126034	-0.428067	0.0527513	0.828898	0.651768	1.05417	NA	NA	NA	0.566264	SMS
Finn_BC	18180_58_RTN4IP1_RT4I1	Inverse variance weighted	3	-0.206086	0.12937	0.11116	-0.459651	0.0474785	0.813763	0.631504	1.04862	NA	NA	NA	0.546095	RTN4IP1
Finn_BC	18181_2_TSSC4_TSSC4	Inverse variance weighted	4	0.120429	0.0920225	0.190638	-0.0599348	0.300794	1.12798	0.941826	1.35093	NA	NA	NA	0.688362	TSSC4
Finn_BC	18182_24_PCK1_PCKGC	Inverse variance weighted	78	0.00618761	0.0183505	0.735973	-0.0297793	0.0421546	1.00621	0.97066	1.04306	NA	NA	NA	0.990599	PCK1
Finn_BC	18183_3_LDLRAP1_ARH	Inverse variance weighted	10	0.119643	0.06253	0.0556996	-0.00291524	0.242202	1.12709	0.997089	1.27405	NA	NA	NA	0.358081	LDLRAP1
Finn_BC	18184_28_GMPS_GUAA	Wald ratio	rs4980320	0.106206	0.276146	0.700534	-0.435041	0.647453	1.11205	0.647238	1.91067	NA	NA	NA	0.989412	GMPS
Finn_BC	18185_118_ALDOB_ALDOB	Inverse variance weighted	18	-0.0156856	0.0316658	0.620355	-0.0777506	0.0463795	0.984437	0.925195	1.04747	NA	NA	NA	0.978657	ALDOB
Finn_BC	18186_15_TARS_SYTC	Inverse variance weighted	4	0.0661936	0.154354	0.668038	-0.23634	0.368728	1.06843	0.789512	1.44589	NA	NA	NA	0.978657	TARS
Finn_BC	18187_16_ASPA_ACY2	Inverse variance weighted	58	-0.00823315	0.0250225	0.742133	-0.0572773	0.040811	0.991801	0.944332	1.04166	NA	NA	NA	0.990599	ASPA
Finn_BC	18188_12_GATM_GATM	Inverse variance weighted	24	0.0931155	0.0420029	0.026631	0.0107898	0.175441	1.09759	1.01085	1.19177	0.0956311	0.313488	TRUE	0.227035	GATM
Finn_BC	18189_12_VPS25_VPS25	Inverse variance weighted	7	0.160624	0.0873047	0.0657963	-0.0104932	0.331741	1.17424	0.989562	1.39339	NA	NA	NA	0.40468	VPS25
Finn_BC	18190_15_CARD18_ICBR	Inverse variance weighted	44	-0.0114222	0.0290934	0.694612	-0.0684452	0.0456009	0.988643	0.933845	1.04666	NA	NA	NA	0.989399	CARD18
Finn_BC	18191_23_RANBP1_RANG	Wald ratio	rs1354034	0.158156	0.244123	0.51708	-0.320325	0.636636	1.17135	0.725913	1.89011	NA	NA	NA	0.972337	RANBP1
Finn_BC	18192_69_MAGEA5_MAGE_5	Inverse variance weighted	93	0.0114807	0.0169662	0.498608	-0.021773	0.0447344	1.01155	0.978462	1.04575	NA	NA	NA	0.972337	MAGEA5
Finn_BC	18194_18_FABP9_FABP9	Inverse variance weighted	78	0.0149395	0.0193122	0.43918	-0.0229124	0.0527913	1.01505	0.977348	1.05421	NA	NA	NA	0.972337	FABP9
Finn_BC	18195_3_ORAOV1_ORAV1	Inverse variance weighted	93	0.0162824	0.0174662	0.35122	-0.0179513	0.0505161	1.01642	0.982209	1.05181	NA	NA	NA	0.905688	ORAOV1
Finn_BC	18197_97_CKMT2_KCRS	Inverse variance weighted	28	-0.0206295	0.035506	0.56123	-0.0902213	0.0489622	0.979582	0.913729	1.05018	NA	NA	NA	0.978657	CKMT2
Finn_BC	18198_51_HBQ1_HBAT	Inverse variance weighted	26	-0.0646071	0.0386074	0.0942413	-0.140278	0.0110635	0.937436	0.869117	1.01112	NA	NA	NA	0.492578	HBQ1
Finn_BC	18202_22_CD37_CD37	Inverse variance weighted	15	-0.0575972	0.0598532	0.335896	-0.17491	0.0597152	0.94403	0.839533	1.06153	NA	NA	NA	0.890228	CD37
Finn_BC	18204_1_TCEA1_TCEA1	Inverse variance weighted	4	0.117997	0.122873	0.336896	-0.122834	0.358828	1.12524	0.88441	1.43165	NA	NA	NA	0.890228	TCEA1
Finn_BC	18205_123_MAGEA6_MAGE_6	Inverse variance weighted	31	-0.0432552	0.0374275	0.247802	-0.116613	0.0301028	0.957667	0.889929	1.03056	NA	NA	NA	0.784314	MAGEA6
Finn_BC	18206_18_ADH6_ADH6	Inverse variance weighted	35	0.0251535	0.0344596	0.465425	-0.0423872	0.0926942	1.02547	0.958499	1.09713	NA	NA	NA	0.972337	ADH6
Finn_BC	18208_3_CCNB2_CCNB2	Inverse variance weighted	79	0.00260297	0.0188804	0.890346	-0.0344026	0.0396085	1.00261	0.966182	1.0404	NA	NA	NA	0.994501	CCNB2
Finn_BC	18210_12_SPIN1_SPIN1	Inverse variance weighted	56	0.00226609	0.0247528	0.927057	-0.0462495	0.0507817	1.00227	0.954804	1.05209	NA	NA	NA	0.994501	SPIN1
Finn_BC	18213_30_UBE2F_UBE2F	Inverse variance weighted	14	-0.137365	0.0604921	0.0231596	-0.255929	-0.0188005	0.871652	0.774197	0.981375	0.310982	0.0958433	TRUE	0.2095	UBE2F
Finn_BC	18214_2_GCLM_GSH0	Inverse variance weighted	7	0.0976551	0.0786877	0.214588	-0.0565727	0.251883	1.10258	0.944998	1.28645	NA	NA	NA	0.729595	GCLM
Finn_BC	18215_5_THG1L_THG1	Inverse variance weighted	108	0.046094	0.0180828	0.0108015	0.0106517	0.0815362	1.04717	1.01071	1.08495	0.0553181	0.0349021	TRUE	0.131437	THG1L
Finn_BC	18216_22_IL11RA_IL_11_RA	Inverse variance weighted	106	-0.0108089	0.0144599	0.454758	-0.0391503	0.0175326	0.989249	0.961606	1.01769	NA	NA	NA	0.972337	IL11RA
Finn_BC	18218_48_CNRIP1_CB032	Inverse variance weighted	99	-0.0149798	0.0177073	0.397571	-0.049686	0.0197265	0.985132	0.951528	1.01992	NA	NA	NA	0.944391	CNRIP1
Finn_BC	18220_141_SRA1_SRA1	Inverse variance weighted	12	-0.0202212	0.0486287	0.677535	-0.115533	0.075091	0.979982	0.890891	1.07798	NA	NA	NA	0.98244	SRA1
Finn_BC	18222_34_SH3GLB2_SHLB2	Inverse variance weighted	62	-0.00710442	0.0244811	0.771663	-0.0550874	0.0408785	0.992921	0.946402	1.04173	NA	NA	NA	0.994501	SH3GLB2
Finn_BC	18225_13_HEBP1_HEBP1	Inverse variance weighted	104	-0.00485768	0.014239	0.732988	-0.0327661	0.0230507	0.995154	0.967765	1.02332	NA	NA	NA	0.990599	HEBP1
Finn_BC	18226_148_COX5A_COX5A	Wald ratio	rs12579998	0.516414	0.222374	0.0202182	0.0805604	0.952268	1.67601	1.08389	2.59158	NA	NA	TRUE	0.195112	COX5A
Finn_BC	18227_3_CDK2AP2_CDKA2	Inverse variance weighted	2	0.017217	0.186393	0.926405	-0.348114	0.382548	1.01737	0.706018	1.46602	NA	NA	NA	0.994501	CDK2AP2
Finn_BC	18228_30_NOP16_NOP16	Inverse variance weighted	3	-0.0937534	0.116371	0.42045	-0.321841	0.134334	0.910507	0.724813	1.14377	NA	NA	NA	0.962393	NOP16
Finn_BC	18231_147_PRND_PRND	Inverse variance weighted	30	-0.00185006	0.0364935	0.959568	-0.0733774	0.0696772	0.998152	0.92925	1.07216	NA	NA	NA	0.99937	PRND
Finn_BC	18232_42_PIP4K2B_PI42B	Inverse variance weighted	2	0.0676275	0.0992698	0.495714	-0.126941	0.262196	1.06997	0.880785	1.29978	NA	NA	NA	0.972337	PIP4K2B
Finn_BC	18235_16_PGP_PGP	Inverse variance weighted	20	0.0723092	0.0352976	0.0405055	0.00312583	0.141493	1.07499	1.00313	1.15199	0.556756	0.331386	TRUE	0.292517	PGP
Finn_BC	18236_3_HSPC159_LEGL	Inverse variance weighted	6	0.0642807	0.11231	0.567086	-0.155848	0.284409	1.06639	0.85569	1.32898	NA	NA	NA	0.978657	HSPC159
Finn_BC	18237_29_NRIP3_NRIP3	Inverse variance weighted	10	0.00967822	0.06487	0.881401	-0.117467	0.136824	1.00973	0.88917	1.14663	NA	NA	NA	0.994501	NRIP3
Finn_BC	18240_6_OMP_OMP	Inverse variance weighted	16	0.0162518	0.0478164	0.733948	-0.0774684	0.109972	1.01638	0.925456	1.11625	NA	NA	NA	0.990599	OMP
Finn_BC	18241_18_CPOX_HEM6	Inverse variance weighted	76	-0.0848275	0.0274558	0.00200429	-0.138641	-0.031014	0.918671	0.870541	0.969462	0.000815391	0.870438	TRUE	0.0432827	CPOX
Finn_BC	18242_8_SPA17_Sperm_protein_17	Inverse variance weighted	6	0.257877	0.0970822	0.00790086	0.0675961	0.448158	1.29418	1.06993	1.56543	0.297309	0.791611	TRUE	0.108323	SPA17
Finn_BC	18243_9_CMPK1_Cytidylate_kinase	Inverse variance weighted	7	0.0264526	0.0882489	0.764368	-0.146515	0.19942	1.02681	0.863713	1.2207	NA	NA	NA	0.994501	CMPK1
Finn_BC	18244_1_ANXA7_ANXA7	Inverse variance weighted	9	-0.0149654	0.110188	0.891966	-0.230934	0.201003	0.985146	0.793792	1.22263	NA	NA	NA	0.994501	ANXA7
Finn_BC	18255_6_CYB5R1_NB5R1	Inverse variance weighted	24	0.0136799	0.0410636	0.739029	-0.0668047	0.0941646	1.01377	0.935378	1.09874	NA	NA	NA	0.990599	CYB5R1
Finn_BC	18257_64_SRP19_SRP19	Inverse variance weighted	4	0.137665	0.110892	0.214447	-0.0796837	0.355013	1.14759	0.923408	1.4262	NA	NA	NA	0.729595	SRP19
Finn_BC	18259_15_MEOX2_MEOX2	Inverse variance weighted	24	0.0179671	0.0403369	0.656012	-0.0610932	0.0970274	1.01813	0.940736	1.10189	NA	NA	NA	0.978657	MEOX2
Finn_BC	18264_12_CCDC25_CCD25	Inverse variance weighted	15	-0.0857836	0.0587018	0.143921	-0.200839	0.0292719	0.917793	0.818044	1.0297	NA	NA	NA	0.603102	CCDC25
Finn_BC	18265_18_ZNF34_ZNF34	Wald ratio	rs10922098	0.108806	0.251558	0.665358	-0.384248	0.60186	1.11495	0.680963	1.82551	NA	NA	NA	0.978657	ZNF34
Finn_BC	18267_74_CARD17_CAR17	Inverse variance weighted	4	-0.0142487	0.119928	0.905425	-0.249307	0.22081	0.985852	0.779341	1.24709	NA	NA	NA	0.994501	CARD17
Finn_BC	18268_5_GAGE2A_GAG2A	Wald ratio	rs11082512	0.370043	0.308247	0.229954	-0.234121	0.974207	1.4478	0.791266	2.64907	NA	NA	NA	0.755415	GAGE2A
Finn_BC	18270_10_TAF10_TAF10	Inverse variance weighted	117	0.0114893	0.0150685	0.445779	-0.0180449	0.0410235	1.01156	0.982117	1.04188	NA	NA	NA	0.972337	TAF10
Finn_BC	18271_43_OXSM_OXSM	Inverse variance weighted	334	0.0306734	0.00937601	0.00106989	0.0122964	0.0490503	1.03115	1.01237	1.05027	1.72576e-06	0.0258338	TRUE	0.0271102	OXSM
Finn_BC	18273_14_GAGE2D_GGE2D	Wald ratio	rs6993770	-0.198282	0.280716	0.479976	-0.748486	0.351923	0.820139	0.473082	1.4218	NA	NA	NA	0.972337	GAGE2D
Finn_BC	18274_2_SERF2_SERF2	Inverse variance weighted	15	-0.0169328	0.0486165	0.727621	-0.112221	0.0783556	0.98321	0.893847	1.08151	NA	NA	NA	0.990599	SERF2
Finn_BC	18275_5_CRIP1_CRIP1	Inverse variance weighted	123	-0.00952884	0.0133008	0.473736	-0.0355983	0.0165406	0.990516	0.965028	1.01668	NA	NA	NA	0.972337	CRIP1
Finn_BC	18276_34_TCL1B_TCL1B	Inverse variance weighted	9	-0.0184198	0.0651557	0.777403	-0.146125	0.109285	0.981749	0.86405	1.11548	NA	NA	NA	0.994501	TCL1B
Finn_BC	18277_28_TRIAP1_TRIA1	Inverse variance weighted	14	-0.092237	0.0498737	0.0643985	-0.18999	0.00551547	0.911889	0.826968	1.00553	NA	NA	NA	0.399197	TRIAP1
Finn_BC	18280_29_DTD2_DTD2	Inverse variance weighted	11	-0.0239198	0.0514327	0.641881	-0.124728	0.0768882	0.976364	0.882737	1.07992	NA	NA	NA	0.978657	DTD2
Finn_BC	18282_1_GNG11_GBG11	Inverse variance weighted	60	0.00448583	0.0232031	0.846701	-0.0409922	0.0499639	1.0045	0.959837	1.05123	NA	NA	NA	0.994501	GNG11
Finn_BC	18285_6_SVIP_SVIP	Inverse variance weighted	51	0.00339827	0.0327804	0.917433	-0.0608514	0.0676479	1.0034	0.940963	1.06999	NA	NA	NA	0.994501	SVIP
Finn_BC	18286_3_ZWINT_ZWINT	Inverse variance weighted	9	-0.0322408	0.0746588	0.665856	-0.178572	0.11409	0.968273	0.836464	1.12085	NA	NA	NA	0.978657	ZWINT
Finn_BC	18289_16_CCL15_MIP_5	Inverse variance weighted	163	0.00268174	0.00794985	0.735867	-0.0129	0.0182634	1.00269	0.987183	1.01843	NA	NA	NA	0.990599	CCL15
Finn_BC	18290_6_ANXA8_Annexin_A8	Inverse variance weighted	45	-0.0064166	0.0282483	0.820307	-0.0617833	0.0489501	0.993604	0.940087	1.05017	NA	NA	NA	0.994501	ANXA8
Finn_BC	18291_8_CDKN1A_p21	Wald ratio	rs10922098	0.107709	0.249022	0.665358	-0.380374	0.595793	1.11372	0.683605	1.81447	NA	NA	NA	0.978657	CDKN1A
Finn_BC	18294_26_SOX2_SOX2	Inverse variance weighted	4	0.320674	0.137503	0.0196939	0.0511687	0.590179	1.37806	1.0525	1.80431	0.969119	0.679165	TRUE	0.191307	SOX2
Finn_BC	18295_102_GRHPR_GRHPR	Inverse variance weighted	35	0.0261923	0.0351927	0.456724	-0.0427855	0.09517	1.02654	0.958117	1.09985	NA	NA	NA	0.972337	GRHPR
Finn_BC	18297_8_MRAS_RASM	Inverse variance weighted	30	0.000657628	0.0364546	0.985607	-0.0707935	0.0721087	1.00066	0.931654	1.07477	NA	NA	NA	0.99937	MRAS
Finn_BC	18299_13_CAPNS1_CPNS1	Inverse variance weighted	59	-0.0351253	0.0246486	0.154145	-0.0834366	0.013186	0.965484	0.919949	1.01327	NA	NA	NA	0.621891	CAPNS1
Finn_BC	18300_39_PURB_PURB	Inverse variance weighted	4	0.0623504	0.135619	0.645698	-0.203463	0.328164	1.06434	0.8159	1.38842	NA	NA	NA	0.978657	PURB
Finn_BC	18301_10_NAIF1_NAIF1	Inverse variance weighted	23	0.0543849	0.025623	0.0337953	0.00416386	0.104606	1.05589	1.00417	1.11027	0.801991	0.332912	TRUE	0.263696	NAIF1
Finn_BC	18302_204_ZWILCH_ZWILC	Inverse variance weighted	82	0.0087385	0.0179187	0.62578	-0.0263822	0.0438592	1.00878	0.973963	1.04484	NA	NA	NA	0.978657	ZWILCH
Finn_BC	18303_39_NRGN_NEUG	Inverse variance weighted	3	-0.195618	0.139631	0.161225	-0.469294	0.0780587	0.822326	0.625443	1.08119	NA	NA	NA	0.632842	NRGN
Finn_BC	18304_19_BCCIP_BCCIP	Inverse variance weighted	16	-0.0472131	0.0474022	0.319245	-0.140122	0.0456953	0.953884	0.869253	1.04676	NA	NA	NA	0.872737	BCCIP
Finn_BC	18306_1_PALM_PALM	Inverse variance weighted	57	-0.00316848	0.0242283	0.895953	-0.050656	0.044319	0.996837	0.950606	1.04532	NA	NA	NA	0.994501	PALM
Finn_BC	18307_71_PPA2_PPase_2	Inverse variance weighted	5	-0.0978023	0.0960615	0.30862	-0.286083	0.0904783	0.906828	0.7512	1.0947	NA	NA	NA	0.859076	PPA2
Finn_BC	18308_30_STXBP6_STXB6	Inverse variance weighted	50	-0.114408	0.0242776	2.44687e-06	-0.161992	-0.0668242	0.891894	0.850448	0.93536	0.109396	0.0790936	TRUE	0.000230484	STXBP6
Finn_BC	18310_26_SEPW1_SELW	Inverse variance weighted	58	-0.0358498	0.026304	0.172912	-0.0874055	0.015706	0.964785	0.916305	1.01583	NA	NA	NA	0.650938	SEPW1
Finn_BC	18311_44_DCTN6_DCTN6	Inverse variance weighted	5	0.083758	0.10708	0.434099	-0.12612	0.293636	1.08737	0.881509	1.3413	NA	NA	NA	0.969989	DCTN6
Finn_BC	18312_68_NDRG3_NDRG3	Inverse variance weighted	22	-0.116766	0.0615296	0.0577325	-0.237364	0.00383182	0.889793	0.788704	1.00384	NA	NA	NA	0.36896	NDRG3
Finn_BC	18313_4_ASRGL1_Asparaginase_like_protein_1	Inverse variance weighted	54	0.00152512	0.0227574	0.946569	-0.0430795	0.0461297	1.00153	0.957835	1.04721	NA	NA	NA	0.997694	ASRGL1
Finn_BC	18315_38_RTP4_RTP4	Inverse variance weighted	50	-0.00572857	0.0312645	0.854618	-0.0670071	0.0555499	0.994288	0.935189	1.05712	NA	NA	NA	0.994501	RTP4
Finn_BC	18316_75_SEPT3_SEPT3	Inverse variance weighted	13	-0.0777186	0.0623487	0.212576	-0.199922	0.0444849	0.925225	0.818795	1.04549	NA	NA	NA	0.729144	2024-09-03
Finn_BC	18317_111_ZFAND5_ZFAN5	Inverse variance weighted	2	0.111867	0.166628	0.501992	-0.214724	0.438459	1.11836	0.806764	1.55032	NA	NA	NA	0.972337	ZFAND5
Finn_BC	18318_98_SH3GL3_SH3G3	Inverse variance weighted	4	0.133348	0.122042	0.274549	-0.105853	0.37255	1.14265	0.899557	1.45143	NA	NA	NA	0.818171	SH3GL3
Finn_BC	18319_7_PDHX_ODPX	Inverse variance weighted	8	-0.0535411	0.0733127	0.4652	-0.197234	0.0901518	0.947867	0.820998	1.09434	NA	NA	NA	0.972337	PDHX
Finn_BC	18321_38_MTHFD2_MTDC	Inverse variance weighted	15	0.0778769	0.0631873	0.217771	-0.0459701	0.201724	1.08099	0.95507	1.22351	NA	NA	NA	0.733942	MTHFD2
Finn_BC	18322_15_JMJD6_JMJD6	Inverse variance weighted	9	-0.162471	0.0749387	0.0301542	-0.309351	-0.0155916	0.85004	0.733923	0.984529	0.935428	0.790519	TRUE	0.244678	JMJD6
Finn_BC	18323_39_CRMP1_DRP_1	Wald ratio	rs10922098	0.0846651	0.195745	0.665358	-0.298995	0.468325	1.08835	0.741563	1.59732	NA	NA	NA	0.978657	CRMP1
Finn_BC	18324_61_SUOX_SUOX	Inverse variance weighted	18	-0.0779427	0.0468588	0.0962423	-0.169786	0.0139007	0.925017	0.843845	1.014	NA	NA	NA	0.500022	SUOX
Finn_BC	18326_50_MAGEA8_MAGA8	Inverse variance weighted	14	-0.0743667	0.0605196	0.219145	-0.192985	0.0442517	0.928331	0.824494	1.04525	NA	NA	NA	0.735629	MAGEA8
Finn_BC	18327_6_SNX5_SNX5	Inverse variance weighted	37	-0.00458881	0.0280674	0.870131	-0.059601	0.0504234	0.995422	0.94214	1.05172	NA	NA	NA	0.994501	SNX5
Finn_BC	18328_36_PYCR2_P5CR2	Inverse variance weighted	57	-0.00586061	0.0225291	0.794759	-0.0500176	0.0382964	0.994157	0.951213	1.03904	NA	NA	NA	0.994501	PYCR2
Finn_BC	18330_7_PGM2_PGM2	Inverse variance weighted	27	0.0246634	0.0286454	0.389243	-0.0314815	0.0808084	1.02497	0.969009	1.08416	NA	NA	NA	0.937515	PGM2
Finn_BC	18332_17_CPLX1_CPLX1	Inverse variance weighted	5	0.118546	0.185495	0.522772	-0.245024	0.482115	1.12586	0.782686	1.6195	NA	NA	NA	0.974686	CPLX1
Finn_BC	18337_4_GMDS_GMDS	Wald ratio	rs9392325	0.137269	0.266427	0.606399	-0.384929	0.659466	1.14714	0.680499	1.93376	NA	NA	NA	0.978657	GMDS
Finn_BC	18338_26_IDH1_IDH	Inverse variance weighted	26	-0.0586337	0.0208392	0.00489856	-0.0994784	-0.0177889	0.943052	0.905309	0.982368	0.5729	0.284917	TRUE	0.0802507	IDH1
Finn_BC	18339_207_PSMB3_PSB3	Inverse variance weighted	5	-0.106118	0.103184	0.303747	-0.308358	0.096123	0.899319	0.734652	1.10089	NA	NA	NA	0.852357	PSMB3
Finn_BC	18340_2_PSMB4_Proteasome_beta_chain	Inverse variance weighted	108	-0.00623877	0.0163807	0.703306	-0.0383449	0.0258674	0.993781	0.962381	1.0262	NA	NA	NA	0.989412	PSMB4
Finn_BC	18342_2_PSAT1_SERC	Inverse variance weighted	17	0.0612116	0.0446636	0.17053	-0.0263291	0.148752	1.06312	0.974014	1.16039	NA	NA	NA	0.648164	PSAT1
Finn_BC	18343_10_DECR2_DECR2	Inverse variance weighted	133	0.0299199	0.0129518	0.020883	0.00453433	0.0553054	1.03037	1.00454	1.05686	0.375512	0.986559	TRUE	0.199309	DECR2
Finn_BC	18348_89_HNRNPD_HNRPD	Inverse variance weighted	3	0.144938	0.131667	0.270986	-0.113129	0.403004	1.15597	0.893036	1.49631	NA	NA	NA	0.81589	HNRNPD
Finn_BC	18375_28_IL1F5_IL_1F5	Inverse variance weighted	132	0.0112145	0.0144595	0.437997	-0.0171261	0.0395551	1.01128	0.98302	1.04035	NA	NA	NA	0.972337	IL1F5
Finn_BC	18376_19_MYL3_Myosin_light_chain_1	Inverse variance weighted	23	0.0945387	0.0415326	0.0228309	0.0131348	0.175943	1.09915	1.01322	1.19237	0.996528	0.50402	TRUE	0.20779	MYL3
Finn_BC	18380_78_ALB_Albumin	Inverse variance weighted	150	-0.0404173	0.0121008	0.000837587	-0.0641348	-0.0166998	0.960389	0.937879	0.983439	0.981399	0.974579	TRUE	0.02297	ALB
Finn_BC	18381_16_ALDH2_ALDH_E2	Inverse variance weighted	26	-0.0110981	0.0536394	0.836086	-0.116231	0.0940351	0.988963	0.890269	1.0986	NA	NA	NA	0.994501	ALDH2
Finn_BC	18382_109_COMT_Catechol_O_methyltransferase	Inverse variance weighted	11	0.0708015	0.0581011	0.222999	-0.0430767	0.18468	1.07337	0.957838	1.20283	NA	NA	NA	0.742703	COMT
Finn_BC	18383_9_FKBP3_FKBP3	Wald ratio	rs1354034	0.136477	0.21066	0.51708	-0.276418	0.549371	1.14623	0.758496	1.73216	NA	NA	NA	0.972337	FKBP3
Finn_BC	18385_4_PSMD10_PSD10	Inverse variance weighted	6	0.0391441	0.0868913	0.652353	-0.131163	0.209451	1.03992	0.877075	1.233	NA	NA	NA	0.978657	PSMD10
Finn_BC	18386_36_GLRX_GLRX1	Inverse variance weighted	11	-0.0104026	0.0674133	0.877365	-0.142533	0.121728	0.989651	0.867159	1.12945	NA	NA	NA	0.994501	GLRX
Finn_BC	18387_7_ST13_suppression_of_tumorigenicity_13	Inverse variance weighted	2	-0.1324	0.183656	0.470963	-0.492366	0.227565	0.87599	0.611179	1.25554	NA	NA	NA	0.972337	ST13
Finn_BC	18389_11_IFNA1_IFNA1	Inverse variance weighted	5	0.00775542	0.0893359	0.930821	-0.167343	0.182854	1.00779	0.845909	1.20064	NA	NA	NA	0.994501	IFNA1
Finn_BC	18392_19_MAT2B_MAT2B	Inverse variance weighted	71	-0.0455527	0.019967	0.0225244	-0.0846879	-0.0064175	0.955469	0.918799	0.993603	0.240957	0.451286	TRUE	0.207206	MAT2B
Finn_BC	18395_5_ADPRH_ADPRH	Inverse variance weighted	13	-0.118035	0.0376931	0.00173931	-0.191913	-0.0441564	0.888665	0.825378	0.956804	0.85876	0.298155	TRUE	0.0394578	ADPRH
Finn_BC	18396_10_AES_AES	Inverse variance weighted	15	-0.00241833	0.0478943	0.959729	-0.0962911	0.0914544	0.997585	0.9082	1.09577	NA	NA	NA	0.99937	AES
Finn_BC	18397_5_AKR1C4_AK1C4	Inverse variance weighted	128	0.0237236	0.0117016	0.0426238	0.00078843	0.0466587	1.02401	1.00079	1.04776	0.144889	0.150861	TRUE	0.301779	AKR1C4
Finn_BC	18398_1_AKR1D1_AK1D1	Inverse variance weighted	2	-0.230728	0.202741	0.255103	-0.6281	0.166644	0.793956	0.533605	1.18133	NA	NA	NA	0.792184	AKR1D1
Finn_BC	18399_1_AKAP7_AKA7A	Inverse variance weighted	55	0.00458908	0.0236839	0.846361	-0.0418313	0.0510095	1.0046	0.959032	1.05233	NA	NA	NA	0.994501	AKAP7
Finn_BC	18400_52_ALKBH2_ALKB2	Inverse variance weighted	3	0.407887	0.197427	0.0388269	0.0209306	0.794843	1.50364	1.02115	2.21409	0.199912	0.984794	TRUE	0.286604	ALKBH2
Finn_BC	18401_18_ALKBH3_ALKB3	Inverse variance weighted	38	0.0125857	0.0256225	0.623287	-0.0376344	0.0628058	1.01267	0.963065	1.06482	NA	NA	NA	0.978657	ALKBH3
Finn_BC	18402_1_AMMECR1L_AMERL	Inverse variance weighted	5	0.138524	0.0989157	0.161387	-0.0553511	0.332398	1.14858	0.946153	1.39431	NA	NA	NA	0.632842	AMMECR1L
Finn_BC	18403_25_AMPD2_AMPD2	Inverse variance weighted	3	0.00961628	0.165222	0.953588	-0.314219	0.333452	1.00966	0.730359	1.39578	NA	NA	NA	0.999109	AMPD2
Finn_BC	18404_22_ANKRD54_ANR54	Inverse variance weighted	22	0.00840004	0.0426264	0.843779	-0.0751476	0.0919477	1.00844	0.927607	1.09631	NA	NA	NA	0.994501	ANKRD54
Finn_BC	18405_117_AP1S2_AP1S2	Inverse variance weighted	5	-0.0658557	0.105901	0.534033	-0.273422	0.14171	0.936266	0.760772	1.15224	NA	NA	NA	0.97734	AP1S2
Finn_BC	18407_36_ARL2BP_AR2BP	Wald ratio	rs12289048	-0.225771	0.233	0.332558	-0.682451	0.230909	0.797901	0.505377	1.25974	NA	NA	NA	0.888394	ARL2BP
Finn_BC	18408_26_ARF4_ARF4	Inverse variance weighted	35	-0.0645591	0.034366	0.0603023	-0.131916	0.00279819	0.937481	0.876414	1.0028	NA	NA	NA	0.379782	ARF4
Finn_BC	18409_61_ARF5_ARF5	Inverse variance weighted	24	-0.0278723	0.0362322	0.441733	-0.0988874	0.0431427	0.972513	0.905845	1.04409	NA	NA	NA	0.972337	ARF5
Finn_BC	18410_26_ARL14_ARL14	Inverse variance weighted	25	-0.0257164	0.0434673	0.5541	-0.110912	0.0594794	0.974611	0.895017	1.06128	NA	NA	NA	0.978657	ARL14
Finn_BC	18411_83_ARL15_ARL15	Inverse variance weighted	7	-0.057585	0.0734512	0.433046	-0.201549	0.0863793	0.944042	0.817463	1.09022	NA	NA	NA	0.968878	ARL15
Finn_BC	18413_24_ARL4D_ARL4D	Inverse variance weighted	2	-0.147635	0.43829	0.736236	-1.00668	0.711414	0.862746	0.365429	2.03687	NA	NA	NA	0.990599	ARL4D
Finn_BC	18414_26_ARL5A_ARL5A	Inverse variance weighted	7	0.0143764	0.077156	0.852187	-0.136849	0.165602	1.01448	0.872102	1.1801	NA	NA	NA	0.994501	ARL5A
Finn_BC	18415_16_ARL6_ARL6	Inverse variance weighted	3	-0.36275	0.145583	0.0127133	-0.648093	-0.0774069	0.69576	0.523042	0.925513	0.584091	0.552777	TRUE	0.146765	ARL6
Finn_BC	18416_3_ARL9_ARL9	Wald ratio	rs6542680	-0.320629	0.211492	0.12951	-0.735154	0.0938947	0.725692	0.479432	1.09844	NA	NA	NA	0.566264	ARL9
Finn_BC	18417_3_AS3MT_AS3MT	Inverse variance weighted	30	-0.0102636	0.0346913	0.76734	-0.0782586	0.0577314	0.989789	0.924725	1.05943	NA	NA	NA	0.994501	AS3MT
Finn_BC	18419_20_ARPC5_p16_ARC	Inverse variance weighted	4	0.110903	0.114856	0.334251	-0.114214	0.336021	1.11729	0.892067	1.39937	NA	NA	NA	0.889624	ARPC5
Finn_BC	18422_41_MVD_ERG19	Inverse variance weighted	2	-0.197476	0.226532	0.383353	-0.64148	0.246527	0.8208	0.526513	1.27957	NA	NA	NA	0.93266	MVD
Finn_BC	18429_10_CDH1_Cadherin_E	Inverse variance weighted	10	-0.173475	0.0502351	0.00055383	-0.271936	-0.0750146	0.840738	0.761903	0.92773	0.751739	0.57415	TRUE	0.0172644	CDH1
Finn_BC	18432_32_RALB_RALB	Inverse variance weighted	44	0.00356247	0.0336985	0.915808	-0.0624866	0.0696115	1.00357	0.939426	1.07209	NA	NA	NA	0.994501	RALB
Finn_BC	18434_141_TBPL1_TBPL1	Inverse variance weighted	34	0.132703	0.034312	0.000109931	0.065452	0.199955	1.14191	1.06764	1.22135	0.867734	0.0554523	TRUE	0.00474829	TBPL1
Finn_BC	18435_40_UBXN2B_UBX2B	Inverse variance weighted	4	-0.0140189	0.124545	0.910379	-0.258128	0.23009	0.986079	0.772496	1.25871	NA	NA	NA	0.994501	UBXN2B
Finn_BC	18449_33_PPIG_PPIG	Inverse variance weighted	99	0.00717259	0.0163771	0.661412	-0.0249265	0.0392717	1.0072	0.975382	1.04005	NA	NA	NA	0.978657	PPIG
Finn_BC	18458_4_PTGES2_PGES2	Inverse variance weighted	5	0.00788801	0.0897126	0.929936	-0.167949	0.183725	1.00792	0.845397	1.20169	NA	NA	NA	0.994501	PTGES2
Finn_BC	18483_36_RABIF_MSS4	Inverse variance weighted	14	0.0112147	0.047171	0.812079	-0.0812405	0.10367	1.01128	0.921972	1.10923	NA	NA	NA	0.994501	RABIF
Finn_BC	18813_15_DDX19A_DD19A	Inverse variance weighted	4	0.168034	0.130075	0.196418	-0.0869132	0.422982	1.18298	0.916757	1.52651	NA	NA	NA	0.697036	DDX19A
Finn_BC	18817_50_CBX1_CBX1	Inverse variance weighted	3	0.292355	0.108767	0.00719025	0.0791717	0.505538	1.33958	1.08239	1.65788	0.728722	0.597892	TRUE	0.101815	CBX1
Finn_BC	18819_21_PPIC_PPIC	Inverse variance weighted	272	0.0117773	0.0101551	0.246155	-0.00812673	0.0316813	1.01185	0.991906	1.03219	NA	NA	NA	0.781956	PPIC
Finn_BC	18823_52_HIST3H2BB_H2B3B	Inverse variance weighted	16	0.0165427	0.0954199	0.862363	-0.17048	0.203566	1.01668	0.84326	1.22577	NA	NA	NA	0.994501	HIST3H2BB
Finn_BC	18824_7_EIF4A2_IF4A2	Wald ratio	rs1354034	0.138636	0.213994	0.51708	-0.280791	0.558064	1.14871	0.755186	1.74729	NA	NA	NA	0.972337	EIF4A2
Finn_BC	18829_4_EIF4A1_IF4A1	Wald ratio	rs1354034	0.117137	0.180807	0.51708	-0.237246	0.471519	1.12427	0.788797	1.60243	NA	NA	NA	0.972337	EIF4A1
Finn_BC	18830_1_ITLN1_Omentin	Inverse variance weighted	56	0.022097	0.0264649	0.403742	-0.0297741	0.0739682	1.02234	0.970665	1.07677	NA	NA	NA	0.94941	ITLN1
Finn_BC	18831_6_LRIG1_LRIG1	Inverse variance weighted	237	0.0206609	0.0104503	0.0480356	0.000178213	0.0411435	1.02088	1.00018	1.042	0.0570521	0.0177592	TRUE	0.324203	LRIG1
Finn_BC	18832_65_SAA2_SAA2	Inverse variance weighted	105	0.0289134	0.0141218	0.0406165	0.00123458	0.0565922	1.02934	1.00124	1.05822	0.662971	0.311031	TRUE	0.292831	SAA2
Finn_BC	18833_76_PEA15_PEA15	Wald ratio	rs1354034	0.157871	0.243683	0.51708	-0.319748	0.635489	1.17101	0.726332	1.88795	NA	NA	NA	0.972337	PEA15
Finn_BC	18837_9_SGTB_SGTB	Inverse variance weighted	9	-0.0187731	0.0626159	0.764319	-0.1415	0.103954	0.981402	0.868055	1.10955	NA	NA	NA	0.994501	SGTB
Finn_BC	18839_24_TG_Thyroglobulin	Inverse variance weighted	20	-0.050534	0.0502708	0.314783	-0.149065	0.0479968	0.950722	0.861513	1.04917	NA	NA	NA	0.866003	TG
Finn_BC	18840_205_SH2D1B_SH21B	Inverse variance weighted	23	-0.0578973	0.0427498	0.175632	-0.141687	0.0258923	0.943747	0.867893	1.02623	NA	NA	NA	0.655479	SH2D1B
Finn_BC	18841_1_SERPINB13_SPB13	Inverse variance weighted	31	0.0762479	0.0370827	0.0397672	0.00356582	0.14893	1.07923	1.00357	1.16059	0.136527	0.378463	TRUE	0.289762	SERPINB13
Finn_BC	18842_24_UBE2D2_UB2D2	Inverse variance weighted	59	-0.0445141	0.0247328	0.0718919	-0.0929903	0.00396213	0.956462	0.911202	1.00397	NA	NA	NA	0.426006	UBE2D2
Finn_BC	18859_7_EIF4EBP3_4EBP3	Inverse variance weighted	2	0.0193678	0.150461	0.897577	-0.275536	0.314272	1.01956	0.759165	1.36926	NA	NA	NA	0.994501	EIF4EBP3
Finn_BC	18860_2_CAMKK1_CaMKK_alpha	Wald ratio	rs10922098	0.111999	0.258941	0.665358	-0.395526	0.619524	1.11851	0.673326	1.85804	NA	NA	NA	0.978657	CAMKK1
Finn_BC	18863_176_CHST2_CHST2	Inverse variance weighted	8	-0.0389747	0.0851822	0.647279	-0.205932	0.127982	0.961775	0.813889	1.13653	NA	NA	NA	0.978657	CHST2
Finn_BC	18864_7_PRSS3_TRY3	Inverse variance weighted	269	0.0169337	0.0091451	0.064073	-0.000990674	0.0348581	1.01708	0.99901	1.03547	NA	NA	NA	0.397748	PRSS3
Finn_BC	18866_8_PPP3R2_CANB2	Inverse variance weighted	71	-0.00269604	0.0191879	0.888259	-0.0403043	0.0349122	0.997308	0.960497	1.03553	NA	NA	NA	0.994501	PPP3R2
Finn_BC	18868_7_CBX3_CBX3	Inverse variance weighted	2	-0.0783896	0.193326	0.685126	-0.457309	0.30053	0.924604	0.632985	1.35057	NA	NA	NA	0.985935	CBX3
Finn_BC	18870_1_CD3E_CD3E	Inverse variance weighted	78	-0.0161976	0.0194352	0.404609	-0.0542906	0.0218953	0.983933	0.947157	1.02214	NA	NA	NA	0.94941	CD3E
Finn_BC	18871_24_AIF1L_AIF1L	Inverse variance weighted	108	-0.0288766	0.0123765	0.0196388	-0.0531345	-0.00461863	0.971536	0.948252	0.995392	0.348799	0.318953	TRUE	0.191225	AIF1L
Finn_BC	18873_8_CEACAM8_CEAM8	Inverse variance weighted	113	0.0157542	0.0169877	0.353722	-0.0175416	0.04905	1.01588	0.982611	1.05027	NA	NA	NA	0.90691	CEACAM8
Finn_BC	18874_66_CEBPA_CEBPA	Inverse variance weighted	2	0.0277781	0.163753	0.865298	-0.293178	0.348734	1.02817	0.745889	1.41727	NA	NA	NA	0.994501	CEBPA
Finn_BC	18875_125_COL2A1_Chondrocalcin	Inverse variance weighted	468	-0.0063107	0.00598025	0.291308	-0.018032	0.00541059	0.993709	0.98213	1.00543	NA	NA	NA	0.839253	COL2A1
Finn_BC	18876_77_CHST4_CHST4	Inverse variance weighted	4	0.00991659	0.0962839	0.917968	-0.1788	0.198633	1.00997	0.836273	1.21973	NA	NA	NA	0.994501	CHST4
Finn_BC	18877_15_CNN2_CNN2	Inverse variance weighted	6	0.0193392	0.0803576	0.809815	-0.138162	0.17684	1.01953	0.870958	1.19344	NA	NA	NA	0.994501	CNN2
Finn_BC	18878_15_GREM1_GREM1	Inverse variance weighted	147	-0.0178039	0.0112257	0.112741	-0.0398064	0.00419852	0.982354	0.960975	1.00421	NA	NA	NA	0.550742	GREM1
Finn_BC	18880_81_COL3A1_Collagen_Type_III	Inverse variance weighted	74	0.0417885	0.0208193	0.0447288	0.000982598	0.0825944	1.04267	1.00098	1.0861	0.0841861	0.0278027	TRUE	0.310733	COL3A1
Finn_BC	18881_7_CD97_CD97	Inverse variance weighted	46	-0.0361694	0.034314	0.29185	-0.103425	0.031086	0.964477	0.901744	1.03157	NA	NA	NA	0.839555	CD97
Finn_BC	18882_7_CLSTN2_CSTN2	Inverse variance weighted	142	-0.0274991	0.0157366	0.0805573	-0.0583429	0.00334463	0.972876	0.943326	1.00335	NA	NA	NA	0.448656	CLSTN2
Finn_BC	18883_4_DSTN_DEST	Wald ratio	rs705379	0.521027	0.25065	0.0376448	0.0297526	1.0123	1.68376	1.0302	2.75193	NA	NA	TRUE	0.281128	DSTN
Finn_BC	18884_22_DNAJB4_DNJB4	Inverse variance weighted	54	0.0314188	0.0204748	0.124904	-0.00871178	0.0715493	1.03192	0.991326	1.07417	NA	NA	NA	0.566264	DNAJB4
Finn_BC	18886_28_DSCAML1_DSCL1	Inverse variance weighted	2	0.0193347	0.147941	0.896019	-0.270629	0.309298	1.01952	0.7629	1.36247	NA	NA	NA	0.994501	DSCAML1
Finn_BC	18887_7_ENTPD2_ENTP2	Inverse variance weighted	5	0.0742827	0.0933784	0.426321	-0.108739	0.257304	1.07711	0.896965	1.29344	NA	NA	NA	0.963236	ENTPD2
Finn_BC	18888_37_FABP12_FBP12	Inverse variance weighted	17	0.0181554	0.0462393	0.694586	-0.0724736	0.108784	1.01832	0.93009	1.11492	NA	NA	NA	0.989399	FABP12
Finn_BC	18890_227_FGB_Fibrinogen_B	Inverse variance weighted	69	-0.0204313	0.0224601	0.362996	-0.0644531	0.0235905	0.979776	0.93758	1.02387	NA	NA	NA	0.914987	FGB
Finn_BC	18891_98_GBP2_GBP2	Inverse variance weighted	20	-0.129867	0.0466192	0.00534136	-0.22124	-0.0384931	0.878213	0.801524	0.962238	0.422716	0.578818	TRUE	0.0838555	GBP2
Finn_BC	18892_48_GPC4_GPC4	Inverse variance weighted	14	0.0595369	0.0489573	0.223948	-0.0364194	0.155493	1.06134	0.964236	1.16823	NA	NA	NA	0.745288	GPC4
Finn_BC	18893_26_GPR56_GPR56	Inverse variance weighted	39	-0.0145876	0.0315552	0.643875	-0.0764357	0.0472606	0.985518	0.926413	1.0484	NA	NA	NA	0.978657	GPR56
Finn_BC	18894_1_GPX2_GPX2	Inverse variance weighted	7	-0.00178627	0.0835036	0.982933	-0.165453	0.161881	0.998215	0.847509	1.17572	NA	NA	NA	0.99937	GPX2
Finn_BC	18895_54_GSTM4_GSTM4	Inverse variance weighted	388	-0.0228077	0.00811086	0.00492347	-0.038705	-0.00691044	0.97745	0.962034	0.993113	8.12069e-06	0.211526	TRUE	0.0802507	GSTM4
Finn_BC	18896_23_HS6ST3_H6ST3	Inverse variance weighted	28	0.14925	0.0435165	0.000604169	0.0639577	0.234542	1.16096	1.06605	1.26433	0.313402	0.834867	TRUE	0.0180498	HS6ST3
Finn_BC	18897_31_HDAC2_HDAC2	Inverse variance weighted	10	0.042286	0.0699661	0.545592	-0.0948474	0.179419	1.04319	0.909512	1.19652	NA	NA	NA	0.978657	HDAC2
Finn_BC	18898_36_HDGFL1_HDGL1	Inverse variance weighted	2	0.0172402	0.142901	0.903973	-0.262846	0.297326	1.01739	0.768861	1.34625	NA	NA	NA	0.994501	HDGFL1
Finn_BC	18899_82_HDGFRP3_HDGR3	Inverse variance weighted	175	0.00094111	0.0107913	0.930504	-0.0202098	0.022092	1.00094	0.979993	1.02234	NA	NA	NA	0.994501	HDGFRP3
Finn_BC	18900_37_HRAS_H_ras__WT_	Inverse variance weighted	5	-0.114105	0.0974339	0.241556	-0.305076	0.0768651	0.892164	0.737067	1.0799	NA	NA	NA	0.778768	HRAS
Finn_BC	18901_26_HSPA1B_HS71B	Inverse variance weighted	7	-0.0623688	0.0925307	0.50029	-0.243729	0.118991	0.939536	0.7837	1.12636	NA	NA	NA	0.972337	HSPA1B
Finn_BC	18904_23_CAMK4_KCC4	Inverse variance weighted	3	-0.00335525	0.118773	0.977463	-0.236151	0.22944	0.99665	0.789662	1.2579	NA	NA	NA	0.99937	CAMK4
Finn_BC	18905_5_KRT16_Keratin_16	Inverse variance weighted	21	-0.00796278	0.0395007	0.840241	-0.0853842	0.0694587	0.992069	0.918159	1.07193	NA	NA	NA	0.994501	KRT16
Finn_BC	18907_97_KIR3DL1_KI3L1	Inverse variance weighted	11	0.30302	0.0636287	1.91391e-06	0.178307	0.427732	1.35394	1.19519	1.53377	0.888706	0.90801	TRUE	0.00019286	KIR3DL1
Finn_BC	18909_11_EXOSC8_EXOS8	Inverse variance weighted	14	-0.195817	0.056578	0.000538165	-0.306709	-0.0849237	0.822163	0.735864	0.918582	0.975523	0.977864	TRUE	0.0170209	EXOSC8
Finn_BC	18910_45_LIN7A_LIN7A	Inverse variance weighted	8	0.137368	0.0897387	0.125831	-0.0385202	0.313255	1.14725	0.962212	1.36787	NA	NA	NA	0.566264	LIN7A
Finn_BC	18913_3_CDC2_p34_protein_kinase	Inverse variance weighted	7	-0.0692098	0.0563861	0.219662	-0.179726	0.0413068	0.933131	0.835499	1.04217	NA	NA	NA	0.736213	CDC2
Finn_BC	18914_188_PAFAH2_PAFA2	Inverse variance weighted	4	0.0198354	0.11201	0.85944	-0.199703	0.239374	1.02003	0.818974	1.27045	NA	NA	NA	0.994501	PAFAH2
Finn_BC	18916_25_ITPA_Inosine_triphosphatase	Inverse variance weighted	255	0.0127313	0.00724464	0.0788589	-0.00146816	0.0269308	1.01281	0.998533	1.0273	NA	NA	NA	0.444744	ITPA
Finn_BC	18917_53_AMY2A_Pancreatic_alpha_amylase	Inverse variance weighted	274	-0.0100115	0.00875868	0.253025	-0.0271785	0.00715555	0.990038	0.973188	1.00718	NA	NA	NA	0.789904	AMY2A
Finn_BC	18918_86_PDE4A_PDE4A	Inverse variance weighted	18	0.0952293	0.0449271	0.0340365	0.00717211	0.183286	1.09991	1.0072	1.20116	0.98492	0.880989	TRUE	0.264439	PDE4A
Finn_BC	18921_30_PHEX_PHEX	Inverse variance weighted	7	0.200809	0.0854217	0.0187332	0.0333826	0.368236	1.22239	1.03395	1.44518	0.919041	0.365289	TRUE	0.18921	PHEX
Finn_BC	18922_27_CD68_CD68	Inverse variance weighted	22	-0.109443	0.0762369	0.151126	-0.258868	0.0399812	0.896333	0.771925	1.04079	NA	NA	NA	0.616019	CD68
Finn_BC	18925_24_PSMA5_Proteasome_subunit_alpha_type_5	Inverse variance weighted	52	-0.0316802	0.0207408	0.126654	-0.0723322	0.00897188	0.968816	0.930222	1.00901	NA	NA	NA	0.566264	PSMA5
Finn_BC	18927_14_RAET1G_RET1G	Inverse variance weighted	68	-0.0221273	0.0218116	0.310356	-0.0648781	0.0206234	0.978116	0.937182	1.02084	NA	NA	NA	0.85983	RAET1G
Finn_BC	18928_10_S100Z_S100Z	Wald ratio	rs919791	0.144218	0.263185	0.583711	-0.371625	0.660062	1.15514	0.689613	1.93491	NA	NA	NA	0.978657	S100Z
Finn_BC	18930_28_SLIT2_SLIT2	Inverse variance weighted	36	-0.100127	0.0337742	0.00303067	-0.166325	-0.0339299	0.904722	0.846771	0.966639	0.861175	0.640882	TRUE	0.0573444	SLIT2
Finn_BC	18931_40_SLIT3_SLIT3	Inverse variance weighted	45	-0.0804407	0.0286576	0.00500113	-0.13661	-0.0242718	0.92271	0.872311	0.97602	0.0214518	0.056375	TRUE	0.0805573	SLIT3
Finn_BC	18932_84_NMNAT1_NMNA1	Inverse variance weighted	2	-0.128774	0.141869	0.364041	-0.406837	0.14929	0.879173	0.665752	1.16101	NA	NA	NA	0.915951	NMNAT1
Finn_BC	18933_4_TGM4_TGM4	Inverse variance weighted	5	0.0500554	0.0936949	0.593177	-0.133587	0.233697	1.05133	0.874952	1.26326	NA	NA	NA	0.978657	TGM4
Finn_BC	18934_50_TGM2_Tissue_transglutaminase	Inverse variance weighted	21	0.147461	0.055301	0.00766413	0.0390712	0.255851	1.15889	1.03984	1.29156	0.706375	0.277834	TRUE	0.106008	TGM2
Finn_BC	18935_14_TLR5_TLR5	Inverse variance weighted	182	-0.021943	0.0132637	0.0980541	-0.0479398	0.0040539	0.978296	0.953191	1.00406	NA	NA	NA	0.504594	TLR5
Finn_BC	18938_3_VLDLR_VLDLR	Inverse variance weighted	68	0.00700292	0.0198493	0.724235	-0.0319016	0.0459075	1.00703	0.968602	1.04698	NA	NA	NA	0.989911	VLDLR
Finn_BC	18942_11_PSMB9_PSB9	Inverse variance weighted	80	-0.0302707	0.0208941	0.147402	-0.0712232	0.0106817	0.970183	0.931254	1.01074	NA	NA	NA	0.607124	PSMB9
Finn_BC	18943_4_PTGR2_PTGR2	Inverse variance weighted	26	0.0103517	0.0374915	0.782465	-0.0631316	0.083835	1.01041	0.93882	1.08745	NA	NA	NA	0.994501	PTGR2
Finn_BC	18945_11_RGS1_RGS1	Inverse variance weighted	6	-0.149863	0.07018	0.0327277	-0.287416	-0.0123101	0.860826	0.7502	0.987765	0.642878	0.545648	TRUE	0.258465	RGS1
Finn_BC	18947_3_LRRC3B_LRC3B	Inverse variance weighted	13	0.0251369	0.0584263	0.667027	-0.0893788	0.139653	1.02546	0.914499	1.14987	NA	NA	NA	0.978657	LRRC3B
Finn_BC	18950_13_RAC2_RAC2	Inverse variance weighted	3	-0.0542176	0.145545	0.70951	-0.339486	0.231051	0.947226	0.712136	1.25992	NA	NA	NA	0.989412	RAC2
Finn_BC	19108_50_MECP2_MECP2	Inverse variance weighted	5	-0.0324427	0.0996144	0.744664	-0.227687	0.162802	0.968078	0.796374	1.1768	NA	NA	NA	0.991709	MECP2
Finn_BC	19109_32_TCEAL8_TCAL8	Inverse variance weighted	14	-0.00835862	0.0551555	0.879545	-0.116463	0.0997462	0.991676	0.890063	1.10489	NA	NA	NA	0.994501	TCEAL8
Finn_BC	19110_6_MEMO1_MEMO1	Inverse variance weighted	8	0.0170405	0.0653277	0.794212	-0.111002	0.145083	1.01719	0.894937	1.15614	NA	NA	NA	0.994501	MEMO1
Finn_BC	19111_10_UBE2M_UBC12	Inverse variance weighted	20	0.194728	0.068731	0.00460855	0.0600155	0.329441	1.21498	1.06185	1.39019	0.849303	0.127693	TRUE	0.0768032	UBE2M
Finn_BC	19112_2_TCEAL3_TCAL3	Inverse variance weighted	3	0.101487	0.141979	0.474731	-0.176792	0.379766	1.10682	0.837954	1.46194	NA	NA	NA	0.972337	TCEAL3
Finn_BC	19113_66_SH3BGRL2_SH3L2	Inverse variance weighted	7	0.0941457	0.0689493	0.172117	-0.040995	0.229286	1.09872	0.959834	1.2577	NA	NA	NA	0.650203	SH3BGRL2
Finn_BC	19114_8_TK2_KITM	Inverse variance weighted	16	-0.177163	0.045878	0.000112642	-0.267084	-0.0872421	0.837643	0.765609	0.916455	0.434007	0.711876	TRUE	0.00478509	TK2
Finn_BC	19115_13_CMBL_CMBL	Inverse variance weighted	9	-0.107224	0.0799429	0.179838	-0.263912	0.0494643	0.898325	0.768041	1.05071	NA	NA	NA	0.666014	CMBL
Finn_BC	19116_1_MUTED_MUTED	Inverse variance weighted	10	-0.0175186	0.0702775	0.803146	-0.155262	0.120225	0.982634	0.85619	1.12775	NA	NA	NA	0.994501	MUTED
Finn_BC	19117_3_PPP1R14A_PP14A	Inverse variance weighted	16	0.102718	0.0531872	0.0534507	-0.00152853	0.206965	1.10818	0.998473	1.22994	NA	NA	NA	0.350381	PPP1R14A
Finn_BC	19119_10_DDIT3_DDIT3	Wald ratio	rs368465	0.0908754	0.218625	0.677653	-0.337629	0.51938	1.09513	0.71346	1.68099	NA	NA	NA	0.98244	DDIT3
Finn_BC	19121_3_UBQLN2_UBQL2	Inverse variance weighted	3	0.0853114	0.136816	0.532925	-0.182848	0.353471	1.08906	0.832894	1.424	NA	NA	NA	0.976225	UBQLN2
Finn_BC	19123_6_NFKBID_IKBD	Inverse variance weighted	12	-0.0629162	0.0657491	0.338611	-0.191784	0.065952	0.939022	0.825485	1.06818	NA	NA	NA	0.890545	NFKBID
Finn_BC	19124_9_UBLCP1_UBCP1	Inverse variance weighted	40	0.0972511	0.0294808	0.000971021	0.0394687	0.155033	1.10214	1.04026	1.1677	0.845775	0.896274	TRUE	0.025346	UBLCP1
Finn_BC	19125_26_PRKAR2A_KAP2	Inverse variance weighted	3	0.00647276	0.130948	0.960577	-0.250185	0.26313	1.00649	0.778657	1.301	NA	NA	NA	0.99937	PRKAR2A
Finn_BC	19126_4_RPRD1B_C20orf77	Inverse variance weighted	13	0.00176758	0.0597231	0.976389	-0.11529	0.118825	1.00177	0.891108	1.12617	NA	NA	NA	0.99937	RPRD1B
Finn_BC	19127_1_HSPB6_HSPB6	Inverse variance weighted	14	-0.0343768	0.0708622	0.62759	-0.173267	0.104513	0.966207	0.840913	1.11017	NA	NA	NA	0.978657	HSPB6
Finn_BC	19129_15_MTHFSD_MTHFSD	Inverse variance weighted	59	-0.00116108	0.0201386	0.954024	-0.0406327	0.0383106	0.99884	0.960182	1.03905	NA	NA	NA	0.999109	MTHFSD
Finn_BC	19130_81_SERPINB8_SPB8	Inverse variance weighted	20	0.0638791	0.0327853	0.0513661	-0.000380018	0.128138	1.06596	0.99962	1.13671	NA	NA	NA	0.33957	SERPINB8
Finn_BC	19131_184_TIAL1_TIAR	Inverse variance weighted	3	0.0805527	0.126253	0.523455	-0.166902	0.328008	1.08389	0.846282	1.3882	NA	NA	NA	0.975541	TIAL1
Finn_BC	19134_66_POLR2K_RPAB4	Wald ratio	rs802171	-0.0640143	0.22689	0.777838	-0.508719	0.380691	0.937992	0.601265	1.4633	NA	NA	NA	0.994501	POLR2K
Finn_BC	19135_5_NT5C3L_Cytosolic_5__nucleotidase_III_like_protein	Inverse variance weighted	214	-0.0263212	0.011174	0.0184943	-0.0482223	-0.00442011	0.974022	0.952922	0.99559	9.88216e-06	0.933343	TRUE	0.187234	NT5C3L
Finn_BC	19136_22_ALDH6A1_MMSA	Inverse variance weighted	18	-0.0585683	0.0495433	0.237141	-0.155673	0.0385366	0.943114	0.855839	1.03929	NA	NA	NA	0.768536	ALDH6A1
Finn_BC	19141_22_DAP_DAP1	Inverse variance weighted	347	0.00403171	0.00640626	0.529127	-0.00852455	0.016588	1.00404	0.991512	1.01673	NA	NA	NA	0.975643	DAP
Finn_BC	19142_39_DNMT3L_DNM3L	Wald ratio	rs2026547	-0.115207	0.280938	0.681748	-0.665846	0.435432	0.891182	0.513839	1.54563	NA	NA	NA	0.984696	DNMT3L
Finn_BC	19143_38_CYB5R2_NB5R2	Inverse variance weighted	45	0.0201598	0.0228254	0.377117	-0.0245779	0.0648976	1.02036	0.975722	1.06705	NA	NA	NA	0.927441	CYB5R2
Finn_BC	19144_9_TCF4_ITF2	Inverse variance weighted	3	0.363095	0.159129	0.0225031	0.0512024	0.674987	1.43777	1.05254	1.96401	0.987568	0.911547	TRUE	0.207206	TCF4
Finn_BC	19145_4_MREG_MREG	Inverse variance weighted	153	-0.0198257	0.0131576	0.131865	-0.0456146	0.00596319	0.98037	0.95541	1.00598	NA	NA	NA	0.57064	MREG
Finn_BC	19147_6_LGALS13_PP13	Wald ratio	rs6542680	-0.303444	0.200156	0.12951	-0.69575	0.0888621	0.738271	0.4987	1.09293	NA	NA	NA	0.566264	LGALS13
Finn_BC	19148_58_TIMM8A_TIM8A	Inverse variance weighted	3	-0.113431	0.181295	0.531531	-0.46877	0.241908	0.892766	0.625772	1.27368	NA	NA	NA	0.975966	TIMM8A
Finn_BC	19150_20_PRPSAP2_KPRB	Wald ratio	rs11078421	-0.00103349	0.213185	0.996132	-0.418876	0.416809	0.998967	0.657786	1.51711	NA	NA	NA	0.99937	PRPSAP2
Finn_BC	19152_4_PPP1R2_IPP2	Inverse variance weighted	4	-0.172391	0.0933782	0.0648685	-0.355413	0.0106299	0.84165	0.700884	1.01069	NA	NA	NA	0.40048	PPP1R2
Finn_BC	19153_53_MPPED2_MPPD2	Inverse variance weighted	16	-0.00350493	0.0560002	0.950095	-0.113265	0.106255	0.996501	0.892914	1.11211	NA	NA	NA	0.998729	MPPED2
Finn_BC	19154_41_SERPINE2_Protease_nexin_I	Inverse variance weighted	192	-0.0342153	0.0122742	0.00531018	-0.0582726	-0.010158	0.966363	0.943393	0.989893	2.49008e-05	0.855989	TRUE	0.083835	SERPINE2
Finn_BC	19158_1_PAF_PAF	Inverse variance weighted	182	0.0148687	0.012101	0.219178	-0.00884926	0.0385867	1.01498	0.99119	1.03934	NA	NA	NA	0.735629	PAF
Finn_BC	19159_9_POLD4_DNA_polymerase_subunit_delta_4	Wald ratio	rs11842447	-0.232341	0.291478	0.425386	-0.803638	0.338957	0.792676	0.447697	1.40348	NA	NA	NA	0.963009	POLD4
Finn_BC	19161_1_USP15_UBP15	Inverse variance weighted	21	0.0342138	0.0628775	0.586348	-0.089026	0.157454	1.03481	0.914822	1.17053	NA	NA	NA	0.978657	USP15
Finn_BC	19163_26_LRRC59_LRC59	Inverse variance weighted	2	0.0963241	0.141273	0.495346	-0.180571	0.373219	1.10112	0.834794	1.4524	NA	NA	NA	0.972337	LRRC59
Finn_BC	19166_15_RPS19_RS19	Inverse variance weighted	15	0.0587924	0.0515979	0.254522	-0.0423394	0.159924	1.06056	0.958544	1.17342	NA	NA	NA	0.791704	RPS19
Finn_BC	19168_71_PSTPIP1_PPIP1	Inverse variance weighted	2	0.016333	0.139076	0.906512	-0.256256	0.288922	1.01647	0.773944	1.33499	NA	NA	NA	0.994501	PSTPIP1
Finn_BC	19169_88_FIBP_FIBP	Inverse variance weighted	2	-0.0356889	0.116177	0.758695	-0.263396	0.192018	0.96494	0.768438	1.21169	NA	NA	NA	0.994501	FIBP
Finn_BC	19170_25_POLE3_DPOE3	Inverse variance weighted	10	-0.0442378	0.0602442	0.462761	-0.162316	0.0738408	0.956726	0.850172	1.07664	NA	NA	NA	0.972337	POLE3
Finn_BC	19173_5_ZFAND1_ZFAN1	Inverse variance weighted	39	-0.0423928	0.0183747	0.0210472	-0.0784071	-0.0063785	0.958493	0.924588	0.993642	0.781638	0.328222	TRUE	0.199995	ZFAND1
Finn_BC	19175_18_MARCKSL1_MARCKSL1	Inverse variance weighted	66	-0.0353048	0.022683	0.119603	-0.0797636	0.00915386	0.965311	0.923335	1.0092	NA	NA	NA	0.566264	MARCKSL1
Finn_BC	19176_27_FAM49B_FA49B	Inverse variance weighted	3	-0.080899	0.149541	0.58852	-0.373999	0.212201	0.922287	0.687977	1.2364	NA	NA	NA	0.978657	FAM49B
Finn_BC	19177_7_MOBKL1A_MOL1A	Inverse variance weighted	3	0.0173824	0.168862	0.918012	-0.313588	0.348352	1.01753	0.73082	1.41673	NA	NA	NA	0.994501	MOBKL1A
Finn_BC	19180_38_GULP1_GULP1	Inverse variance weighted	77	0.00885267	0.0185868	0.633869	-0.0275774	0.0452827	1.00889	0.972799	1.04632	NA	NA	NA	0.978657	GULP1
Finn_BC	19183_164_RPL12_RL12	Inverse variance weighted	5	0.019565	0.0938865	0.834924	-0.164452	0.203583	1.01976	0.848358	1.22579	NA	NA	NA	0.994501	RPL12
Finn_BC	19187_21_STAMBP_STABP	Inverse variance weighted	6	-0.233847	0.18224	0.19943	-0.591038	0.123344	0.791483	0.553752	1.13127	NA	NA	NA	0.701126	STAMBP
Finn_BC	19188_21_NAP1L4_NAP2L	Inverse variance weighted	7	-0.206603	0.0883528	0.0193672	-0.379774	-0.0334315	0.813343	0.684016	0.967121	0.0109594	0.105244	TRUE	0.191225	NAP1L4
Finn_BC	19190_4_UBE2L6_UB2L6	Inverse variance weighted	4	0.140652	0.126213	0.265105	-0.106725	0.388029	1.15102	0.898773	1.47407	NA	NA	NA	0.807804	UBE2L6
Finn_BC	19193_18_VBP1_PFD3	Inverse variance weighted	125	0.0111927	0.0208924	0.592144	-0.0297564	0.0521418	1.01126	0.970682	1.05353	NA	NA	NA	0.978657	VBP1
Finn_BC	19194_9_DTD1_Histidyl_tRNA_synthetase_related	Inverse variance weighted	25	0.00482395	0.0366417	0.89526	-0.0669938	0.0766417	1.00484	0.935201	1.07966	NA	NA	NA	0.994501	DTD1
Finn_BC	19195_85_RPS5_RS5	Inverse variance weighted	6	0.039222	0.0703363	0.577093	-0.0986372	0.177081	1.04	0.906071	1.19373	NA	NA	NA	0.978657	RPS5
Finn_BC	19196_73_HOPX_HOP	Inverse variance weighted	13	-0.0944369	0.0691451	0.172008	-0.229961	0.0410874	0.909885	0.794564	1.04194	NA	NA	NA	0.650203	HOPX
Finn_BC	19197_95_ACAT1_THIL	Inverse variance weighted	11	-0.0670694	0.0419918	0.11022	-0.149373	0.0152344	0.93513	0.861248	1.01535	NA	NA	NA	0.544566	ACAT1
Finn_BC	19199_3_POLR2J_RPB11	Wald ratio	rs10902646	0.122875	0.273422	0.653146	-0.413032	0.658781	1.13074	0.661641	1.93243	NA	NA	NA	0.978657	POLR2J
Finn_BC	19200_16_NDUFA5_NDUA5	Wald ratio	rs572515	0.0945228	0.220314	0.667896	-0.337292	0.526338	1.09913	0.7137	1.69272	NA	NA	NA	0.978657	NDUFA5
Finn_BC	19202_10_BTK_BTK	Wald ratio	rs1354034	0.18965	0.292736	0.51708	-0.384113	0.763412	1.20883	0.681055	2.14558	NA	NA	NA	0.972337	BTK
Finn_BC	19206_20_NUDT1_8ODP	Inverse variance weighted	6	-0.0289298	0.0645197	0.653874	-0.155389	0.0975289	0.971485	0.856083	1.10244	NA	NA	NA	0.978657	NUDT1
Finn_BC	19207_119_ADK_ADK	Inverse variance weighted	19	0.0145402	0.055381	0.792898	-0.0940065	0.123087	1.01465	0.910277	1.13098	NA	NA	NA	0.994501	ADK
Finn_BC	19208_8_ACVR2A_Activin_RIIA	Inverse variance weighted	54	-0.00192419	0.0250471	0.938764	-0.0510164	0.047168	0.998078	0.950263	1.0483	NA	NA	NA	0.995194	ACVR2A
Finn_BC	19213_1_SPINK4_ISK4	Inverse variance weighted	71	0.0316437	0.0198298	0.110542	-0.00722277	0.0705102	1.03215	0.992803	1.07306	NA	NA	NA	0.544912	SPINK4
Finn_BC	19215_7_NDRG1_NDRG1	Inverse variance weighted	18	-0.0108991	0.0475113	0.818558	-0.104021	0.082223	0.98916	0.901206	1.0857	NA	NA	NA	0.994501	NDRG1
Finn_BC	19219_71_NUTF2_NTF_2	Inverse variance weighted	2	0.0181729	0.154622	0.906439	-0.284886	0.321232	1.01834	0.7521	1.37883	NA	NA	NA	0.994501	NUTF2
Finn_BC	19222_124_RAB5B_RAB5B	Inverse variance weighted	2	0.117697	0.157265	0.45422	-0.190543	0.425937	1.1249	0.82651	1.53102	NA	NA	NA	0.972337	RAB5B
Finn_BC	19223_6_RAB1A_RAB1A	Inverse variance weighted	2	-0.0432007	0.206532	0.834314	-0.448004	0.361603	0.957719	0.638902	1.43563	NA	NA	NA	0.994501	RAB1A
Finn_BC	19224_5_EIF1AY_IF1AY	Inverse variance weighted	5	0.0445964	0.108827	0.681959	-0.168705	0.257898	1.04561	0.844758	1.29421	NA	NA	NA	0.984696	EIF1AY
Finn_BC	19225_11_BLNK_BLNK	Inverse variance weighted	4	-0.0269971	0.102656	0.792561	-0.228203	0.174209	0.973364	0.795963	1.1903	NA	NA	NA	0.994501	BLNK
Finn_BC	19227_18_BATF_BATF	Inverse variance weighted	12	-0.0370503	0.0636475	0.560488	-0.161799	0.0876989	0.963628	0.850612	1.09166	NA	NA	NA	0.978657	BATF
Finn_BC	19228_11_BAG2_BAG_2	Inverse variance weighted	5	0.369096	0.189373	0.0512905	-0.00207531	0.740268	1.44643	0.997927	2.0965	NA	NA	NA	0.33957	BAG2
Finn_BC	19229_92_HOMER1_HOME1	Inverse variance weighted	73	-0.00490727	0.0173447	0.777233	-0.0389028	0.0290883	0.995105	0.961844	1.02952	NA	NA	NA	0.994501	HOMER1
Finn_BC	19230_12_GSTT1_GSTT1	Inverse variance weighted	211	0.0193145	0.0104625	0.0648828	-0.00119205	0.039821	1.0195	0.998809	1.04062	NA	NA	NA	0.40048	GSTT1
Finn_BC	19231_22_PTP4A3_PRL_3	Wald ratio	rs705016	-0.0565727	0.279455	0.839573	-0.604304	0.491158	0.944998	0.546455	1.63421	NA	NA	NA	0.994501	PTP4A3
Finn_BC	19233_75_ATOX1_ATOX1	Inverse variance weighted	3	0.0936839	0.2035	0.645256	-0.305177	0.492544	1.09821	0.736993	1.63647	NA	NA	NA	0.978657	ATOX1
Finn_BC	19236_24_SUB1_TCP4	Wald ratio	rs62368621	-0.285676	0.228928	0.212073	-0.734375	0.163023	0.751506	0.479805	1.17706	NA	NA	NA	0.728141	SUB1
Finn_BC	19237_17_DDT_D_dopachrome_decarboxylase	Inverse variance weighted	98	-0.0475429	0.0181482	0.00880078	-0.0831135	-0.0119723	0.95357	0.920247	0.988099	0.951374	0.0577851	TRUE	0.115944	DDT
Finn_BC	19238_12_GLUL_GLNA	Inverse variance weighted	7	-0.121372	0.102302	0.235461	-0.321885	0.0791404	0.885704	0.724781	1.08236	NA	NA	NA	0.765595	GLUL
Finn_BC	19239_5_ARF1_ARF1	Inverse variance weighted	10	-0.0687429	0.0656506	0.295052	-0.197418	0.0599322	0.933567	0.820847	1.06176	NA	NA	NA	0.843358	ARF1
Finn_BC	19240_265_PDAP1_HAP28	Wald ratio	rs1354034	0.14132	0.218135	0.51708	-0.286226	0.568865	1.15179	0.751093	1.76626	NA	NA	NA	0.972337	PDAP1
Finn_BC	19241_31_RBP5_RBP_III	Inverse variance weighted	10	-0.149307	0.0754956	0.0479638	-0.297278	-0.00133547	0.861305	0.742837	0.998665	0.237406	0.0201184	TRUE	0.324203	RBP5
Finn_BC	19242_21_PFDN1_PFD1	Inverse variance weighted	2	0.0218418	0.137412	0.873707	-0.247486	0.29117	1.02208	0.780761	1.33799	NA	NA	NA	0.994501	PFDN1
Finn_BC	19243_2_PFDN2_PFD2	Inverse variance weighted	7	-0.0210737	0.087958	0.81065	-0.193471	0.151324	0.979147	0.824093	1.16337	NA	NA	NA	0.994501	PFDN2
Finn_BC	19247_1_UBE2D1_UB2D1	Inverse variance weighted	60	0.0140938	0.0224449	0.530049	-0.0298981	0.0580858	1.01419	0.970544	1.05981	NA	NA	NA	0.975643	UBE2D1
Finn_BC	19249_18_KARS_SYK	Inverse variance weighted	6	0.135759	0.0983754	0.167582	-0.0570563	0.328575	1.14541	0.944541	1.38899	NA	NA	NA	0.643166	KARS
Finn_BC	19250_50_MYCBP_MYCBP	Inverse variance weighted	5	0.00400441	0.120083	0.973398	-0.231359	0.239367	1.00401	0.793455	1.27045	NA	NA	NA	0.99937	MYCBP
Finn_BC	19251_56_SRGN_Platelet_proteoglycan	Inverse variance weighted	43	-0.0159004	0.0236225	0.500881	-0.0622004	0.0303997	0.984225	0.939695	1.03087	NA	NA	NA	0.972337	SRGN
Finn_BC	19252_67_PSMB2_PSB2	Inverse variance weighted	2	-0.0464571	0.187059	0.803859	-0.413092	0.320178	0.954606	0.661601	1.37737	NA	NA	NA	0.994501	PSMB2
Finn_BC	19253_82_RAB2B_RAB2B	Wald ratio	rs10922098	0.0736879	0.170366	0.665358	-0.260229	0.407604	1.07647	0.770875	1.50321	NA	NA	NA	0.978657	RAB2B
Finn_BC	19254_125_GMPR_GMPR1	Inverse variance weighted	592	-0.0146867	0.00537903	0.00632654	-0.0252296	-0.00414378	0.985421	0.975086	0.995865	0.000116615	0.0982419	TRUE	0.0936113	GMPR
Finn_BC	19255_124_NXT2_NXT2	Inverse variance weighted	2	0.170916	0.178272	0.337692	-0.178497	0.520329	1.18639	0.836526	1.68258	NA	NA	NA	0.890228	NXT2
Finn_BC	19257_11_CLTA_CLCA	Inverse variance weighted	4	0.046503	0.149186	0.75526	-0.245902	0.338908	1.0476	0.781999	1.40341	NA	NA	NA	0.994501	CLTA
Finn_BC	19259_176_EIF2S1_IF2A	Inverse variance weighted	4	-0.137033	0.156324	0.380707	-0.443428	0.169362	0.871941	0.641832	1.18455	NA	NA	NA	0.930059	EIF2S1
Finn_BC	19260_4_GIPC1_GIPC1	Inverse variance weighted	3	0.0813952	0.157918	0.606254	-0.228123	0.390914	1.0848	0.796026	1.47833	NA	NA	NA	0.978657	GIPC1
Finn_BC	19261_12_SDCBP2_SDCB2	Inverse variance weighted	9	0.116501	0.0915494	0.203177	-0.0629356	0.295938	1.12356	0.939004	1.34439	NA	NA	NA	0.707123	SDCBP2
Finn_BC	19262_219_ACADVL_ACADV	Wald ratio	rs507506	-0.127019	0.264371	0.630903	-0.645187	0.391149	0.880717	0.524565	1.47868	NA	NA	NA	0.978657	ACADVL
Finn_BC	19264_6_RPA2_RFA2	Inverse variance weighted	12	-0.0411637	0.0512227	0.421615	-0.14156	0.0592327	0.959672	0.868003	1.06102	NA	NA	NA	0.962424	RPA2
Finn_BC	19265_9_TCP1_TCPA	Inverse variance weighted	2	0.150267	0.199055	0.45031	-0.239882	0.540415	1.16214	0.786721	1.71672	NA	NA	NA	0.972337	TCP1
Finn_BC	19266_35_G3BP1_G3BP1	Inverse variance weighted	5	0.07418	0.0918931	0.419527	-0.10593	0.25429	1.077	0.899487	1.28955	NA	NA	NA	0.961295	G3BP1
Finn_BC	19267_14_HAGH_GLO2	Inverse variance weighted	15	-0.0298827	0.0408719	0.464699	-0.109992	0.0502261	0.970559	0.895842	1.05151	NA	NA	NA	0.972337	HAGH
Finn_BC	19270_26_YARS_SYYC	Wald ratio	rs1354034	0.163467	0.252321	0.51708	-0.331082	0.658016	1.17759	0.718146	1.93096	NA	NA	NA	0.972337	YARS
Finn_BC	19271_64_GNAI1_GNAI1	Inverse variance weighted	3	-0.124217	0.157055	0.428992	-0.432045	0.18361	0.883188	0.64918	1.20155	NA	NA	NA	0.964748	GNAI1
Finn_BC	19272_9_PEF1_PEF1	Inverse variance weighted	311	0.0046137	0.00708717	0.51505	-0.00927715	0.0185046	1.00462	0.990766	1.01868	NA	NA	NA	0.972337	PEF1
Finn_BC	19273_3_GSR_Glutathione_reductase	Inverse variance weighted	19	-0.0231454	0.0517533	0.654712	-0.124582	0.0782911	0.97712	0.882866	1.08144	NA	NA	NA	0.978657	GSR
Finn_BC	19274_80_SNTA1_Alpha_1_syntrophin	Inverse variance weighted	5	0.147445	0.105703	0.163047	-0.0597333	0.354623	1.15887	0.942016	1.42564	NA	NA	NA	0.636437	SNTA1
Finn_BC	19276_124_SNRPG_RUXG	Inverse variance weighted	2	0.266785	0.283626	0.346898	-0.289122	0.822692	1.30576	0.748921	2.27662	NA	NA	NA	0.900289	SNRPG
Finn_BC	19277_4_TSTD1_KAT	Inverse variance weighted	34	-0.0320523	0.0257992	0.214099	-0.0826187	0.0185142	0.968456	0.920702	1.01869	NA	NA	NA	0.729595	TSTD1
Finn_BC	19278_19_RAB1B_RAB1B	Wald ratio	rs2422441	-0.11689	0.238011	0.623346	-0.583391	0.349611	0.889683	0.558003	1.41851	NA	NA	NA	0.978657	RAB1B
Finn_BC	19279_42_RBP1_CRBP	Inverse variance weighted	23	0.0055574	0.0434687	0.898269	-0.0796413	0.0907561	1.00557	0.923448	1.095	NA	NA	NA	0.994501	RBP1
Finn_BC	19280_29_UBE2D3_UB2D3	Inverse variance weighted	10	-0.0259965	0.0730842	0.722061	-0.169241	0.117248	0.974339	0.844305	1.1244	NA	NA	NA	0.989911	UBE2D3
Finn_BC	19281_86_MAFG_MAFG	Inverse variance weighted	3	0.206116	0.200079	0.302927	-0.186038	0.598271	1.2289	0.830242	1.81897	NA	NA	NA	0.851773	MAFG
Finn_BC	19282_3_RAB13_RAB13	Inverse variance weighted	10	-0.109238	0.0732527	0.135897	-0.252813	0.0343376	0.896517	0.776613	1.03493	NA	NA	NA	0.579	RAB13
Finn_BC	19286_30_MYL5_MLR5	Inverse variance weighted	6	0.0533817	0.0697087	0.443805	-0.0832472	0.190011	1.05483	0.920124	1.20926	NA	NA	NA	0.972337	MYL5
Finn_BC	19289_29_UROD_DCUP	Inverse variance weighted	77	0.237872	0.0193924	1.37416e-34	0.199863	0.275881	1.26855	1.22124	1.31769	0.227488	0.46387	TRUE	5.95425e-31	UROD
Finn_BC	19291_2_CASQ2_CASQ2	Inverse variance weighted	4	-0.00784987	0.115264	0.945704	-0.233768	0.218068	0.992181	0.791545	1.24367	NA	NA	NA	0.997694	CASQ2
Finn_BC	19293_6_VPS26A_VP26A	Inverse variance weighted	22	0.0119542	0.0475641	0.80156	-0.0812714	0.10518	1.01203	0.921943	1.11091	NA	NA	NA	0.994501	VPS26A
Finn_BC	19294_26_CRIPT_CRIPT	Inverse variance weighted	79	0.0314078	0.0198692	0.113941	-0.00753596	0.0703515	1.03191	0.992492	1.07289	NA	NA	NA	0.552057	CRIPT
Finn_BC	19296_51_MYL7_MLRA	Inverse variance weighted	206	-0.00410609	0.00957829	0.668151	-0.0228795	0.0146674	0.995902	0.97738	1.01478	NA	NA	NA	0.978657	MYL7
Finn_BC	19297_4_G6PD_G6PD	Inverse variance weighted	4	0.0303201	0.124913	0.808215	-0.21451	0.27515	1.03078	0.806937	1.31673	NA	NA	NA	0.994501	G6PD
Finn_BC	19302_7_GIMAP6_GIMA6	Inverse variance weighted	7	0.0449687	0.0772565	0.560519	-0.106454	0.196391	1.046	0.899016	1.217	NA	NA	NA	0.978657	GIMAP6
Finn_BC	19303_64_PET117_PT117	Inverse variance weighted	49	0.00372607	0.0253653	0.883214	-0.04599	0.0534421	1.00373	0.955052	1.0549	NA	NA	NA	0.994501	PET117
Finn_BC	19310_81_COPE_COPE	Inverse variance weighted	59	0.0112692	0.0239175	0.637521	-0.0356092	0.0581475	1.01133	0.965017	1.05987	NA	NA	NA	0.978657	COPE
Finn_BC	19311_15_CRYGS_CRBS	Inverse variance weighted	2	-0.0165508	0.173899	0.924176	-0.357392	0.324291	0.983585	0.699498	1.38305	NA	NA	NA	0.994501	CRYGS
Finn_BC	19316_2_HSCB_HSC20	Inverse variance weighted	88	0.00963179	0.0178562	0.589604	-0.0253663	0.0446299	1.00968	0.974953	1.04564	NA	NA	NA	0.978657	HSCB
Finn_BC	19317_114_ACPP_Prostatic_acid_phosphatase	Inverse variance weighted	2	0.0199846	0.142411	0.888399	-0.25914	0.299109	1.02019	0.771715	1.34866	NA	NA	NA	0.994501	ACPP
Finn_BC	19323_1_EBAG9_RCAS1	Inverse variance weighted	99	-0.00302729	0.020238	0.881092	-0.0426937	0.0366391	0.996977	0.958205	1.03732	NA	NA	NA	0.994501	EBAG9
Finn_BC	19325_21_ABHD14B_ABHEB	Inverse variance weighted	2	0.0195982	0.166645	0.906381	-0.307026	0.346222	1.01979	0.735631	1.41372	NA	NA	NA	0.994501	ABHD14B
Finn_BC	19327_31_HAT1_Hat1	Inverse variance weighted	83	-0.000584942	0.0177697	0.97374	-0.0354136	0.0342437	0.999415	0.965206	1.03484	NA	NA	NA	0.99937	HAT1
Finn_BC	19328_51_CHEK2_Chk2	Wald ratio	rs1409153	-0.0913498	0.2493	0.714048	-0.579978	0.397278	0.912698	0.559911	1.48777	NA	NA	NA	0.989412	CHEK2
Finn_BC	19329_31_HIPK3_HIPK3	Inverse variance weighted	2	0.0149941	0.174325	0.931457	-0.326683	0.356671	1.01511	0.721312	1.42857	NA	NA	NA	0.994501	HIPK3
Finn_BC	19332_1_MOBKL3_MOBL3	Inverse variance weighted	29	0.0670013	0.0349781	0.0554259	-0.00155572	0.135558	1.0693	0.998445	1.14518	NA	NA	NA	0.357038	MOBKL3
Finn_BC	19334_62_TXNDC12_TXD12	Inverse variance weighted	16	-0.0151661	0.0496689	0.760104	-0.112517	0.0821849	0.984948	0.893582	1.08566	NA	NA	NA	0.994501	TXNDC12
Finn_BC	19335_2_HN1_HN1	Inverse variance weighted	203	0.0409688	0.0131154	0.00178591	0.0152625	0.066675	1.04182	1.01538	1.06895	0.321652	0.467342	TRUE	0.0397424	HN1
Finn_BC	19338_3_LZIC_LZIC	Inverse variance weighted	6	-0.0655157	0.0975642	0.501893	-0.256741	0.12571	0.936584	0.773568	1.13395	NA	NA	NA	0.972337	LZIC
Finn_BC	19341_36_ACBD6_ACBD6	Inverse variance weighted	45	0.0917218	0.0299094	0.00216466	0.0330994	0.150344	1.09606	1.03365	1.16223	0.000883513	0.0234567	TRUE	0.0457536	ACBD6
Finn_BC	19347_37_CA12_Carbonic_Anhydrase_XII	Inverse variance weighted	2	-0.166084	0.199011	0.403974	-0.556146	0.223978	0.846975	0.573415	1.25104	NA	NA	NA	0.94941	CA12
Finn_BC	19353_25_OSTM1_OSTM1	Inverse variance weighted	17	-0.0344122	0.0527784	0.514393	-0.137858	0.0690336	0.966173	0.871222	1.07147	NA	NA	NA	0.972337	OSTM1
[truncated: 2,335 more rows]
