# Supplementary material for: Genetic evidence for causal roles of circulating proteins on breast cancer susceptibility
Source: iScience. 2026 Mar 7;29(4):115286. doi: 10.1016/j.isci.2026.115286 (PMC13049426; doi:10.1016/j.isci.2026.115286)
Supplement: Table S2. Full results of the Mendelian randomization analysis for circulating proteins against breast cancer risk using the BCAC OncoArray dataset, related to Figure 2C [file mmc3.xlsx]

## Sheet: Sheet1
Table S2 The significant associations between plasma proteins and BC risk (BCAC OncoArray)
outcome	exposure	method	nsnp	b	se	pval	lo_ci	up_ci	or	or_lci95	or_uci95	het_Qval	pleio_pval	direction	FDR	Protein
BCAC_BC	10000_28_CRYBB2_CRBB2	Inverse variance weighted	16	0.039632	0.040641	0.329472	-0.04002	0.119288	1.04043	0.960766	1.1267	NA	NA	NA	0.638817	CRYBB2
BCAC_BC	10001_7_RAF1_c_Raf	Inverse variance weighted	4	-0.03929	0.130025	0.762493	-0.29414	0.215554	0.961467	0.74517	1.24055	NA	NA	NA	0.925576	RAF1
BCAC_BC	10003_15_ZNF41_ZNF41	Inverse variance weighted	13	-0.0042	0.036319	0.907942	-0.07538	0.066985	0.995809	0.927387	1.06928	NA	NA	NA	0.967045	ZNF41
BCAC_BC	10008_43_GUCA1A_GUC1A	Inverse variance weighted	40	0.046307	0.019031	0.014965	0.009006	0.083608	1.0474	1.00905	1.0872	0.326375	0.290694	TRUE	0.086587	GUCA1A
BCAC_BC	10011_65_OCRL_OCRL	Inverse variance weighted	73	-0.02813	0.014715	0.055887	-0.05698	0.000708	0.972257	0.944616	1.00071	NA	NA	NA	0.214504	OCRL
BCAC_BC	10012_5_SPDEF_SPDEF	Inverse variance weighted	59	-0.04806	0.015344	0.001734	-0.07814	-0.01799	0.953073	0.924837	0.982171	0.939544	0.183812	TRUE	0.019346	SPDEF
BCAC_BC	10014_31_SNAI2_SLUG	Inverse variance weighted	10	-0.04052	0.045932	0.377681	-0.13055	0.049507	0.960289	0.877614	1.05075	NA	NA	NA	0.68974	SNAI2
BCAC_BC	10015_119_KCNAB2_KCAB2	Inverse variance weighted	3	0.167013	0.102183	0.102162	-0.03326	0.367291	1.18177	0.967283	1.44382	NA	NA	NA	0.320901	KCNAB2
BCAC_BC	10022_207_POLH_POLH	Inverse variance weighted	2	0.11654	0.164533	0.478754	-0.20594	0.439025	1.1236	0.813878	1.55119	NA	NA	NA	0.768194	POLH
BCAC_BC	10023_32_VDR_VDR	Inverse variance weighted	35	-0.03739	0.021833	0.086807	-0.08018	0.005404	0.963301	0.922947	1.00542	NA	NA	NA	0.287588	VDR
BCAC_BC	10024_44_HOGA1_HOGA1	Inverse variance weighted	14	-0.06818	0.032397	0.035339	-0.13168	-0.00468	0.934095	0.876626	0.995331	0.958198	0.723788	TRUE	0.153868	HOGA1
BCAC_BC	10030_8_MUTYH_MutY_homolog	Wald ratio	rs34793466	0.397951	0.223881	0.075484	-0.04086	0.836757	1.48877	0.959968	2.30887	NA	NA	NA	0.262983	MUTYH
BCAC_BC	10035_6_DUSP4_DUS4	Inverse variance weighted	14	-0.0004	0.040892	0.992242	-0.08055	0.079751	0.999602	0.922612	1.08302	NA	NA	NA	0.997152	DUSP4
BCAC_BC	10036_201_ZHX3_ZHX3	Inverse variance weighted	11	-0.05426	0.044196	0.219524	-0.14089	0.03236	0.947183	0.868588	1.03289	NA	NA	NA	0.519321	ZHX3
BCAC_BC	10037_98_SIGLEC12_SIG12	Inverse variance weighted	187	0.008024	0.006148	0.191851	-0.00403	0.020074	1.00806	0.995982	1.02028	NA	NA	NA	0.479781	SIGLEC12
BCAC_BC	10041_3_HNF4A_HNF4A	Inverse variance weighted	21	0.124058	0.052648	0.018454	0.020868	0.227248	1.13208	1.02109	1.25514	6.64e-11	0.001816	TRUE	0.100014	HNF4A
BCAC_BC	10042_8_SGK3_SGK3	Inverse variance weighted	5	0.083387	0.077298	0.280685	-0.06812	0.234891	1.08696	0.934152	1.26477	NA	NA	NA	0.587489	SGK3
BCAC_BC	10043_31_BRD4_BRD4	Inverse variance weighted	2	-0.05645	0.100144	0.572957	-0.25273	0.139831	0.945112	0.776674	1.15008	NA	NA	NA	0.817891	BRD4
BCAC_BC	10044_12_WNT10A_WN10A	Inverse variance weighted	49	-0.04201	0.018293	0.021661	-0.07786	-0.00615	0.958863	0.925092	0.993867	0.973205	0.282536	TRUE	0.111147	WNT10A
BCAC_BC	10045_47_CUL3_CUL3	Wald ratio	rs7251777	-0.01077	0.111495	0.923051	-0.2293	0.20776	0.989288	0.795091	1.23092	NA	NA	NA	0.971674	CUL3
BCAC_BC	10046_55_BIRC2_cIAP_1	Inverse variance weighted	89	0.004081	0.008356	0.625317	-0.0123	0.020459	1.00409	0.987778	1.02067	NA	NA	NA	0.850946	BIRC2
BCAC_BC	10047_12_NCF2_NCF_2	Inverse variance weighted	104	-0.01192	0.007734	0.123345	-0.02708	0.003242	0.988153	0.973286	1.00325	NA	NA	NA	0.363504	NCF2
BCAC_BC	10048_7_CBFB_PEBB	Inverse variance weighted	9	-0.07479	0.059466	0.208482	-0.19135	0.04176	0.927935	0.825847	1.04264	NA	NA	NA	0.503348	CBFB
BCAC_BC	10049_112_TERF1_TERF1	Inverse variance weighted	3	0.007665	0.105285	0.941961	-0.19869	0.214024	1.0077	0.819801	1.23865	NA	NA	NA	0.976881	TERF1
BCAC_BC	10053_5_ILK_ILK1	Inverse variance weighted	9	0.039438	0.033153	0.234215	-0.02554	0.104418	1.04023	0.974781	1.11006	NA	NA	NA	0.531539	ILK
BCAC_BC	10054_3_GAN_GAN	Wald ratio	rs71585211	0.157823	0.13989	0.25924	-0.11636	0.432007	1.17096	0.890153	1.54035	NA	NA	NA	0.562118	GAN
BCAC_BC	10056_5_FOXM1_FOXM1	Inverse variance weighted	12	0.109445	0.049741	0.027786	0.011953	0.206937	1.11566	1.01202	1.22991	0.110973	0.35238	TRUE	0.131444	FOXM1
BCAC_BC	10063_10_FANCL_FANCL	Inverse variance weighted	12	-0.0231	0.0385	0.548456	-0.09856	0.052357	0.977162	0.906138	1.05375	NA	NA	NA	0.805974	FANCL
BCAC_BC	10064_12_RBBP9_RBBP9	Inverse variance weighted	9	0.039294	0.046462	0.397716	-0.05177	0.13036	1.04008	0.949545	1.13924	NA	NA	NA	0.710186	RBBP9
BCAC_BC	10070_22_PLCG2_PLCG2	Inverse variance weighted	10	0.064792	0.037117	0.080875	-0.00796	0.137541	1.06694	0.992075	1.14745	NA	NA	NA	0.277532	PLCG2
BCAC_BC	10073_22_TDP1_TYDP1	Inverse variance weighted	3	0.115747	0.080016	0.148022	-0.04108	0.272578	1.12271	0.959749	1.31335	NA	NA	NA	0.408495	TDP1
BCAC_BC	10074_128_BRD2_BRD2	Inverse variance weighted	8	-0.05225	0.048414	0.280508	-0.14714	0.042644	0.949094	0.863175	1.04357	NA	NA	NA	0.587403	BRD2
BCAC_BC	10075_75_ACBD6_ACBD6	Inverse variance weighted	4	0.05944	0.070433	0.398715	-0.07861	0.197489	1.06124	0.924401	1.21834	NA	NA	NA	0.71081	ACBD6
BCAC_BC	10078_5_BAG3_BAG3	Inverse variance weighted	25	-0.03519	0.028365	0.214774	-0.09078	0.020407	0.965424	0.913216	1.02062	NA	NA	NA	0.513116	BAG3
BCAC_BC	10080_9_EIF2B1_EI2BA	Wald ratio	rs1354034	0.022602	0.16986	0.894143	-0.31032	0.355527	1.02286	0.73321	1.42693	NA	NA	NA	0.962432	EIF2B1
BCAC_BC	10081_17_SATB2_SATB2	Inverse variance weighted	59	-0.03964	0.015413	0.010109	-0.06985	-0.00943	0.961133	0.932533	0.990611	0.918009	0.795513	TRUE	0.065692	SATB2
BCAC_BC	10082_251_NEFL_NFL	Inverse variance weighted	239	0.018359	0.006043	0.002381	0.006515	0.030204	1.01853	1.00654	1.03066	0.283059	0.015114	TRUE	0.023602	NEFL
BCAC_BC	10085_25_STAR_STAR	Inverse variance weighted	6	0.045523	0.048992	0.352781	-0.0505	0.141547	1.04658	0.950754	1.15205	NA	NA	NA	0.66468	STAR
BCAC_BC	10086_39_CBS_CBS	Wald ratio	rs149468457	-0.34748	0.142563	0.014796	-0.6269	-0.06805	0.706469	0.534245	0.934212	NA	NA	TRUE	0.085981	CBS
BCAC_BC	10087_10_CRYAA_Alpha_crystallin_A_chain	Wald ratio	rs10922098	-0.11178	0.164834	0.497667	-0.43486	0.21129	0.894237	0.647355	1.23527	NA	NA	NA	0.769801	CRYAA
BCAC_BC	10088_37_APRT_APT	Inverse variance weighted	33	0.004477	0.026255	0.864611	-0.04698	0.055937	1.00449	0.954103	1.05753	NA	NA	NA	0.962432	APRT
BCAC_BC	10089_7_ASMTL_ASML	Inverse variance weighted	3	0.092861	0.093456	0.3204	-0.09031	0.276034	1.09731	0.913646	1.31789	NA	NA	NA	0.630162	ASMTL
BCAC_BC	10336_3_STUB1_CHIP	Inverse variance weighted	2	-0.08686	0.159633	0.586345	-0.39974	0.226018	0.916803	0.670493	1.2536	NA	NA	NA	0.828818	STUB1
BCAC_BC	10339_48_ENO2_NSE	Inverse variance weighted	4	-0.01655	0.095908	0.862982	-0.20453	0.171427	0.983585	0.81503	1.187	NA	NA	NA	0.962432	ENO2
BCAC_BC	10342_55_PIAS4_PIAS4	Inverse variance weighted	16	-0.02998	0.036011	0.405151	-0.10056	0.040604	0.970467	0.904332	1.04144	NA	NA	NA	0.715816	PIAS4
BCAC_BC	10344_334_IL10RA_IL_10_Ra	Inverse variance weighted	90	-0.04831	0.011211	1.64e-05	-0.07028	-0.02633	0.952843	0.932134	0.974012	0.780285	0.269104	TRUE	0.00075	IL10RA
BCAC_BC	10346_5_STAT3_STAT3	Inverse variance weighted	17	0.016648	0.059262	0.778766	-0.0995	0.132801	1.01679	0.905286	1.14202	NA	NA	NA	0.928763	STAT3
BCAC_BC	10356_21_JUN_c_Jun	Inverse variance weighted	61	-0.05146	0.015783	0.001112	-0.0824	-0.02053	0.94984	0.920907	0.979682	0.994495	0.574634	TRUE	0.014362	JUN
BCAC_BC	10361_25_OAS1_OAS1	Inverse variance weighted	2	-0.02009	0.120295	0.86739	-0.25586	0.215692	0.980114	0.774247	1.24072	NA	NA	NA	0.962432	OAS1
BCAC_BC	10362_35_MYC_c_Myc	Inverse variance weighted	5	-0.28832	0.068824	2.8e-05	-0.42322	-0.15343	0.74952	0.654936	0.857764	0.399802	0.138421	TRUE	0.001166	MYC
BCAC_BC	10363_13_SMAD3_SMAD3	Inverse variance weighted	3	0.09237	0.115142	0.422419	-0.13331	0.318048	1.09677	0.875196	1.37444	NA	NA	NA	0.731148	SMAD3
BCAC_BC	10364_6_SMAD2_SMAD2	Inverse variance weighted	2	0.141115	0.144446	0.328599	-0.142	0.42423	1.15156	0.867622	1.52841	NA	NA	NA	0.638517	SMAD2
BCAC_BC	10366_11_PDGFRA_PDGFRA	Inverse variance weighted	198	0.007307	0.005595	0.191516	-0.00366	0.018273	1.00733	0.996348	1.01844	NA	NA	NA	0.479758	PDGFRA
BCAC_BC	10370_21_STAT1_STAT1	Inverse variance weighted	4	-0.07202	0.127248	0.571413	-0.32143	0.177388	0.930513	0.725115	1.19409	NA	NA	NA	0.817236	STAT1
BCAC_BC	10372_18_STAT6_STAT6	Inverse variance weighted	5	0.031153	0.063528	0.62386	-0.09336	0.155668	1.03164	0.910864	1.16844	NA	NA	NA	0.850291	STAT6
BCAC_BC	10390_21_ZNRF3_ZNRF3	Inverse variance weighted	13	0.033851	0.039013	0.385567	-0.04261	0.110317	1.03443	0.95828	1.11663	NA	NA	NA	0.697394	ZNRF3
BCAC_BC	10391_1_ANGPTL3_ANGL3	Inverse variance weighted	133	-0.02597	0.01	0.009393	-0.04557	-0.00637	0.97436	0.955449	0.993646	0.203663	4.34e-05	TRUE	0.062347	ANGPTL3
BCAC_BC	10396_6_MCL1_Mcl_1	Inverse variance weighted	16	0.061414	0.013714	7.53e-06	0.034534	0.088294	1.06334	1.03514	1.09231	0.999999	0.81671	TRUE	0.000425	MCL1
BCAC_BC	10418_36_STX12_STX12	Inverse variance weighted	6	-0.00976	0.064195	0.879114	-0.13559	0.116059	0.990284	0.873204	1.12306	NA	NA	NA	0.962432	STX12
BCAC_BC	10419_1_SCARA5_SCAR5	Inverse variance weighted	88	-0.00573	0.018016	0.750327	-0.04104	0.029578	0.994284	0.959787	1.03002	NA	NA	NA	0.915965	SCARA5
BCAC_BC	10424_31_NPDC1_NPDC1	Inverse variance weighted	3	0.008102	0.103657	0.937703	-0.19507	0.211269	1.00813	0.822781	1.23524	NA	NA	NA	0.975381	NPDC1
BCAC_BC	10425_3_B4GALT5_B4GT5	Inverse variance weighted	8	0.019788	0.052537	0.706438	-0.08319	0.122761	1.01998	0.920181	1.13061	NA	NA	NA	0.89108	B4GALT5
BCAC_BC	10426_21_GOSR2_GOSR2	Inverse variance weighted	59	-0.03306	0.015899	0.037593	-0.06422	-0.0019	0.967482	0.937798	0.998106	0.896544	0.909422	TRUE	0.161734	GOSR2
BCAC_BC	10428_1_KIR2DS2_KI2S2	Inverse variance weighted	288	-0.01392	0.007681	0.069932	-0.02898	0.001134	0.986176	0.971441	1.00114	NA	NA	NA	0.248832	KIR2DS2
BCAC_BC	10430_31_SLC3A2_4F2	Inverse variance weighted	10	-0.00324	0.040941	0.93702	-0.08348	0.07701	0.99677	0.919909	1.08005	NA	NA	NA	0.974977	SLC3A2
BCAC_BC	10432_3_KIAA1644_K1644	Inverse variance weighted	3	0.034051	0.081298	0.675335	-0.12529	0.193395	1.03464	0.882238	1.21336	NA	NA	NA	0.875338	KIAA1644
BCAC_BC	10435_2_AGA_ASPG	Inverse variance weighted	23	-0.11404	0.024254	2.58e-06	-0.16158	-0.0665	0.892222	0.850799	0.935661	0.948176	0.498171	TRUE	0.000186	AGA
BCAC_BC	10438_19_CSF2RA_CSF2R	Inverse variance weighted	4	-0.15156	0.146787	0.301835	-0.43926	0.136145	0.859367	0.644512	1.14585	NA	NA	NA	0.610763	CSF2RA
BCAC_BC	10440_26_CLMP_ACAM	Inverse variance weighted	19	-0.07447	0.026738	0.005348	-0.12688	-0.02207	0.928233	0.88084	0.978175	0.624799	0.361667	TRUE	0.041605	CLMP
BCAC_BC	10442_1_TMEM190_TM190	Inverse variance weighted	269	-0.00419	0.004253	0.32455	-0.01252	0.004146	0.995819	0.987553	1.00415	NA	NA	NA	0.635199	TMEM190
BCAC_BC	10445_20_APOM_ApoM	Inverse variance weighted	57	-0.03399	0.018409	0.064821	-0.07007	0.00209	0.96658	0.932327	1.00209	NA	NA	NA	0.235668	APOM
BCAC_BC	10447_18_PABPC3_PABP3	Inverse variance weighted	4	-0.02779	0.118996	0.815341	-0.26102	0.205442	0.972592	0.770263	1.22807	NA	NA	NA	0.94739	PABPC3
BCAC_BC	10449_31_SHISA2_TMM46	Inverse variance weighted	82	-0.05089	0.012154	2.82e-05	-0.07472	-0.02707	0.950379	0.928008	0.97329	0.325096	0.219891	TRUE	0.001166	SHISA2
BCAC_BC	10451_11_NUCB1_NUCB1	Inverse variance weighted	13	-0.0364	0.033626	0.279059	-0.10231	0.029509	0.964256	0.902753	1.02995	NA	NA	NA	0.58578	NUCB1
BCAC_BC	10453_7_CEACAM20_CEA20	Inverse variance weighted	27	-0.03645	0.027167	0.179744	-0.08969	0.016802	0.96421	0.914212	1.01694	NA	NA	NA	0.460064	CEACAM20
BCAC_BC	10454_99_DNAJC16_DJC16	Inverse variance weighted	2	0.051519	0.114329	0.652265	-0.17257	0.275603	1.05287	0.841503	1.31733	NA	NA	NA	0.861419	DNAJC16
BCAC_BC	10455_196_IL31_IL_31	Inverse variance weighted	82	-0.0168	0.013451	0.211579	-0.04317	0.009561	0.983337	0.957751	1.00961	NA	NA	NA	0.508844	IL31
BCAC_BC	10462_14_INSL5_INSL5	Inverse variance weighted	4	-0.0678	0.102257	0.507309	-0.26822	0.132624	0.934447	0.764736	1.14182	NA	NA	NA	0.774859	INSL5
BCAC_BC	10464_6_ANTXR1_ANTR1	Inverse variance weighted	20	0.062369	0.025851	0.015837	0.011701	0.113036	1.06435	1.01177	1.11967	0.55516	0.23065	TRUE	0.089987	ANTXR1
BCAC_BC	10490_3_RPN1_RPN1	Inverse variance weighted	12	-0.02395	0.04475	0.592584	-0.11166	0.063765	0.976339	0.894351	1.06584	NA	NA	NA	0.832862	RPN1
BCAC_BC	10496_11_CLCA1_CaCC	Inverse variance weighted	2	0.15805	0.121818	0.194486	-0.08071	0.396814	1.17122	0.922457	1.48708	NA	NA	NA	0.483264	CLCA1
BCAC_BC	10499_1_TMEM106A_T106A	Inverse variance weighted	21	-0.07152	0.032487	0.02769	-0.1352	-0.00785	0.930973	0.873542	0.99218	0.229157	0.312857	TRUE	0.131223	TMEM106A
BCAC_BC	10506_53_PGRMC2_PGRC2	Inverse variance weighted	2	0.011259	0.116852	0.923239	-0.21777	0.240288	1.01132	0.804311	1.27162	NA	NA	NA	0.971674	PGRMC2
BCAC_BC	10507_166_ACRV1_sperm_protein_10	Inverse variance weighted	12	-0.00095	0.042889	0.98241	-0.08501	0.083117	0.999055	0.918505	1.08667	NA	NA	NA	0.992931	ACRV1
BCAC_BC	10510_62_SCIMP_SCIMP	Wald ratio	rs10922098	-0.08917	0.131494	0.497667	-0.3469	0.168554	0.914686	0.706874	1.18359	NA	NA	NA	0.769801	SCIMP
BCAC_BC	10511_10_COL6A3_Collagen_alpha_3_VI_	Inverse variance weighted	8	0.00659	0.060218	0.912854	-0.11144	0.124618	1.00661	0.894547	1.13272	NA	NA	NA	0.968927	COL6A3
BCAC_BC	10512_13_CSF2RB_IL3RB	Inverse variance weighted	83	0.033387	0.012596	0.008036	0.008698	0.058076	1.03395	1.00874	1.0598	0.059581	0.094784	TRUE	0.056936	CSF2RB
BCAC_BC	10513_13_KCNIP3_CSEN	Inverse variance weighted	5	0.031664	0.100804	0.753431	-0.16591	0.22924	1.03217	0.847122	1.25764	NA	NA	NA	0.918462	KCNIP3
BCAC_BC	10514_5_PTGDS_PGD2_synthase	Inverse variance weighted	4	0.108647	0.085534	0.204007	-0.059	0.276293	1.11477	0.942707	1.31823	NA	NA	NA	0.497504	PTGDS
BCAC_BC	10521_10_MXRA8_MXRA8	Inverse variance weighted	13	-0.0106	0.046454	0.819523	-0.10165	0.080452	0.989457	0.903346	1.08378	NA	NA	NA	0.949368	MXRA8
BCAC_BC	10527_22_DHX9_DHX9	Inverse variance weighted	38	-0.05016	0.02038	0.01385	-0.0901	-0.01021	0.95108	0.913838	0.989839	0.913663	0.123556	TRUE	0.081799	DHX9
BCAC_BC	10530_8_PSMB6_PSB6	Inverse variance weighted	11	-0.02781	0.040593	0.493329	-0.10737	0.051755	0.972576	0.898194	1.05312	NA	NA	NA	0.769801	PSMB6
BCAC_BC	10531_18_NRAS_RASN	Inverse variance weighted	2	-0.01827	0.144628	0.899485	-0.30174	0.265203	0.981898	0.739531	1.3037	NA	NA	NA	0.965004	NRAS
BCAC_BC	10534_40_PARP1_PARP	Inverse variance weighted	7	-0.03321	0.05486	0.544942	-0.14073	0.074315	0.967336	0.86872	1.07715	NA	NA	NA	0.804076	PARP1
BCAC_BC	10535_25_COX6A2_CX6A2	Inverse variance weighted	6	-0.06301	0.074535	0.397874	-0.2091	0.083075	0.938931	0.811313	1.08662	NA	NA	NA	0.710186	COX6A2
BCAC_BC	10539_30_CD99L2_C99L2	Inverse variance weighted	28	-0.04195	0.025411	0.098761	-0.09176	0.007855	0.958917	0.912327	1.00789	NA	NA	NA	0.312936	CD99L2
BCAC_BC	10546_2_TSPEAR_TSEAR	Inverse variance weighted	48	-0.04592	0.017575	0.008975	-0.08037	-0.01148	0.955114	0.922772	0.988589	0.982938	0.598527	TRUE	0.060593	TSPEAR
BCAC_BC	10550_37_BMPR1B_BMP_RIB	Inverse variance weighted	43	-0.04759	0.019724	0.015829	-0.08625	-0.00893	0.953525	0.917367	0.991108	0.919142	0.467162	TRUE	0.089987	BMPR1B
BCAC_BC	10551_7_LAT_LAT	Inverse variance weighted	18	0.07871	0.048252	0.10284	-0.01586	0.173284	1.08189	0.984262	1.1892	NA	NA	NA	0.3221	LAT
BCAC_BC	10552_88_KLRC4_NKG2F	Inverse variance weighted	4	-0.02221	0.064944	0.732317	-0.1495	0.105076	0.978031	0.861135	1.11079	NA	NA	NA	0.905579	KLRC4
BCAC_BC	10553_8_TOR1AIP2_TOIP2	Inverse variance weighted	2	-0.01984	0.11127	0.858516	-0.23792	0.198253	0.98036	0.788263	1.21927	NA	NA	NA	0.962432	TOR1AIP2
BCAC_BC	10554_23_GLB1_BGAL	Inverse variance weighted	2	0.289753	0.132801	0.02912	0.029462	0.550044	1.3361	1.0299	1.73333	0.324777	NA	TRUE	0.135635	GLB1
BCAC_BC	10557_6_TEX29_TEX29	Inverse variance weighted	111	-0.02311	0.012354	0.06134	-0.04733	0.001099	0.97715	0.953774	1.0011	NA	NA	NA	0.227587	TEX29
BCAC_BC	10558_26_PCDH9_PCDH9	Inverse variance weighted	140	0.008115	0.011464	0.478993	-0.01435	0.030584	1.00815	0.985749	1.03106	NA	NA	NA	0.768194	PCDH9
BCAC_BC	10560_1_ITM2C_ITM2C	Inverse variance weighted	6	-0.03088	0.059321	0.60273	-0.14715	0.085394	0.969596	0.863169	1.08915	NA	NA	NA	0.838875	ITM2C
BCAC_BC	10561_5_PGLYRP3_PGRP_I_alpha	Inverse variance weighted	48	-0.0401	0.019628	0.04105	-0.07857	-0.00163	0.960692	0.924435	0.998372	0.941372	0.320779	TRUE	0.170525	PGLYRP3
BCAC_BC	10562_42_NETO2_NETO2	Inverse variance weighted	4	-0.04673	0.068321	0.493959	-0.18064	0.087176	0.954342	0.834734	1.09109	NA	NA	NA	0.769801	NETO2
BCAC_BC	10563_13_LYSMD3_LYSM3	Inverse variance weighted	8	-0.00906	0.04978	0.855519	-0.10663	0.088505	0.990977	0.898855	1.09254	NA	NA	NA	0.962432	LYSMD3
BCAC_BC	10565_19_SLITRK3_SLIK3	Inverse variance weighted	191	0.030209	0.009515	0.001499	0.01156	0.048857	1.03067	1.01163	1.05007	0.026499	0.498998	TRUE	0.017508	SLITRK3
BCAC_BC	10569_28_SCGB1A1_Urinary_protein_1	Inverse variance weighted	84	0.047385	0.014138	0.000804	0.019674	0.075096	1.04853	1.01987	1.07799	0.791023	0.088897	TRUE	0.011476	SCGB1A1
BCAC_BC	10571_14_MGAT1_MGAT1	Inverse variance weighted	7	-0.04171	0.070236	0.552587	-0.17937	0.09595	0.959146	0.835793	1.1007	NA	NA	NA	0.807669	MGAT1
BCAC_BC	10572_65_CST8_CST8	Inverse variance weighted	111	-0.01945	0.010182	0.056063	-0.03941	0.000504	0.980734	0.961355	1.0005	NA	NA	NA	0.21499	CST8
BCAC_BC	10574_10_AXL_AXL	Inverse variance weighted	255	-0.00352	0.006632	0.595999	-0.01651	0.009482	0.99649	0.983621	1.00953	NA	NA	NA	0.833927	AXL
BCAC_BC	10575_31_PUF60_PUF60	Inverse variance weighted	10	0.097644	0.044827	0.029388	0.009783	0.185504	1.10257	1.00983	1.20382	0.430247	0.363104	TRUE	0.136297	PUF60
BCAC_BC	10580_14_SFTA2_SFTA2	Inverse variance weighted	23	-0.05191	0.02741	0.05823	-0.10564	0.00181	0.949411	0.899752	1.00181	NA	NA	NA	0.220634	SFTA2
BCAC_BC	10582_36_POMK_SG196	Inverse variance weighted	49	-0.05532	0.018974	0.003549	-0.09251	-0.01813	0.94618	0.911639	0.98203	0.862361	0.221409	TRUE	0.031247	POMK
BCAC_BC	10584_7_NDUFS4_NDUS4	Inverse variance weighted	1084	0.005668	0.002606	0.029617	0.000561	0.010776	1.00568	1.00056	1.01083	0.743697	0.412144	TRUE	0.136766	NDUFS4
BCAC_BC	10588_39_ST3GAL5_SIAT9	Wald ratio	rs10922098	-0.11022	0.162527	0.497667	-0.42877	0.208332	0.895637	0.651308	1.23162	NA	NA	NA	0.769801	ST3GAL5
BCAC_BC	10600_24_CLGN_CLGN	Inverse variance weighted	162	0.002205	0.007702	0.774709	-0.01289	0.017301	1.00221	0.987191	1.01745	NA	NA	NA	0.928664	CLGN
BCAC_BC	10603_1_HTN3_HIS3	Inverse variance weighted	48	0.110388	0.033265	0.000905	0.04519	0.175587	1.11671	1.04623	1.19195	2.64e-16	0.038439	TRUE	0.012277	HTN3
BCAC_BC	10605_22_APMAP_APMAP	Inverse variance weighted	35	-0.11264	0.026703	2.46e-05	-0.16498	-0.06031	0.893469	0.847909	0.941477	0.250736	0.95273	TRUE	0.00109	APMAP
BCAC_BC	10606_34_TOR1AIP1_TOIP1	Inverse variance weighted	24	-0.02245	0.032728	0.492792	-0.08659	0.041699	0.977803	0.91705	1.04258	NA	NA	NA	0.769801	TOR1AIP1
BCAC_BC	10608_9_HTN1_HIS1	Inverse variance weighted	49	0.057926	0.016606	0.000486	0.025378	0.090474	1.05964	1.0257	1.09469	0.79076	0.768743	TRUE	0.008055	HTN1
BCAC_BC	10612_18_PLOD3_PLOD3	Inverse variance weighted	45	-0.0172	0.021885	0.431835	-0.0601	0.025691	0.982945	0.941674	1.02602	NA	NA	NA	0.7399	PLOD3
BCAC_BC	10613_33_CASC4_CASC4	Inverse variance weighted	87	0.041695	0.011093	0.000171	0.019952	0.063438	1.04258	1.02015	1.06549	0.097714	0.000896	TRUE	0.003926	CASC4
BCAC_BC	10615_18_MPZ_MYP0	Inverse variance weighted	94	-0.01078	0.012478	0.387511	-0.03524	0.013675	0.989275	0.965373	1.01377	NA	NA	NA	0.700035	MPZ
BCAC_BC	10618_190_LRP2_megalin	Inverse variance weighted	12	-0.0264	0.036837	0.473558	-0.0986	0.045799	0.973944	0.906104	1.04686	NA	NA	NA	0.765553	LRP2
BCAC_BC	10620_21_MSMB_PSP_94	Inverse variance weighted	946	-0.0066	0.003728	0.076556	-0.01391	0.000704	0.993419	0.986187	1.0007	NA	NA	NA	0.265863	MSMB
BCAC_BC	10621_26_PRR16_PRR16	Inverse variance weighted	17	-0.00572	0.046087	0.901311	-0.09605	0.084616	0.994301	0.908422	1.0883	NA	NA	NA	0.965004	PRR16
BCAC_BC	10623_19_MUC1_MUC1	Inverse variance weighted	7	-0.06446	0.049573	0.193485	-0.16162	0.032701	0.937572	0.850761	1.03324	NA	NA	NA	0.481849	MUC1
BCAC_BC	10624_45_SPINK13_ISK13	Inverse variance weighted	7	0.133028	0.087269	0.127425	-0.03802	0.304075	1.14228	0.962694	1.35537	NA	NA	NA	0.370741	SPINK13
BCAC_BC	10627_87_APLP2_APLP2	Inverse variance weighted	17	-0.09153	0.041514	0.027467	-0.1729	-0.01016	0.912533	0.841223	0.989888	0.104746	0.611832	TRUE	0.130856	APLP2
BCAC_BC	10630_5_HTATIP2_HTAI2	Inverse variance weighted	156	0.011856	0.009374	0.205954	-0.00652	0.030229	1.01193	0.993504	1.03069	NA	NA	NA	0.499467	HTATIP2
BCAC_BC	10637_50_KIAA1324_K1324	Inverse variance weighted	5	0.137937	0.067354	0.040564	0.005924	0.269951	1.1479	1.00594	1.3099	0.445252	0.375732	TRUE	0.16883	KIAA1324
BCAC_BC	10638_1_TINF2_TINF2	Inverse variance weighted	3	0.002253	0.093416	0.980758	-0.18084	0.185348	1.00226	0.834567	1.20364	NA	NA	NA	0.992333	TINF2
BCAC_BC	10643_16_OLFM3_NOE3	Inverse variance weighted	28	-0.04734	0.025016	0.05845	-0.09637	0.001693	0.953764	0.908127	1.0017	NA	NA	NA	0.220971	OLFM3
BCAC_BC	10647_18_ASCC1_ASCC1	Inverse variance weighted	10	0.044834	0.05019	0.371698	-0.05354	0.143206	1.04585	0.94787	1.15397	NA	NA	NA	0.684865	ASCC1
BCAC_BC	10663_42_INSIG1_INSI1	Wald ratio	rs6901410	-0.1809	0.147857	0.221147	-0.4707	0.108899	0.834518	0.624565	1.11505	NA	NA	NA	0.520417	INSIG1
BCAC_BC	10666_7_GNPTG_GNPTG	Inverse variance weighted	41	0.02604	0.01664	0.117615	-0.00658	0.058655	1.02638	0.993446	1.06041	NA	NA	NA	0.351528	GNPTG
BCAC_BC	10667_78_C1orf185_CA185	Inverse variance weighted	6	0.035294	0.062324	0.571185	-0.08686	0.157449	1.03592	0.916805	1.17052	NA	NA	NA	0.817236	C1orf185
BCAC_BC	10668_5_STX4_STX4	Inverse variance weighted	4	-0.03051	0.072234	0.67278	-0.17208	0.111071	0.969954	0.841908	1.11747	NA	NA	NA	0.874363	STX4
BCAC_BC	10672_75_SFTPB_SP_B	Inverse variance weighted	95	0.040939	0.015704	0.009136	0.010159	0.071719	1.04179	1.01021	1.07435	0.209172	0.64315	TRUE	0.061391	SFTPB
BCAC_BC	10675_223_TMX2_TMX2	Inverse variance weighted	67	-0.04354	0.014129	0.002058	-0.07123	-0.01585	0.957393	0.931245	0.984276	0.933904	0.451597	TRUE	0.021797	TMX2
BCAC_BC	10677_9_NDUFB4_NDUB4	Inverse variance weighted	195	-0.0275	0.007874	0.000479	-0.04293	-0.01207	0.972876	0.957977	0.988006	0.343856	0.791019	TRUE	0.008055	NDUFB4
BCAC_BC	10693_43_KLRG2_KLRG2	Inverse variance weighted	53	0.04016	0.021344	0.059898	-0.00167	0.081994	1.04098	0.998327	1.08545	NA	NA	NA	0.224927	KLRG2
BCAC_BC	10695_12_WFDC10B_WF10B	Inverse variance weighted	2	0.058621	0.19014	0.75785	-0.31405	0.431296	1.06037	0.73048	1.53925	NA	NA	NA	0.921779	WFDC10B
BCAC_BC	10699_52_LRP1_LRP1	Inverse variance weighted	2	-0.244	0.181089	0.177846	-0.59894	0.110932	0.783486	0.549396	1.11732	NA	NA	NA	0.456193	LRP1
BCAC_BC	10700_10_IGSF11_IGS11	Inverse variance weighted	4	-0.15218	0.090045	0.091013	-0.32867	0.024305	0.858831	0.719879	1.0246	NA	NA	NA	0.295502	IGSF11
BCAC_BC	10702_1_COL28A1_COSA1	Inverse variance weighted	5	-0.03893	0.076408	0.610358	-0.18869	0.110825	0.961814	0.82804	1.1172	NA	NA	NA	0.843541	COL28A1
BCAC_BC	10703_203_SUDS3_SDS3	Inverse variance weighted	21	-0.03252	0.030512	0.286562	-0.09232	0.027287	0.968006	0.911812	1.02766	NA	NA	NA	0.594826	SUDS3
BCAC_BC	10704_91_LRMP_LRMP	Inverse variance weighted	5	-0.01523	0.069063	0.825421	-0.1506	0.120129	0.984882	0.860194	1.12764	NA	NA	NA	0.950504	LRMP
BCAC_BC	10708_3_GNRH2_GON2	Inverse variance weighted	12	0.020097	0.031149	0.518807	-0.04096	0.081149	1.0203	0.959872	1.08453	NA	NA	NA	0.784472	GNRH2
BCAC_BC	10710_23_ZPBP2_ZPBP2	Wald ratio	rs10922098	-0.10935	0.161237	0.497667	-0.42537	0.206679	0.896421	0.653528	1.22959	NA	NA	NA	0.769801	ZPBP2
BCAC_BC	10713_151_CD300LB_CLM7	Inverse variance weighted	6	-0.04097	0.061753	0.50707	-0.162	0.080068	0.959861	0.850439	1.08336	NA	NA	NA	0.774859	CD300LB
BCAC_BC	10714_7_ACE_ACE	Inverse variance weighted	390	0.001496	0.004961	0.763038	-0.00823	0.011219	1.0015	0.991806	1.01128	NA	NA	NA	0.925576	ACE
BCAC_BC	10716_35_PSMD5_PSMD5	Inverse variance weighted	15	0.034486	0.04223	0.414153	-0.04829	0.117257	1.03509	0.952861	1.12441	NA	NA	NA	0.72406	PSMD5
BCAC_BC	10722_13_SYK_KSYK	Inverse variance weighted	6	-0.00454	0.050431	0.928299	-0.10338	0.094306	0.995472	0.901782	1.0989	NA	NA	NA	0.972227	SYK
BCAC_BC	10731_10_HS3ST5_HS3S5	Inverse variance weighted	61	-0.01036	0.018836	0.582302	-0.04728	0.026558	0.989693	0.953822	1.02691	NA	NA	NA	0.824453	HS3ST5
BCAC_BC	10734_339_GAL3ST2_G3ST2	Inverse variance weighted	95	-0.03521	0.011505	0.002209	-0.05776	-0.01266	0.9654	0.943874	0.987418	0.277113	0.90032	TRUE	0.022488	GAL3ST2
BCAC_BC	10737_96_SERPINB1_Serpin_B1	Inverse variance weighted	7	0.019917	0.052213	0.702861	-0.08242	0.122254	1.02012	0.920885	1.13004	NA	NA	NA	0.888872	SERPINB1
BCAC_BC	10748_216_PCDHB2_PCDB2	Inverse variance weighted	55	-0.05646	0.016738	0.000744	-0.08926	-0.02365	0.945107	0.914604	0.976627	0.805744	0.57824	TRUE	0.010847	PCDHB2
BCAC_BC	10752_8_CDYL2_CDYL2	Inverse variance weighted	19	-0.01164	0.027279	0.669679	-0.0651	0.041831	0.98843	0.936969	1.04272	NA	NA	NA	0.872472	CDYL2
BCAC_BC	10753_31_ADAM7_ADAM7	Inverse variance weighted	52	0.00295	0.01631	0.85649	-0.02902	0.034918	1.00295	0.971399	1.03553	NA	NA	NA	0.962432	ADAM7
BCAC_BC	10754_113_PROK2_Prokineticin_2	Inverse variance weighted	117	0.007802	0.008653	0.367201	-0.00916	0.024762	1.00783	0.990885	1.02507	NA	NA	NA	0.67978	PROK2
BCAC_BC	10756_34_UCN3_UCN3	Wald ratio	rs12292693	0.037017	0.140967	0.792864	-0.23928	0.313312	1.03771	0.787196	1.36795	NA	NA	NA	0.935884	UCN3
BCAC_BC	10758_2_KERA_KERA	Inverse variance weighted	48	-0.01688	0.016415	0.303875	-0.04905	0.015296	0.983265	0.952134	1.01541	NA	NA	NA	0.611479	KERA
BCAC_BC	10760_107_GRIA4_GRIA4	Inverse variance weighted	2	0.161234	0.111054	0.146543	-0.05643	0.3789	1.17496	0.945131	1.46068	NA	NA	NA	0.405963	GRIA4
BCAC_BC	10761_5_TMED2_TMED2	Inverse variance weighted	15	-0.03033	0.036799	0.409803	-0.10246	0.041795	0.970124	0.902616	1.04268	NA	NA	NA	0.719693	TMED2
BCAC_BC	10762_2_KLRG2_KLRG2	Inverse variance weighted	19	0.021605	0.029792	0.468335	-0.03679	0.079998	1.02184	0.96388	1.08329	NA	NA	NA	0.763728	KLRG2
BCAC_BC	10767_52_GPR64_GPR64	Inverse variance weighted	9	0.036697	0.04773	0.441977	-0.05685	0.130247	1.03738	0.944733	1.13911	NA	NA	NA	0.748293	GPR64
BCAC_BC	10772_21_CSGALNACT2_CGAT2	Inverse variance weighted	29	-0.02731	0.022517	0.225191	-0.07144	0.016823	0.973061	0.931051	1.01697	NA	NA	NA	0.523317	CSGALNACT2
BCAC_BC	10781_19_CLEC4G_CLC4G	Inverse variance weighted	39	-0.02646	0.018879	0.161054	-0.06346	0.010543	0.973887	0.938508	1.0106	NA	NA	NA	0.429973	CLEC4G
BCAC_BC	10785_8_LRRC52_LRC52	Inverse variance weighted	22	-0.05455	0.023537	0.020463	-0.10069	-0.00842	0.946908	0.904217	0.991615	0.693175	0.45758	TRUE	0.107653	LRRC52
BCAC_BC	10798_4_CD300E_CLM2	Inverse variance weighted	14	-0.02142	0.037614	0.568951	-0.09515	0.052299	0.978803	0.909238	1.05369	NA	NA	NA	0.817236	CD300E
BCAC_BC	10809_14_KLRB1_KLRB1	Inverse variance weighted	13	-0.09911	0.049346	0.044582	-0.19583	-0.0024	0.905639	0.822151	0.997606	0.059108	0.87357	TRUE	0.181039	KLRB1
BCAC_BC	10814_7_CD1A_CD1A	Inverse variance weighted	71	-0.04685	0.01331	0.000431	-0.07294	-0.02077	0.954227	0.929655	0.979449	0.906073	0.114736	TRUE	0.007442	CD1A
BCAC_BC	10815_2_HABP4_HABP4	Inverse variance weighted	96	-0.05519	0.0113	1.04e-06	-0.07734	-0.03304	0.946308	0.925579	0.967501	0.196334	0.394257	TRUE	9.62e-05	HABP4
BCAC_BC	10816_150_PILRA_PILRA_isoform_FDF03_M14	Inverse variance weighted	916	-0.0036	0.002432	0.138885	-0.00837	0.001168	0.996407	0.991667	1.00117	NA	NA	NA	0.392514	PILRA
BCAC_BC	10817_26_TOMM20L_TO20L	Inverse variance weighted	84	-0.04829	0.011913	5.04e-05	-0.07164	-0.02494	0.952856	0.930865	0.975366	0.321998	0.335908	TRUE	0.001696	TOMM20L
BCAC_BC	10818_36_SMPD1_ASM	Inverse variance weighted	120	-0.0138	0.013883	0.32012	-0.04101	0.013408	0.986292	0.959816	1.0135	NA	NA	NA	0.629938	SMPD1
BCAC_BC	10825_12_VSIG10_VSI10	Inverse variance weighted	5	-0.09691	0.084783	0.253009	-0.26309	0.069262	0.907635	0.768675	1.07172	NA	NA	NA	0.555545	VSIG10
BCAC_BC	10830_5_EFCAB14_K0494	Wald ratio	rs10922098	-0.09668	0.142567	0.497667	-0.37612	0.182747	0.907843	0.686523	1.20051	NA	NA	NA	0.769801	EFCAB14
BCAC_BC	10832_24_B4GALT6_B4GT6	Inverse variance weighted	241	-0.02211	0.006342	0.000491	-0.03454	-0.00968	0.978137	0.966054	0.990371	0.086251	0.483726	TRUE	0.008075	B4GALT6
BCAC_BC	10833_64_HHIP_HHIP	Inverse variance weighted	37	-0.06809	0.025572	0.007755	-0.11821	-0.01797	0.93418	0.888512	0.982195	0.044523	0.124932	TRUE	0.055098	HHIP
BCAC_BC	10835_25_A4GNT_A4GCT	Inverse variance weighted	6	-0.02175	0.054827	0.691639	-0.12921	0.085715	0.978489	0.878792	1.0895	NA	NA	NA	0.884742	A4GNT
BCAC_BC	10842_7_GCNT4_GCNT4	Inverse variance weighted	38	-0.05085	0.022674	0.024916	-0.09529	-0.00641	0.95042	0.909107	0.99361	0.859972	0.577225	TRUE	0.123253	GCNT4
BCAC_BC	10847_1_SIGLEC15_SIG15	Inverse variance weighted	46	-0.04689	0.019289	0.015066	-0.08469	-0.00908	0.954195	0.918794	0.99096	0.948038	0.15016	TRUE	0.086968	SIGLEC15
BCAC_BC	10848_137_BTNL3_BTNL3	Inverse variance weighted	29	-0.02028	0.024941	0.416168	-0.06916	0.028606	0.979925	0.933173	1.02902	NA	NA	NA	0.725828	BTNL3
BCAC_BC	10851_77_EBI3_IL27B	Inverse variance weighted	356	0.002591	0.005605	0.643931	-0.00839	0.013576	1.00259	0.99164	1.01367	NA	NA	NA	0.855172	EBI3
BCAC_BC	10852_114_HNRNPDL_HNRDL	Inverse variance weighted	4	0.045459	0.067181	0.498619	-0.08622	0.177134	1.04651	0.917396	1.19379	NA	NA	NA	0.769801	HNRNPDL
BCAC_BC	10866_60_SMEK1_P4R3A	Inverse variance weighted	7	-0.06814	0.097924	0.486545	-0.26007	0.123795	0.934132	0.770998	1.13178	NA	NA	NA	0.769801	SMEK1
BCAC_BC	10876_300_BRAT1_BRAT1	Inverse variance weighted	4	0.096334	0.092045	0.295287	-0.08407	0.276743	1.10113	0.919363	1.31883	NA	NA	NA	0.606489	BRAT1
BCAC_BC	10880_38_FAM163B_F163B	Inverse variance weighted	32	-0.05893	0.018634	0.001566	-0.09545	-0.0224	0.942777	0.908965	0.977846	0.523878	0.396222	TRUE	0.018027	FAM163B
BCAC_BC	10882_12_DSC1_Desmocollin_1	Inverse variance weighted	26	-0.02498	0.025601	0.329217	-0.07516	0.025199	0.975331	0.927598	1.02552	NA	NA	NA	0.638817	DSC1
BCAC_BC	10885_36_C6orf89_CF089	Inverse variance weighted	15	0.006564	0.034232	0.847944	-0.06053	0.073658	1.00659	0.941265	1.07644	NA	NA	NA	0.961076	C6orf89
BCAC_BC	10889_2_MRAP2_MRAP2	Inverse variance weighted	4	-0.06115	0.081925	0.455428	-0.22172	0.099424	0.940684	0.801139	1.10454	NA	NA	NA	0.75544	MRAP2
BCAC_BC	10890_135_LCTL_LCTL	Inverse variance weighted	14	-0.06164	0.032973	0.061565	-0.12627	0.002987	0.940221	0.881378	1.00299	NA	NA	NA	0.228031	LCTL
BCAC_BC	10892_8_OSMR_OSMR	Inverse variance weighted	22	-0.02272	0.0306	0.457821	-0.08269	0.037257	0.977538	0.920633	1.03796	NA	NA	NA	0.7563	OSMR
BCAC_BC	10895_28_TMPRSS11B_TM11B	Inverse variance weighted	14	-0.05947	0.035301	0.092048	-0.12866	0.009718	0.942263	0.879273	1.00977	NA	NA	NA	0.297306	TMPRSS11B
BCAC_BC	10900_272_STMN2_STMN2	Inverse variance weighted	4	0.084067	0.058183	0.14849	-0.02997	0.198105	1.0877	0.970474	1.21909	NA	NA	NA	0.408775	STMN2
BCAC_BC	10902_53_ASPRV1_APRV1	Inverse variance weighted	61	0.032235	0.020047	0.107841	-0.00706	0.071527	1.03276	0.992968	1.07415	NA	NA	NA	0.332167	ASPRV1
BCAC_BC	10903_50_STX8_STX8	Inverse variance weighted	6	0.0215	0.061101	0.724931	-0.09826	0.141258	1.02173	0.906415	1.15172	NA	NA	NA	0.901182	STX8
BCAC_BC	10907_116_NTM_NTRI	Inverse variance weighted	107	0.005633	0.010492	0.591373	-0.01493	0.026198	1.00565	0.985179	1.02654	NA	NA	NA	0.8316	NTM
BCAC_BC	10908_2_GALNT13_GLT13	Inverse variance weighted	5	0.00818	0.065957	0.901297	-0.1211	0.137456	1.00821	0.885949	1.14735	NA	NA	NA	0.965004	GALNT13
BCAC_BC	10910_6_CEACAM4_CEAM4	Inverse variance weighted	12	-0.05942	0.036951	0.107841	-0.13184	0.013008	0.942314	0.87648	1.01309	NA	NA	NA	0.332167	CEACAM4
BCAC_BC	10916_44_PLA2R1_PLA2R	Inverse variance weighted	811	0.004237	0.003077	0.168502	-0.00179	0.010267	1.00425	0.998208	1.01032	NA	NA	NA	0.442072	PLA2R1
BCAC_BC	10917_40_GNGT2_GBGT2	Wald ratio	rs28720282	-0.10852	0.166325	0.514125	-0.43451	0.217481	0.897165	0.647581	1.24294	NA	NA	NA	0.779537	GNGT2
BCAC_BC	10924_258_CYB5D2_NEUFC	Inverse variance weighted	26	0.058979	0.019588	0.002603	0.020588	0.097371	1.06075	1.0208	1.10227	0.210704	0.960937	TRUE	0.02534	CYB5D2
BCAC_BC	10933_107_CALN1_CABP8	Inverse variance weighted	39	-0.0572	0.021671	0.008305	-0.09968	-0.01472	0.944405	0.905131	0.985384	0.932862	0.455893	TRUE	0.057776	CALN1
BCAC_BC	10938_13_CD58_sLFA_3	Inverse variance weighted	30	-0.03611	0.022854	0.114146	-0.0809	0.008688	0.964539	0.922287	1.00873	NA	NA	NA	0.346268	CD58
BCAC_BC	10939_16_PLEKHA4_PKHA4	Inverse variance weighted	15	-0.04312	0.031907	0.176588	-0.10565	0.019421	0.957799	0.899736	1.01961	NA	NA	NA	0.454357	PLEKHA4
BCAC_BC	10940_25_SRL_SRCA	Inverse variance weighted	22	-0.04051	0.021917	0.064582	-0.08346	0.002452	0.960303	0.919924	1.00246	NA	NA	NA	0.235192	SRL
BCAC_BC	10945_11_STX6_Syntaxin_6	Inverse variance weighted	13	-0.06001	0.035212	0.088313	-0.12903	0.009002	0.94175	0.878946	1.00904	NA	NA	NA	0.289551	STX6
BCAC_BC	10948_14_PLD3_PLD3	Inverse variance weighted	4	-0.06886	0.076367	0.367249	-0.21853	0.080824	0.933462	0.803696	1.08418	NA	NA	NA	0.67978	PLD3
BCAC_BC	10949_59_RPLP2_RLA2	Wald ratio	rs10922098	-0.09754	0.143829	0.497667	-0.37944	0.184365	0.907066	0.684241	1.20245	NA	NA	NA	0.769801	RPLP2
BCAC_BC	10953_14_CLEC2A_CLC2A	Inverse variance weighted	33	0.03377	0.026421	0.201202	-0.01802	0.085555	1.03435	0.982146	1.08932	NA	NA	NA	0.493456	CLEC2A
BCAC_BC	10955_4_CLEC10A_CLC10	Inverse variance weighted	9	-0.04001	0.042955	0.351644	-0.1242	0.044184	0.960781	0.883202	1.04517	NA	NA	NA	0.663401	CLEC10A
BCAC_BC	10956_82_GCSH_GCSH	Inverse variance weighted	4	0.11976	0.107933	0.267181	-0.09179	0.331308	1.12723	0.912298	1.39279	NA	NA	NA	0.571052	GCSH
BCAC_BC	10959_125_BET1L_BET1L	Inverse variance weighted	17	0.058049	0.040186	0.1486	-0.02072	0.136813	1.05977	0.979497	1.14661	NA	NA	NA	0.408775	BET1L
BCAC_BC	10961_15_RARRES3_TIG3	Inverse variance weighted	20	0.012109	0.024914	0.626957	-0.03672	0.060941	1.01218	0.963943	1.06284	NA	NA	NA	0.851038	RARRES3
BCAC_BC	10974_20_SPINK7_ISK7	Inverse variance weighted	26	0.003617	0.018525	0.845213	-0.03269	0.039925	1.00362	0.967836	1.04073	NA	NA	NA	0.960298	SPINK7
BCAC_BC	10975_59_MUCL1_MUCL1	Inverse variance weighted	41	-0.0513	0.019142	0.007366	-0.08881	-0.01378	0.949997	0.915016	0.986316	0.988075	0.322754	TRUE	0.053128	MUCL1
BCAC_BC	10977_55_UCMA_UCMA	Inverse variance weighted	74	-0.0005	0.013813	0.970879	-0.02758	0.02657	0.999496	0.972799	1.02693	NA	NA	NA	0.988751	UCMA
BCAC_BC	10981_56_NRG3_NRG3	Wald ratio	rs572515	-0.11327	0.152223	0.456814	-0.41163	0.185087	0.89291	0.662572	1.20332	NA	NA	NA	0.75544	NRG3
BCAC_BC	10990_21_LRRK2_LRRK2	Inverse variance weighted	34	-0.07077	0.024365	0.003677	-0.11852	-0.02302	0.931676	0.88823	0.977248	0.979076	0.303863	TRUE	0.031797	LRRK2
BCAC_BC	11067_13_BGLAP_Osteocalcin	Inverse variance weighted	2	-0.16406	0.33954	0.628963	-0.82956	0.501437	0.84869	0.436242	1.65109	NA	NA	NA	0.852283	BGLAP
BCAC_BC	11071_1_IL5_IL_5	Wald ratio	rs572515	-0.10519	0.141369	0.456814	-0.38227	0.17189	0.900151	0.682307	1.18755	NA	NA	NA	0.75544	IL5
BCAC_BC	11094_104_CLC_LPPL	Inverse variance weighted	10	-0.03716	0.041419	0.369688	-0.11834	0.044026	0.963526	0.888397	1.04501	NA	NA	NA	0.68232	CLC
BCAC_BC	11096_57_N6AMT1_HEMK2	Inverse variance weighted	8	0.080386	0.066082	0.223809	-0.04913	0.209907	1.08371	0.952053	1.23356	NA	NA	NA	0.521842	N6AMT1
BCAC_BC	11098_1_PDXK_PDXK	Inverse variance weighted	34	0.062804	0.018189	0.000555	0.027154	0.098454	1.06482	1.02753	1.10346	0.172664	0.278807	TRUE	0.008851	PDXK
BCAC_BC	11102_22_REG4_REG4	Inverse variance weighted	22	-0.06069	0.043095	0.159016	-0.14516	0.023772	0.94111	0.864883	1.02406	NA	NA	NA	0.4267	REG4
BCAC_BC	11103_24_HSPB1_HSP_27	Wald ratio	rs7926172	0.386748	0.169186	0.022258	0.055143	0.718353	1.47219	1.05669	2.05105	NA	NA	TRUE	0.113674	HSPB1
BCAC_BC	11104_13_CHI3L1_YKL_40	Inverse variance weighted	348	0.000426	0.004588	0.925987	-0.00857	0.009418	1.00043	0.991471	1.00946	NA	NA	NA	0.97206	CHI3L1
BCAC_BC	11105_171_ENO1_Alpha_enolase	Wald ratio	rs1354034	0.022046	0.165683	0.894143	-0.30269	0.346785	1.02229	0.738827	1.41451	NA	NA	NA	0.962432	ENO1
BCAC_BC	11107_25_TENM3_TEN3	Inverse variance weighted	5	0.047049	0.058857	0.424074	-0.06831	0.162409	1.04817	0.93397	1.17634	NA	NA	NA	0.732552	TENM3
BCAC_BC	11109_56_SVEP1_SVEP1	Inverse variance weighted	37	-0.03476	0.02959	0.240068	-0.09276	0.023234	0.965834	0.911412	1.02351	NA	NA	NA	0.538572	SVEP1
BCAC_BC	11110_4_TMEM119_TM119	Inverse variance weighted	6	0.007985	0.0561	0.886809	-0.10197	0.117942	1.00802	0.903056	1.12518	NA	NA	NA	0.962432	TMEM119
BCAC_BC	11112_18_TMEM167A_KISHA	Wald ratio	rs10922098	-0.11852	0.17476	0.497667	-0.46105	0.224013	0.888237	0.630624	1.25109	NA	NA	NA	0.769801	TMEM167A
BCAC_BC	11116_16_C11orf87_CK087	Inverse variance weighted	48	-0.00629	0.023347	0.787741	-0.05205	0.039474	0.993734	0.949285	1.04026	NA	NA	NA	0.933293	C11orf87
BCAC_BC	11117_2_SPATA20_SPT20	Inverse variance weighted	63	0.009641	0.013897	0.487859	-0.0176	0.036878	1.00969	0.982557	1.03757	NA	NA	NA	0.769801	SPATA20
BCAC_BC	11118_107_RAB17_RAB17	Inverse variance weighted	108	-0.03898	0.010226	0.000138	-0.05902	-0.01893	0.961774	0.94269	0.981245	0.428129	0.589037	TRUE	0.003369	RAB17
BCAC_BC	11120_49_NAT14_NAT14	Inverse variance weighted	21	-0.01812	0.028651	0.527117	-0.07427	0.038036	0.982044	0.928417	1.03877	NA	NA	NA	0.791222	NAT14
BCAC_BC	11126_102_TRIO_TRIO	Wald ratio	rs151900	0.107482	0.180299	0.551088	-0.2459	0.460868	1.11347	0.781997	1.58545	NA	NA	NA	0.806847	TRIO
BCAC_BC	11128_29_TMEM132C_T132C	Inverse variance weighted	24	-0.06895	0.030772	0.025052	-0.12926	-0.00863	0.933375	0.878744	0.991402	0.544463	0.341893	TRUE	0.123357	TMEM132C
BCAC_BC	11129_66_BMP15_BMP15	Inverse variance weighted	33	-0.02676	0.023225	0.249181	-0.07228	0.018758	0.973592	0.930267	1.01893	NA	NA	NA	0.550202	BMP15
BCAC_BC	11130_158_CACNB4_CACB4	Inverse variance weighted	7	-0.06331	0.049216	0.198308	-0.15977	0.033152	0.938652	0.852336	1.03371	NA	NA	NA	0.488843	CACNB4
BCAC_BC	11134_30_MTRF1L_RF1ML	Inverse variance weighted	19	0.0347	0.030476	0.254861	-0.02503	0.094433	1.03531	0.975279	1.09903	NA	NA	NA	0.557936	MTRF1L
BCAC_BC	11135_5_MRPL55_RM55	Wald ratio	rs6809081	-0.04898	0.200555	0.807052	-0.44207	0.344106	0.952199	0.642705	1.41073	NA	NA	NA	0.943859	MRPL55
BCAC_BC	11137_43_CSF2RB_IL3RB	Inverse variance weighted	42	-0.06261	0.020878	0.00271	-0.10353	-0.02169	0.939308	0.901646	0.978543	0.979209	0.458196	TRUE	0.026082	CSF2RB
BCAC_BC	11138_16_RUNX3_RUNX3	Inverse variance weighted	3	-0.06374	0.216719	0.768666	-0.48851	0.361028	0.938247	0.613539	1.4348	NA	NA	NA	0.92668	RUNX3
BCAC_BC	11140_56_COL1A1_CO1A1	Inverse variance weighted	80	0.004927	0.012991	0.704526	-0.02054	0.030389	1.00494	0.979673	1.03086	NA	NA	NA	0.89009	COL1A1
BCAC_BC	11142_11_ANGPTL1_ANGL1	Inverse variance weighted	138	-0.00031	0.008749	0.971789	-0.01746	0.016839	0.999691	0.982694	1.01698	NA	NA	NA	0.989148	ANGPTL1
BCAC_BC	11143_32_OLFM3_NOE3	Inverse variance weighted	10	-0.04643	0.042448	0.274013	-0.12963	0.036766	0.954629	0.87842	1.03745	NA	NA	NA	0.579805	OLFM3
BCAC_BC	11144_10_DEFB116_DB116	Inverse variance weighted	10	-0.07452	0.049436	0.131722	-0.17141	0.022378	0.928191	0.842474	1.02263	NA	NA	NA	0.379183	DEFB116
BCAC_BC	11145_72_KIAA1549L_K154L	Inverse variance weighted	63	-0.01376	0.013932	0.323264	-0.04107	0.013545	0.986333	0.959765	1.01364	NA	NA	NA	0.63354	KIAA1549L
BCAC_BC	11146_4_TBX22_TBX22	Inverse variance weighted	6	-0.05816	0.069615	0.403469	-0.1946	0.078286	0.9435	0.82316	1.08143	NA	NA	NA	0.715641	TBX22
BCAC_BC	11147_17_TREML1_TRML1	Inverse variance weighted	2	-0.08478	0.095042	0.372389	-0.27106	0.101504	0.918716	0.76257	1.10684	NA	NA	NA	0.685252	TREML1
BCAC_BC	11149_3_TLR1_TLR1	Inverse variance weighted	5	-0.04003	0.091505	0.661754	-0.21938	0.139317	0.960758	0.803014	1.14949	NA	NA	NA	0.86792	TLR1
BCAC_BC	11152_46_KLK13_kallikrein_13	Inverse variance weighted	44	-0.00022	0.014779	0.987901	-0.02919	0.028743	0.999776	0.971231	1.02916	NA	NA	NA	0.995506	KLK13
BCAC_BC	11154_3_NFE2L1_NF2L1	Inverse variance weighted	3	-0.13368	0.094836	0.158661	-0.31956	0.052199	0.874871	0.726471	1.05358	NA	NA	NA	0.42647	NFE2L1
BCAC_BC	11155_16_COL6A5_CO6A5	Inverse variance weighted	3	-0.07493	0.144425	0.603902	-0.358	0.208146	0.927811	0.699073	1.23139	NA	NA	NA	0.839967	COL6A5
BCAC_BC	11158_40_CCDC64_BICR1	Inverse variance weighted	5	-0.01214	0.066438	0.855066	-0.14235	0.118083	0.987938	0.867315	1.12534	NA	NA	NA	0.962432	CCDC64
BCAC_BC	11160_56_RNF122_RN122	Inverse variance weighted	22	-0.00571	0.026207	0.82741	-0.05708	0.045651	0.994303	0.94452	1.04671	NA	NA	NA	0.951784	RNF122
BCAC_BC	11161_5_SPG20_SPG20	Inverse variance weighted	5	-0.05953	0.081907	0.467342	-0.22007	0.101007	0.942206	0.802464	1.10628	NA	NA	NA	0.763541	SPG20
BCAC_BC	11162_37_EQTN_EQTN	Inverse variance weighted	3	0.036919	0.079424	0.642053	-0.11875	0.192589	1.03761	0.888028	1.21239	NA	NA	NA	0.853646	EQTN
BCAC_BC	11163_7_FAM162B_F162B	Inverse variance weighted	14	-0.01092	0.041951	0.794696	-0.09314	0.071308	0.989143	0.911065	1.07391	NA	NA	NA	0.936339	FAM162B
BCAC_BC	11164_7_TENM2_TEN2	Inverse variance weighted	31	-0.04711	0.022906	0.039725	-0.092	-0.00221	0.953984	0.912101	0.99779	0.703298	0.45472	TRUE	0.166775	TENM2
BCAC_BC	11167_6_MTMR1_MTMR1	Inverse variance weighted	60	-0.0544	0.015872	0.000609	-0.08551	-0.0233	0.947049	0.918041	0.976973	0.937461	0.19151	TRUE	0.009401	MTMR1
BCAC_BC	11168_3_MEGF10_MEG10	Inverse variance weighted	23	-0.03335	0.025577	0.19224	-0.08348	0.016779	0.967198	0.919905	1.01692	NA	NA	NA	0.480434	MEGF10
BCAC_BC	11173_29_MILR1_MILR1	Inverse variance weighted	8	-0.06418	0.052474	0.221306	-0.16703	0.03867	0.937837	0.846176	1.03943	NA	NA	NA	0.520417	MILR1
BCAC_BC	11174_8_THSD7A_THS7A	Inverse variance weighted	13	-0.0388	0.049268	0.430985	-0.13537	0.057767	0.961944	0.873397	1.05947	NA	NA	NA	0.739629	THSD7A
BCAC_BC	11175_45_LPCAT2_PCAT2	Wald ratio	rs7080536	0.076802	0.131181	0.558232	-0.18031	0.333917	1.07983	0.83501	1.39643	NA	NA	NA	0.811006	LPCAT2
BCAC_BC	11177_16_KRT5_K2C5	Inverse variance weighted	45	-0.05377	0.030251	0.07548	-0.11306	0.00552	0.947648	0.893093	1.00554	NA	NA	NA	0.262983	KRT5
BCAC_BC	11178_21_SVEP1_SVEP1	Inverse variance weighted	193	-0.0033	0.00992	0.739548	-0.02274	0.016145	0.996708	0.977516	1.01628	NA	NA	NA	0.910266	SVEP1
BCAC_BC	11179_7_TSSK1B_TSSK1	Inverse variance weighted	3	0.114527	0.104963	0.275221	-0.0912	0.320255	1.12134	0.912834	1.37748	NA	NA	NA	0.581366	TSSK1B
BCAC_BC	11180_17_SMARCC1_SMRC1	Inverse variance weighted	53	-0.04393	0.017793	0.013554	-0.0788	-0.00905	0.957021	0.92422	0.990986	0.887715	0.679338	TRUE	0.081157	SMARCC1
BCAC_BC	11185_145_GCH1_GCH1	Inverse variance weighted	44	-0.05799	0.020518	0.004706	-0.09821	-0.01778	0.943655	0.906458	0.982379	0.980697	0.571524	TRUE	0.038046	GCH1
BCAC_BC	11186_12_TMEM52_TMM52	Inverse variance weighted	2	0.058392	0.101315	0.564383	-0.14019	0.25697	1.06013	0.869197	1.29301	NA	NA	NA	0.815032	TMEM52
BCAC_BC	11187_11_CLEC12A_CL12A	Inverse variance weighted	14	0.005989	0.050827	0.906201	-0.09363	0.10561	1.00601	0.910618	1.11139	NA	NA	NA	0.966777	CLEC12A
BCAC_BC	11190_129_YME1L1_YMEL1	Inverse variance weighted	5	-0.0282	0.069679	0.68566	-0.16477	0.108369	0.972191	0.848085	1.11446	NA	NA	NA	0.883096	YME1L1
BCAC_BC	11192_168_TINAGL1_TINAL	Inverse variance weighted	46	-0.01234	0.025091	0.622983	-0.06151	0.036843	0.98774	0.94034	1.03753	NA	NA	NA	0.850164	TINAGL1
BCAC_BC	11193_27_HNF1A_HNF1A	Wald ratio	rs4977155	0.454219	0.171838	0.00821	0.117416	0.791022	1.57494	1.12459	2.20565	NA	NA	TRUE	0.057672	HNF1A
BCAC_BC	11196_31_COL6A3_Collagen_alpha_3_VI_	Inverse variance weighted	6	0.023506	0.073343	0.748592	-0.12025	0.167259	1.02378	0.886702	1.18206	NA	NA	NA	0.914618	COL6A3
BCAC_BC	11198_37_CREB3L1_CR3L1	Inverse variance weighted	9	-0.01747	0.046044	0.704395	-0.10771	0.072777	0.982683	0.897884	1.07549	NA	NA	NA	0.89009	CREB3L1
BCAC_BC	11201_19_PUS1_TRUA	Inverse variance weighted	3	0.010187	0.093279	0.913038	-0.17264	0.193013	1.01024	0.841441	1.2129	NA	NA	NA	0.968927	PUS1
BCAC_BC	11202_70_TBX5_TBX5	Inverse variance weighted	11	-0.06896	0.068334	0.312909	-0.20289	0.064976	0.933366	0.816366	1.06713	NA	NA	NA	0.622578	TBX5
BCAC_BC	11205_10_ITGB7_Integrin_beta_7	Inverse variance weighted	3	0.098956	0.098722	0.316166	-0.09454	0.292452	1.10402	0.909792	1.33971	NA	NA	NA	0.625273	ITGB7
BCAC_BC	11207_3_MSR1_Macrophage_scavenger_receptor	Inverse variance weighted	27	-0.0697	0.025507	0.006287	-0.11969	-0.0197	0.932676	0.887194	0.98049	0.643625	0.826267	TRUE	0.046971	MSR1
BCAC_BC	11208_15_NAGPA_NAGPA	Inverse variance weighted	119	0.00636	0.01237	0.607162	-0.01789	0.030605	1.00638	0.982273	1.03108	NA	NA	NA	0.841814	NAGPA
BCAC_BC	11211_7_TBCE_TBCE	Inverse variance weighted	13	0.024666	0.039677	0.534159	-0.0531	0.102432	1.02497	0.948285	1.10786	NA	NA	NA	0.796559	TBCE
BCAC_BC	11212_7_TXNDC5_TXND5	Wald ratio	rs2790444	0.125992	0.177471	0.477747	-0.22185	0.473834	1.13427	0.801035	1.60614	NA	NA	NA	0.767704	TXNDC5
BCAC_BC	11214_40_DNAJB9_DNJB9	Inverse variance weighted	41	0.0317	0.019744	0.108369	-0.007	0.070397	1.03221	0.993027	1.07293	NA	NA	NA	0.333165	DNAJB9
BCAC_BC	11215_6_CDH15_CAD15	Inverse variance weighted	115	-0.02621	0.010773	0.014965	-0.04733	-0.0051	0.974128	0.953775	0.994915	0.678027	0.002293	TRUE	0.086587	CDH15
BCAC_BC	11217_16_CTBP1_CTBP1	Wald ratio	rs1354034	0.021647	0.162682	0.894143	-0.29721	0.340505	1.02188	0.742888	1.40566	NA	NA	NA	0.962432	CTBP1
BCAC_BC	11218_84_TPMT_TPMT	Inverse variance weighted	29	-0.09052	0.027438	0.000969	-0.1443	-0.03675	0.913453	0.865628	0.963922	0.13843	0.643793	TRUE	0.012949	TPMT
BCAC_BC	11219_95_FGFBP3_FGFP3	Inverse variance weighted	93	0.001089	0.013018	0.933336	-0.02443	0.026604	1.00109	0.97587	1.02696	NA	NA	NA	0.973657	FGFBP3
BCAC_BC	11223_1_TMEM154_TM154	Inverse variance weighted	18	-0.06882	0.05949	0.247344	-0.18542	0.047781	0.933495	0.830755	1.04894	NA	NA	NA	0.548097	TMEM154
BCAC_BC	11226_16_UBE3A_UBE3A	Inverse variance weighted	3	0.093867	0.090829	0.301399	-0.08416	0.271892	1.09841	0.919285	1.31245	NA	NA	NA	0.610763	UBE3A
BCAC_BC	11227_31_TBL2_TBL2	Wald ratio	rs1354034	0.012732	0.095684	0.894143	-0.17481	0.200273	1.01281	0.839617	1.22174	NA	NA	NA	0.962432	TBL2
BCAC_BC	11228_37_RIC3_RIC3	Inverse variance weighted	39	-0.0401	0.023752	0.091363	-0.08665	0.006454	0.960694	0.916996	1.00648	NA	NA	NA	0.296195	RIC3
BCAC_BC	11229_16_ERN1_ERN1	Inverse variance weighted	3	-0.19769	0.095334	0.038107	-0.38455	-0.01084	0.82062	0.680757	0.989219	0.424267	0.938524	TRUE	0.162581	ERN1
BCAC_BC	11231_12_FDX1L_ADXL	Wald ratio	rs744233	0.282802	0.174254	0.104604	-0.05874	0.624339	1.32684	0.942956	1.86701	NA	NA	NA	0.325744	FDX1L
BCAC_BC	11237_49_PCOLCE_PCOC1	Inverse variance weighted	53	0.022012	0.020177	0.275309	-0.01754	0.061559	1.02226	0.982617	1.06349	NA	NA	NA	0.581366	PCOLCE
BCAC_BC	11239_49_TMPRSS6_TMPS6	Inverse variance weighted	717	-0.00766	0.003615	0.034126	-0.01474	-0.00057	0.99237	0.985363	0.999427	0.000257	0.327932	TRUE	0.15108	TMPRSS6
BCAC_BC	11241_8_ASL_ARLY	Inverse variance weighted	78	0.006738	0.013683	0.62239	-0.02008	0.033557	1.00676	0.98012	1.03413	NA	NA	NA	0.849888	ASL
BCAC_BC	11242_33_TGM1_TGM1	Inverse variance weighted	3	0.004223	0.108854	0.969056	-0.20913	0.217577	1.00423	0.811289	1.24306	NA	NA	NA	0.988642	TGM1
BCAC_BC	11243_90_ADGRF1_GPR110	Inverse variance weighted	21	-0.00794	0.029772	0.789737	-0.06629	0.050414	0.992093	0.935859	1.05171	NA	NA	NA	0.934684	ADGRF1
BCAC_BC	11247_20_NAGS_NAGS	Inverse variance weighted	16	-0.03702	0.03386	0.274293	-0.10338	0.029349	0.96366	0.901782	1.02978	NA	NA	NA	0.579983	NAGS
BCAC_BC	11248_43_UROS_HEM4	Inverse variance weighted	28	-0.01012	0.020482	0.621374	-0.05026	0.030028	0.989935	0.950982	1.03048	NA	NA	NA	0.849302	UROS
BCAC_BC	11252_30_LRCH4_LRCH4	Inverse variance weighted	16	-0.04055	0.032641	0.214113	-0.10453	0.023425	0.96026	0.900749	1.0237	NA	NA	NA	0.511819	LRCH4
BCAC_BC	11254_13_PAPLN_PPN	Inverse variance weighted	12	-0.01888	0.040992	0.645158	-0.09922	0.061467	0.9813	0.905543	1.0634	NA	NA	NA	0.855677	PAPLN
BCAC_BC	11257_1_QDPR_DHPR	Inverse variance weighted	77	-0.01952	0.012658	0.123076	-0.04433	0.005291	0.98067	0.956639	1.0053	NA	NA	NA	0.362957	QDPR
BCAC_BC	11258_41_MADCAM1_MAdCAM_1	Inverse variance weighted	6	0.094774	0.059705	0.112429	-0.02225	0.211796	1.09941	0.977998	1.2359	NA	NA	NA	0.342975	MADCAM1
BCAC_BC	11260_47_SUN5_SPA4L	Inverse variance weighted	29	-0.04809	0.035446	0.174876	-0.11756	0.021384	0.953049	0.889084	1.02161	NA	NA	NA	0.452669	SUN5
BCAC_BC	11262_39_TRABD_TRABD	Inverse variance weighted	7	-0.02672	0.054944	0.626696	-0.13442	0.080967	0.97363	0.874227	1.08434	NA	NA	NA	0.85095	TRABD
BCAC_BC	11263_57_CASQ1_CASQ1	Inverse variance weighted	9	0.043284	0.054132	0.423944	-0.06282	0.149383	1.04423	0.939117	1.16112	NA	NA	NA	0.732552	CASQ1
BCAC_BC	11264_33_XDH_XDH	Inverse variance weighted	2	-0.0637	0.12724	0.616656	-0.31309	0.185695	0.93829	0.731187	1.20406	NA	NA	NA	0.847926	XDH
BCAC_BC	11265_8_ALDH1A1_Retinal_dehydrogenase_1	Inverse variance weighted	7	-0.03931	0.058794	0.503734	-0.15455	0.075924	0.961452	0.856804	1.07888	NA	NA	NA	0.773235	ALDH1A1
BCAC_BC	11266_8_SELPLG_SELPL	Inverse variance weighted	68	-0.00273	0.017922	0.878915	-0.03786	0.032397	0.997273	0.96285	1.03293	NA	NA	NA	0.962432	SELPLG
BCAC_BC	11270_17_CHCHD10_CHC10	Inverse variance weighted	15	-0.04352	0.037216	0.242211	-0.11647	0.02942	0.95741	0.89006	1.02986	NA	NA	NA	0.542538	CHCHD10
BCAC_BC	11273_176_GSTT2B_GSTT2	Inverse variance weighted	50	-0.04534	0.014078	0.001278	-0.07293	-0.01775	0.955671	0.929663	0.982407	0.802074	0.365831	TRUE	0.015852	GSTT2B
BCAC_BC	11275_94_LRP1B_LRP1B	Inverse variance weighted	72	-0.02246	0.012939	0.082566	-0.04782	0.002899	0.977788	0.953302	1.0029	NA	NA	NA	0.280088	LRP1B
BCAC_BC	11277_23_ATF6_ATF6A	Inverse variance weighted	69	-0.00096	0.0157	0.951207	-0.03173	0.029811	0.99904	0.968765	1.03026	NA	NA	NA	0.981504	ATF6
BCAC_BC	11278_4_COL11A2_COL11A2	Inverse variance weighted	12	0.074669	0.047311	0.114506	-0.01806	0.167398	1.07753	0.982102	1.18223	NA	NA	NA	0.346875	COL11A2
BCAC_BC	11279_42_GABBR1_GABR1	Wald ratio	rs6542680	0.086649	0.183568	0.636905	-0.27314	0.446442	1.09051	0.760984	1.56274	NA	NA	NA	0.852283	GABBR1
BCAC_BC	11280_6_GAD1_DCE1	Inverse variance weighted	10	-0.01954	0.061639	0.751237	-0.14035	0.101273	0.980649	0.869051	1.10658	NA	NA	NA	0.91656	GAD1
BCAC_BC	11281_6_GRB7_GRB7	Inverse variance weighted	65	-0.04752	0.013394	0.000389	-0.07377	-0.02126	0.953595	0.928887	0.97896	0.973537	0.102693	TRUE	0.007119	GRB7
BCAC_BC	11283_13_DCAF5_DCAF5	Inverse variance weighted	43	-0.0385	0.020528	0.06071	-0.07874	0.001733	0.962229	0.924281	1.00173	NA	NA	NA	0.22641	DCAF5
BCAC_BC	11284_24_LAIR1_LAIR1	Inverse variance weighted	3	0.006339	0.087117	0.941993	-0.16441	0.177088	1.00636	0.848394	1.19374	NA	NA	NA	0.976881	LAIR1
BCAC_BC	11286_78_VIMP_SELS	Inverse variance weighted	24	-0.01518	0.026086	0.560655	-0.06631	0.03595	0.984936	0.935843	1.0366	NA	NA	NA	0.81235	VIMP
BCAC_BC	11287_14_CYB5A_Cytochrome_b5	Inverse variance weighted	4	0.001114	0.07696	0.988451	-0.14973	0.151956	1.00111	0.860943	1.16411	NA	NA	NA	0.995506	CYB5A
BCAC_BC	11288_26_NT5C2_5NTC	Inverse variance weighted	33	0.018877	0.017998	0.294255	-0.0164	0.054153	1.01906	0.983734	1.05565	NA	NA	NA	0.605098	NT5C2
BCAC_BC	11289_31_CSNK1D_KC1D	Inverse variance weighted	2	-0.01149	0.109559	0.916496	-0.22622	0.203249	0.988579	0.79754	1.22538	NA	NA	NA	0.969558	CSNK1D
BCAC_BC	11292_13_SCARA3_SCAR3	Inverse variance weighted	65	-0.04239	0.014035	0.002525	-0.0699	-0.01488	0.958496	0.932488	0.985229	0.56004	0.608948	TRUE	0.024802	SCARA3
BCAC_BC	11293_14_LRRN1_LRRN1	Inverse variance weighted	286	-0.01584	0.005321	0.002908	-0.02627	-0.00541	0.984281	0.974069	0.994601	0.31803	0.652882	TRUE	0.027445	LRRN1
BCAC_BC	11300_32_SORT1_SORT	Inverse variance weighted	7	0.123579	0.072276	0.0873	-0.01808	0.26524	1.13154	0.98208	1.30374	NA	NA	NA	0.288459	SORT1
BCAC_BC	11302_237_TNR_TENR	Inverse variance weighted	51	-0.04867	0.018122	0.007234	-0.08419	-0.01315	0.952491	0.919252	0.986931	0.975367	0.439258	TRUE	0.052513	TNR
BCAC_BC	11303_7_SAMHD1_SAMH1	Inverse variance weighted	29	-0.02569	0.025307	0.310127	-0.07529	0.023916	0.974642	0.927477	1.0242	NA	NA	NA	0.619256	SAMHD1
BCAC_BC	11307_33_WWP1_WWP1	Inverse variance weighted	5	-0.05012	0.08298	0.545849	-0.21276	0.112522	0.951116	0.80835	1.1191	NA	NA	NA	0.804664	WWP1
BCAC_BC	11308_8_CREB3L4_CR3L4	Inverse variance weighted	100	0.026997	0.012377	0.02916	0.002739	0.051256	1.02737	1.00274	1.05259	0.640193	0.062886	TRUE	0.135673	CREB3L4
BCAC_BC	11311_79_RAG1_RAG_1	Inverse variance weighted	22	0.035658	0.024409	0.144064	-0.01218	0.0835	1.0363	0.987889	1.08709	NA	NA	NA	0.401096	RAG1
BCAC_BC	11312_40_PMS2_PMS2	Inverse variance weighted	20	-0.0512	0.027538	0.062988	-0.10517	0.002774	0.950089	0.900168	1.00278	NA	NA	NA	0.231216	PMS2
BCAC_BC	11313_100_PCBD1_PHS	Inverse variance weighted	30	-0.01017	0.024271	0.675239	-0.05774	0.037403	0.989883	0.943895	1.03811	NA	NA	NA	0.875338	PCBD1
BCAC_BC	11315_148_PPM1D_PPM1D	Inverse variance weighted	12	-0.04472	0.039081	0.252492	-0.12132	0.031878	0.956264	0.88575	1.03239	NA	NA	NA	0.554971	PPM1D
BCAC_BC	11319_106_MRE11A_MRE11	Inverse variance weighted	11	0.000332	0.065401	0.995944	-0.12785	0.128519	1.00033	0.879982	1.13714	NA	NA	NA	0.998113	MRE11A
BCAC_BC	11320_29_CHFR_CHFR	Inverse variance weighted	13	0.016119	0.044102	0.714746	-0.07032	0.102558	1.01625	0.932095	1.108	NA	NA	NA	0.896486	CHFR
BCAC_BC	11324_3_PXDNL_PXDNL	Wald ratio	rs10922098	-0.0902	0.133	0.497667	-0.35088	0.170485	0.913752	0.70407	1.18588	NA	NA	NA	0.769801	PXDNL
BCAC_BC	11325_8_BTG2_BTG2	Inverse variance weighted	71	-0.03932	0.013919	0.004727	-0.0666	-0.01204	0.961441	0.935566	0.988031	0.403044	0.482449	TRUE	0.03807	BTG2
BCAC_BC	11327_56_CLK2_CLK2	Inverse variance weighted	109	-0.04031	0.010242	8.3e-05	-0.06038	-0.02023	0.960495	0.941406	0.97997	0.685733	0.490097	TRUE	0.00238	CLK2
BCAC_BC	11328_9_USB1_USB1	Inverse variance weighted	2	-0.18986	0.113055	0.093087	-0.41145	0.031731	0.827077	0.662691	1.03224	NA	NA	NA	0.299548	USB1
BCAC_BC	11330_15_CSNK2B_CSK2B	Inverse variance weighted	5	-0.01063	0.056303	0.850266	-0.12098	0.099726	0.989427	0.886048	1.10487	NA	NA	NA	0.961951	CSNK2B
BCAC_BC	11333_82_ARHGAP25_RHG25	Inverse variance weighted	14	-0.05562	0.048517	0.251658	-0.15071	0.039477	0.945902	0.860098	1.04027	NA	NA	NA	0.55398	ARHGAP25
BCAC_BC	11334_7_LILRB3_LIRB3	Inverse variance weighted	3	-0.04945	0.085705	0.563966	-0.21743	0.118533	0.951754	0.804585	1.12584	NA	NA	NA	0.814701	LILRB3
BCAC_BC	11336_9_FANCF_FANCF	Inverse variance weighted	5	0.113435	0.070412	0.107174	-0.02457	0.251441	1.12012	0.975728	1.28588	NA	NA	NA	0.331134	FANCF
BCAC_BC	11338_49_BLK_BLK	Inverse variance weighted	3	0.007589	0.131262	0.953894	-0.24968	0.264863	1.00762	0.779047	1.30325	NA	NA	NA	0.982409	BLK
BCAC_BC	11347_9_TALDO1_Transaldolase	Inverse variance weighted	14	0.083221	0.0497	0.094041	-0.01419	0.180634	1.08678	0.985909	1.19798	NA	NA	NA	0.301578	TALDO1
BCAC_BC	11348_132_P4HA2_P4HA2	Inverse variance weighted	7	0.097958	0.061273	0.109884	-0.02214	0.218052	1.10292	0.978106	1.24365	NA	NA	NA	0.336673	P4HA2
BCAC_BC	11350_30_STUB1_CHIP	Inverse variance weighted	2	0.084075	0.118125	0.47662	-0.14745	0.3156	1.08771	0.862906	1.37108	NA	NA	NA	0.767704	STUB1
BCAC_BC	11351_233_NHEJ1_NHEJ1	Inverse variance weighted	10	0.075219	0.038286	0.049452	0.000179	0.15026	1.07812	1.00018	1.16214	0.357928	0.121454	TRUE	0.1948	NHEJ1
BCAC_BC	11352_42_TTN_TITIN	Wald ratio	rs9354407	-0.07221	0.177893	0.684807	-0.42088	0.276461	0.930336	0.656469	1.31846	NA	NA	NA	0.883096	TTN
BCAC_BC	11354_21_PLCB1_Phospholipase_C_beta_1	Inverse variance weighted	3	0.070787	0.093683	0.449887	-0.11283	0.254406	1.07335	0.893301	1.2897	NA	NA	NA	0.755205	PLCB1
BCAC_BC	11355_10_EIF5A2_IF5A2	Inverse variance weighted	3	0.021209	0.089856	0.81341	-0.15491	0.197327	1.02144	0.856493	1.21814	NA	NA	NA	0.94739	EIF5A2
BCAC_BC	11356_19_DGCR14_DGC14	Wald ratio	rs715544	0.032	0.075312	0.670912	-0.11561	0.179611	1.03252	0.890821	1.19675	NA	NA	NA	0.873628	DGCR14
BCAC_BC	11358_15_GRB10_GRB10	Inverse variance weighted	10	0.113929	0.039749	0.004154	0.036021	0.191837	1.12067	1.03668	1.21147	0.463811	0.221612	TRUE	0.034943	GRB10
BCAC_BC	11360_39_RRM1_RRM1	Inverse variance weighted	211	-0.00185	0.008803	0.83364	-0.0191	0.015405	0.998153	0.981078	1.01552	NA	NA	NA	0.955206	RRM1
BCAC_BC	11361_73_TYMP_TP	Inverse variance weighted	5	0.02267	0.061918	0.714273	-0.09869	0.144029	1.02293	0.906024	1.15492	NA	NA	NA	0.896486	TYMP
BCAC_BC	11363_58_AQP4_AQP4	Inverse variance weighted	11	-0.01577	0.044263	0.72168	-0.10252	0.070989	0.984356	0.902557	1.07357	NA	NA	NA	0.898684	AQP4
BCAC_BC	11364_18_MFN1_MFN1	Inverse variance weighted	2	-0.13778	0.157427	0.381479	-0.44633	0.170781	0.871294	0.63997	1.18623	NA	NA	NA	0.694048	MFN1
BCAC_BC	11368_32_AK2_KAD2	Wald ratio	rs1354034	0.02085	0.156692	0.894143	-0.28627	0.327967	1.02107	0.751062	1.38814	NA	NA	NA	0.962432	AK2
BCAC_BC	11369_23_ADH5_ADHX	Inverse variance weighted	36	0.098446	0.022471	1.18e-05	0.054404	0.142488	1.10346	1.05591	1.15314	0.113422	0.09937	TRUE	0.000603	ADH5
BCAC_BC	11370_20_INPP5E_INP5E	Inverse variance weighted	7	-0.11256	0.093117	0.226738	-0.29507	0.069949	0.893544	0.74448	1.07245	NA	NA	NA	0.524496	INPP5E
BCAC_BC	11371_1_GPR101_GP101	Inverse variance weighted	4	-0.05886	0.077181	0.445706	-0.21013	0.092417	0.942841	0.810476	1.09682	NA	NA	NA	0.751205	GPR101
BCAC_BC	11372_2_ZNF18_ZNF18	Inverse variance weighted	58	-0.04081	0.015669	0.009205	-0.07152	-0.0101	0.960014	0.930978	0.989954	0.960536	0.344978	TRUE	0.061665	ZNF18
BCAC_BC	11375_49_FOXL2_FOXL2	Inverse variance weighted	3	0.008447	0.097749	0.931139	-0.18314	0.200034	1.00848	0.832651	1.22144	NA	NA	NA	0.973055	FOXL2
BCAC_BC	11377_19_ADH7_ADH7	Inverse variance weighted	56	0.009701	0.019293	0.615085	-0.02811	0.047516	1.00975	0.972278	1.04866	NA	NA	NA	0.846839	ADH7
BCAC_BC	11378_37_SYK_KSYK	Inverse variance weighted	7	0.012889	0.051631	0.802868	-0.08831	0.114087	1.01297	0.915478	1.12085	NA	NA	NA	0.941589	SYK
BCAC_BC	11380_84_RBM24_RBM24	Inverse variance weighted	63	-0.03638	0.013611	0.007514	-0.06306	-0.00971	0.96427	0.938887	0.99034	0.947629	0.469326	TRUE	0.053738	RBM24
BCAC_BC	11382_5_BLVRA_BIEA	Wald ratio	rs56375235	0.312601	0.17369	0.071898	-0.02783	0.653034	1.36698	0.972552	1.92136	NA	NA	NA	0.254368	BLVRA
BCAC_BC	11383_41_KRT7_Keratin_7	Inverse variance weighted	100	-0.02907	0.012583	0.020869	-0.05374	-0.00441	0.971347	0.947683	0.995601	0.53661	0.218277	TRUE	0.108622	KRT7
BCAC_BC	11387_3_ATF6B_ATF6B	Inverse variance weighted	38	0.018288	0.030022	0.542423	-0.04056	0.077132	1.01846	0.960256	1.08018	NA	NA	NA	0.80265	ATF6B
BCAC_BC	11388_75_WFDC2_HE4	Inverse variance weighted	7	0.103718	0.071831	0.148764	-0.03707	0.244507	1.10929	0.963607	1.27699	NA	NA	NA	0.408775	WFDC2
BCAC_BC	11390_24_CA8_Carbonic_Anhydrase_VIII	Inverse variance weighted	156	-0.03847	0.008235	2.99e-06	-0.05461	-0.02233	0.962261	0.946854	0.977919	0.741578	0.097984	TRUE	0.000209	CA8
BCAC_BC	11391_69_MVK_MVK	Inverse variance weighted	68	-0.01801	0.015931	0.258173	-0.04924	0.013211	0.982148	0.951954	1.0133	NA	NA	NA	0.561205	MVK
BCAC_BC	11395_5_PTK2B_FAK2	Inverse variance weighted	2	0.14074	0.144109	0.328756	-0.14171	0.423194	1.15113	0.86787	1.52683	NA	NA	NA	0.638536	PTK2B
BCAC_BC	11396_39_DNAI1_DNAI1	Inverse variance weighted	51	-0.06548	0.018575	0.000423	-0.10189	-0.02908	0.936615	0.903129	0.971343	0.964337	0.204906	TRUE	0.007369	DNAI1
BCAC_BC	11401_181_RNF146_RN146	Inverse variance weighted	20	-0.07827	0.028747	0.006475	-0.13461	-0.02193	0.924715	0.874053	0.978313	0.92744	0.13301	TRUE	0.048213	RNF146
BCAC_BC	11402_17_KMT2C_KMT2C	Inverse variance weighted	15	-0.0581	0.03579	0.104502	-0.12825	0.012047	0.943553	0.879632	1.01212	NA	NA	NA	0.325658	KMT2C
BCAC_BC	11405_150_CARD9_CARD9	Inverse variance weighted	25	-0.05393	0.024574	0.028181	-0.1021	-0.00577	0.947494	0.902939	0.994248	0.592139	0.850307	TRUE	0.132685	CARD9
BCAC_BC	11406_82_ACAD8_ACAD8	Inverse variance weighted	7	-0.03181	0.052951	0.548066	-0.13559	0.071978	0.968695	0.873202	1.07463	NA	NA	NA	0.805947	ACAD8
BCAC_BC	11407_57_PLSCR3_PLS3	Inverse variance weighted	11	-0.03807	0.050835	0.453893	-0.13771	0.061564	0.962643	0.871353	1.0635	NA	NA	NA	0.75544	PLSCR3
BCAC_BC	11416_23_FBXL4_FBXL4	Inverse variance weighted	35	0.016343	0.01802	0.364439	-0.01898	0.051664	1.01648	0.981202	1.05302	NA	NA	NA	0.676949	FBXL4
BCAC_BC	11421_10_EHD4_EHD4	Inverse variance weighted	9	0.041393	0.040616	0.308144	-0.03821	0.121001	1.04226	0.962506	1.12863	NA	NA	NA	0.616998	EHD4
BCAC_BC	11422_2_DLX3_DLX3	Inverse variance weighted	4	-0.00013	0.074161	0.998622	-0.14548	0.145228	0.999872	0.864604	1.1563	NA	NA	NA	0.999425	DLX3
BCAC_BC	11424_4_FAH_FAAA	Inverse variance weighted	93	-0.01641	0.009793	0.093758	-0.03561	0.002782	0.983722	0.965021	1.00279	NA	NA	NA	0.301038	FAH
BCAC_BC	11425_31_RUFY1_RUFY1	Inverse variance weighted	15	-0.05352	0.038917	0.169089	-0.12979	0.022761	0.947891	0.878278	1.02302	NA	NA	NA	0.442711	RUFY1
BCAC_BC	11428_31_PDLIM1_PDLI1	Inverse variance weighted	2	-0.00051	0.100635	0.99592	-0.19776	0.19673	0.999486	0.820567	1.21741	NA	NA	NA	0.998113	PDLIM1
BCAC_BC	11429_80_HNRNPC_hnRNP_C1_C2	Inverse variance weighted	50	-0.04356	0.017675	0.013719	-0.0782	-0.00892	0.957374	0.924776	0.991122	0.958406	0.531843	TRUE	0.081539	HNRNPC
BCAC_BC	11430_49_DTX1_DTX1	Inverse variance weighted	56	-0.05414	0.018935	0.004247	-0.09125	-0.01703	0.947301	0.912789	0.983118	0.099416	0.185147	TRUE	0.035317	DTX1
BCAC_BC	11431_235_RECQL_RECQ1	Inverse variance weighted	6	-0.00503	0.042251	0.905206	-0.08784	0.07778	0.994981	0.915904	1.08089	NA	NA	NA	0.966429	RECQL
BCAC_BC	11432_11_PQBP1_PQBP1	Inverse variance weighted	9	-0.06792	0.047793	0.155302	-0.16159	0.025758	0.934338	0.850788	1.02609	NA	NA	NA	0.420302	PQBP1
BCAC_BC	11433_11_TCTN2_TECT2	Inverse variance weighted	13	0.006178	0.026717	0.817127	-0.04619	0.058544	1.0062	0.954863	1.06029	NA	NA	NA	0.9484	TCTN2
BCAC_BC	11436_6_INA_AINX	Wald ratio	rs6542680	0.084965	0.18	0.636905	-0.26783	0.437765	1.08868	0.765034	1.54924	NA	NA	NA	0.852283	INA
BCAC_BC	11438_6_DNAJB2_DNJB2	Wald ratio	rs1354034	0.01949	0.146473	0.894143	-0.2676	0.306578	1.01968	0.765216	1.35877	NA	NA	NA	0.962432	DNAJB2
BCAC_BC	11439_88_RHPN2_RHPN2	Inverse variance weighted	57	-0.04788	0.016218	0.003154	-0.07967	-0.01609	0.953248	0.923423	0.984035	0.98539	0.277546	TRUE	0.029035	RHPN2
BCAC_BC	11440_58_SOCS3_SOCS_3	Inverse variance weighted	73	-0.00385	0.012416	0.756667	-0.02818	0.020489	0.99616	0.97221	1.0207	NA	NA	NA	0.920856	SOCS3
BCAC_BC	11441_11_PYGL_PYGL	Inverse variance weighted	49	0.081622	0.023058	0.0004	0.036428	0.126816	1.08505	1.0371	1.13521	0.493104	0.020775	TRUE	0.007194	PYGL
BCAC_BC	11442_1_DNER_DNER	Inverse variance weighted	3	-0.07399	0.089139	0.406495	-0.2487	0.10072	0.928679	0.779811	1.10597	NA	NA	NA	0.716943	DNER
BCAC_BC	11444_49_POLR3F_RPC6	Inverse variance weighted	3	-0.09669	0.103156	0.348595	-0.29888	0.105496	0.907837	0.741652	1.11126	NA	NA	NA	0.659656	POLR3F
BCAC_BC	11448_34_GALK1_GALK1	Inverse variance weighted	11	-0.00903	0.026268	0.731043	-0.06051	0.042455	0.991011	0.941281	1.04337	NA	NA	NA	0.90515	GALK1
BCAC_BC	11449_22_CAPZA1_CAZA1	Wald ratio	rs75403967	0.040664	0.246699	0.869075	-0.44287	0.524195	1.0415	0.642193	1.6891	NA	NA	NA	0.962432	CAPZA1
BCAC_BC	11454_87_EIF3G_EIF3G	Inverse variance weighted	6	-0.07612	0.06205	0.219906	-0.19774	0.045497	0.926703	0.820582	1.04655	NA	NA	NA	0.519657	EIF3G
BCAC_BC	11456_2_MAGEB10_MAGBA	Inverse variance weighted	47	-0.05003	0.019628	0.010811	-0.0885	-0.01156	0.951205	0.915307	0.988511	0.924212	0.377289	TRUE	0.068715	MAGEB10
BCAC_BC	11457_53_GALE_GALE	Inverse variance weighted	22	-0.04105	0.026279	0.118281	-0.09255	0.010458	0.959783	0.9116	1.01051	NA	NA	NA	0.353135	GALE
BCAC_BC	11458_30_PCBP1_PCBP1	Wald ratio	rs1354034	0.02089	0.156997	0.894143	-0.28682	0.328604	1.02111	0.750645	1.38903	NA	NA	NA	0.962432	PCBP1
BCAC_BC	11459_81_ELL_ELL	Inverse variance weighted	61	-0.04569	0.014804	0.002029	-0.0747	-0.01667	0.955342	0.928019	0.983469	0.940427	0.296957	TRUE	0.021747	ELL
BCAC_BC	11464_9_RELB_RELB	Inverse variance weighted	82	-0.04496	0.012654	0.000381	-0.06976	-0.02016	0.956038	0.932619	0.980045	0.990681	0.432728	TRUE	0.007018	RELB
BCAC_BC	11465_4_GPR135_GP135	Inverse variance weighted	25	-0.04178	0.025071	0.095652	-0.09092	0.007363	0.959084	0.913094	1.00739	NA	NA	NA	0.305312	GPR135
BCAC_BC	11468_15_RBM19_RBM19	Inverse variance weighted	22	0.004051	0.025203	0.872315	-0.04535	0.053448	1.00406	0.955666	1.0549	NA	NA	NA	0.962432	RBM19
BCAC_BC	11476_43_VPS4A_VPS4A	Inverse variance weighted	2	0.097553	0.120261	0.417264	-0.13816	0.333266	1.10247	0.87096	1.39552	NA	NA	NA	0.726567	VPS4A
BCAC_BC	11480_1_ALDH3A1_Aldehyde_dehydrogenase__class_3	Inverse variance weighted	8	0.039678	0.044912	0.376989	-0.04835	0.127706	1.04048	0.9528	1.13622	NA	NA	NA	0.689347	ALDH3A1
BCAC_BC	11481_25_HAVCR2_TIMD3	Inverse variance weighted	6	0.004773	0.116605	0.967348	-0.22377	0.233318	1.00479	0.799497	1.26278	NA	NA	NA	0.98813	HAVCR2
BCAC_BC	11486_26_ZNF174_ZN174	Inverse variance weighted	4	0.036155	0.070877	0.609982	-0.10277	0.175074	1.03682	0.902339	1.19134	NA	NA	NA	0.843541	ZNF174
BCAC_BC	11490_42_UBL4A_UBL4A	Inverse variance weighted	3	0.078586	0.104718	0.45298	-0.12666	0.283834	1.08176	0.881032	1.32821	NA	NA	NA	0.75544	UBL4A
BCAC_BC	11493_169_DYNLL2_DYL2	Wald ratio	rs7225351	-0.09919	0.151455	0.512517	-0.39604	0.19766	0.905569	0.672978	1.21855	NA	NA	NA	0.77846	DYNLL2
BCAC_BC	11510_31_APOL1_Apo_L1	Inverse variance weighted	381	-0.01088	0.005449	0.045874	-0.02156	-0.0002	0.989179	0.97867	0.999801	1.89e-05	0.990893	TRUE	0.184387	APOL1
BCAC_BC	11513_92_CD38_CD38	Inverse variance weighted	34	-0.03929	0.022461	0.080265	-0.08331	0.004736	0.961474	0.920065	1.00475	NA	NA	NA	0.276095	CD38
BCAC_BC	11514_196_CD59_CD59	Inverse variance weighted	21	0.0037	0.022734	0.870705	-0.04086	0.04826	1.00371	0.959964	1.04944	NA	NA	NA	0.962432	CD59
BCAC_BC	11516_7_FABP1_FABPL	Inverse variance weighted	20	-0.0236	0.024716	0.33976	-0.07204	0.024849	0.976681	0.930495	1.02516	NA	NA	NA	0.649735	FABP1
BCAC_BC	11530_37_HMBS_HEM3	Inverse variance weighted	11	0.069053	0.056575	0.222253	-0.04183	0.17994	1.07149	0.959029	1.19715	NA	NA	NA	0.521577	HMBS
BCAC_BC	11531_24_C10orf54_GI24	Inverse variance weighted	47	0.034518	0.016613	0.037734	0.001956	0.067081	1.03512	1.00196	1.06938	0.727637	0.500692	TRUE	0.162183	C10orf54
BCAC_BC	11534_6_LRIT3_LRIT3	Inverse variance weighted	7	0.134064	0.064845	0.038693	0.006967	0.261161	1.14347	1.00699	1.29844	0.659826	0.438877	TRUE	0.164512	LRIT3
BCAC_BC	11536_9_MYSM1_MYSM1	Inverse variance weighted	4	0.040561	0.077391	0.600209	-0.11113	0.192248	1.0414	0.894826	1.21197	NA	NA	NA	0.837923	MYSM1
BCAC_BC	11537_12_TFR2_TFR2	Inverse variance weighted	22	0.005181	0.028403	0.85525	-0.05049	0.06085	1.0052	0.950766	1.06274	NA	NA	NA	0.962432	TFR2
BCAC_BC	11538_216_MLYCD_DCMC	Wald ratio	rs1355538	0.126492	0.178359	0.478201	-0.22309	0.476075	1.13484	0.800042	1.60974	NA	NA	NA	0.767704	MLYCD
BCAC_BC	11539_4_ATP5J2_ATPK	Inverse variance weighted	25	-0.03786	0.026278	0.149663	-0.08936	0.013645	0.962849	0.914514	1.01374	NA	NA	NA	0.410673	ATP5J2
BCAC_BC	11540_37_FOXO3_FOXO3A	Inverse variance weighted	8	0.080279	0.080514	0.318724	-0.07753	0.238088	1.08359	0.9254	1.26882	NA	NA	NA	0.62833	FOXO3
BCAC_BC	11542_11_TMEM230_TM230	Inverse variance weighted	11	-0.01642	0.044516	0.712222	-0.10367	0.070831	0.983713	0.901521	1.0734	NA	NA	NA	0.895382	TMEM230
BCAC_BC	11543_84_LIMA1_LIMA1	Inverse variance weighted	22	-0.0637	0.02791	0.022465	-0.1184	-0.009	0.938285	0.888337	0.991042	0.835273	0.4316	TRUE	0.114463	LIMA1
BCAC_BC	11544_39_PHF3_PHF3	Wald ratio	rs1354034	0.023593	0.17731	0.894143	-0.32393	0.37112	1.02387	0.723298	1.44936	NA	NA	NA	0.962432	PHF3
BCAC_BC	11546_7_CYGB_CYGB	Inverse variance weighted	5	-0.01547	0.071341	0.828357	-0.1553	0.124362	0.984652	0.856161	1.13243	NA	NA	NA	0.952556	CYGB
BCAC_BC	11547_84_MUSK_MUSK	Inverse variance weighted	16	-0.10054	0.036086	0.005334	-0.17127	-0.02981	0.904347	0.842593	0.970627	0.799964	0.179163	TRUE	0.041605	MUSK
BCAC_BC	11549_6_ISL1_ISL1	Inverse variance weighted	9	-0.08529	0.047258	0.071095	-0.17792	0.007331	0.918242	0.83701	1.00736	NA	NA	NA	0.251937	ISL1
BCAC_BC	11551_16_HMG20B_HM20B	Inverse variance weighted	3	0.076962	0.087922	0.381389	-0.09537	0.249289	1.08	0.909041	1.28311	NA	NA	NA	0.694048	HMG20B
BCAC_BC	11556_19_ARFGAP1_ARFG1	Inverse variance weighted	32	-0.03891	0.022772	0.087468	-0.08355	0.005718	0.961833	0.919847	1.00573	NA	NA	NA	0.288459	ARFGAP1
BCAC_BC	11557_3_SMURF1_SMUF1	Inverse variance weighted	6	0.01124	0.048348	0.816165	-0.08352	0.106002	1.0113	0.919871	1.11182	NA	NA	NA	0.947825	SMURF1
BCAC_BC	11560_76_NFATC4_NFAC4	Inverse variance weighted	16	-0.02453	0.032039	0.443953	-0.08732	0.038269	0.975771	0.916381	1.03901	NA	NA	NA	0.749883	NFATC4
BCAC_BC	11562_9_POLE2_DPOE2	Inverse variance weighted	2	0.028837	0.122831	0.814385	-0.21191	0.269587	1.02926	0.809036	1.30942	NA	NA	NA	0.94739	POLE2
BCAC_BC	11563_51_SYTL4_SYTL4	Inverse variance weighted	25	-0.04202	0.025837	0.103835	-0.09266	0.008616	0.958846	0.911499	1.00865	NA	NA	NA	0.324512	SYTL4
BCAC_BC	11565_58_ZNF23_ZNF23	Inverse variance weighted	19	0.049651	0.03368	0.140424	-0.01636	0.115663	1.0509	0.983772	1.12262	NA	NA	NA	0.395063	ZNF23
BCAC_BC	11567_23_ZNF10_ZNF10	Inverse variance weighted	10	0.005349	0.03516	0.879083	-0.06356	0.074262	1.00536	0.938414	1.07709	NA	NA	NA	0.962432	ZNF10
BCAC_BC	11568_2_FKBP1B_FKB1B	Inverse variance weighted	49	0.012406	0.014858	0.403741	-0.01672	0.041527	1.01248	0.983423	1.0424	NA	NA	NA	0.715641	FKBP1B
BCAC_BC	11570_94_BCAP29_BAP29	Inverse variance weighted	41	-0.05883	0.020934	0.004953	-0.09986	-0.0178	0.942869	0.904965	0.982361	0.867277	0.334975	TRUE	0.039522	BCAP29
BCAC_BC	11571_75_KLRC3_NKG2E	Inverse variance weighted	22	0.008026	0.022715	0.723837	-0.0365	0.052549	1.00806	0.964162	1.05395	NA	NA	NA	0.900595	KLRC3
BCAC_BC	11572_4_DNM2_DYN2	Inverse variance weighted	3	-0.13944	0.223945	0.533506	-0.57837	0.299489	0.869843	0.56081	1.34917	NA	NA	NA	0.795858	DNM2
BCAC_BC	11573_3_SRSF6_SRSF6	Inverse variance weighted	5	-0.291	0.167643	0.082597	-0.61958	0.037584	0.747519	0.538173	1.0383	NA	NA	NA	0.280088	SRSF6
BCAC_BC	11587_5_MGA_MGAP	Inverse variance weighted	11	-0.0204	0.038935	0.600257	-0.09672	0.05591	0.979803	0.907813	1.0575	NA	NA	NA	0.837923	MGA
BCAC_BC	11591_43_PRC1_PRC1	Inverse variance weighted	9	-0.01168	0.050657	0.817652	-0.11097	0.087608	0.988388	0.894967	1.09156	NA	NA	NA	0.9484	PRC1
BCAC_BC	11592_1_ELAVL1_ELAV1	Inverse variance weighted	8	0.01429	0.049697	0.773699	-0.08312	0.111696	1.01439	0.920244	1.11817	NA	NA	NA	0.928664	ELAVL1
BCAC_BC	11593_21_CXCL9_MIG	Inverse variance weighted	6	-0.01722	0.058615	0.768887	-0.13211	0.097663	0.982924	0.876245	1.10259	NA	NA	NA	0.92668	CXCL9
BCAC_BC	11596_47_ZNF75D_ZN75D	Inverse variance weighted	2	0.170153	0.129251	0.188023	-0.08318	0.423486	1.18549	0.920186	1.52728	NA	NA	NA	0.475646	ZNF75D
BCAC_BC	11601_26_DHX8_DHX8	Inverse variance weighted	117	0.027866	0.009733	0.004195	0.00879	0.046943	1.02826	1.00883	1.04806	0.683158	0.476483	TRUE	0.035021	DHX8
BCAC_BC	11607_15_BRD1_BRD1	Inverse variance weighted	2	0.106232	0.143939	0.460494	-0.17589	0.388351	1.11208	0.838712	1.47455	NA	NA	NA	0.758239	BRD1
BCAC_BC	11608_5_MAP1LC3B_MLP3B	Inverse variance weighted	9	-0.07005	0.072137	0.331495	-0.21144	0.071335	0.932345	0.809418	1.07394	NA	NA	NA	0.640572	MAP1LC3B
BCAC_BC	11615_16_DAPP1_DAPP1	Inverse variance weighted	9	0.017782	0.052011	0.732432	-0.08416	0.119724	1.01794	0.919284	1.12719	NA	NA	NA	0.905579	DAPP1
BCAC_BC	11616_9_HSF1_HSF1	Wald ratio	rs7388446	0.072604	0.128622	0.57243	-0.17949	0.324702	1.0753	0.835693	1.38362	NA	NA	NA	0.817407	HSF1
BCAC_BC	11617_1_ITGAL_LFA_1_alpha_L_chain	Inverse variance weighted	7	0.08436	0.071685	0.239264	-0.05614	0.224862	1.08802	0.945406	1.25215	NA	NA	NA	0.538201	ITGAL
BCAC_BC	11618_83_MYB_MYB	Inverse variance weighted	11	-0.06797	0.04924	0.167473	-0.16448	0.028541	0.934289	0.848335	1.02895	NA	NA	NA	0.440874	MYB
BCAC_BC	11626_7_UBE2V1_UB2V1	Wald ratio	rs1354034	0.019704	0.148083	0.894143	-0.27054	0.309947	1.0199	0.762969	1.36335	NA	NA	NA	0.962432	UBE2V1
BCAC_BC	11633_89_AHSA1_AHSA1	Inverse variance weighted	9	0.01426	0.049213	0.771994	-0.0822	0.110717	1.01436	0.921091	1.11708	NA	NA	NA	0.928265	AHSA1
BCAC_BC	11636_33_TAGLN2_Transgelin_2	Inverse variance weighted	2	0.060188	0.082385	0.465044	-0.10129	0.221663	1.06204	0.903673	1.24815	NA	NA	NA	0.762361	TAGLN2
BCAC_BC	11638_42_B3GALT2_B3GT2	Inverse variance weighted	20	0.008587	0.024701	0.728107	-0.03983	0.057002	1.00862	0.960955	1.05866	NA	NA	NA	0.903473	B3GALT2
BCAC_BC	11643_73_DTX3L_DTX3L	Inverse variance weighted	6	0.094876	0.060592	0.11739	-0.02388	0.213637	1.09952	0.976399	1.23817	NA	NA	NA	0.3512	DTX3L
BCAC_BC	11645_9_P4HA1_P4HA1	Inverse variance weighted	2	0.051802	0.097687	0.595917	-0.13967	0.243269	1.05317	0.869649	1.27541	NA	NA	NA	0.833927	P4HA1
BCAC_BC	11646_4_CHST9_Carbohydrate_sulfotransferase_9	Inverse variance weighted	59	-0.00686	0.026841	0.79823	-0.05947	0.045748	0.993162	0.942263	1.04681	NA	NA	NA	0.937278	CHST9
BCAC_BC	11647_6_FZD10_Frizzled_10	Inverse variance weighted	63	-0.04043	0.01533	0.008359	-0.07048	-0.01038	0.960377	0.93195	0.989672	0.963387	0.918516	TRUE	0.057876	FZD10
BCAC_BC	11649_3_SMAP1_SMAP1	Inverse variance weighted	78	-0.0064	0.012903	0.619949	-0.03169	0.018891	0.993622	0.968809	1.01907	NA	NA	NA	0.848691	SMAP1
BCAC_BC	11654_77_NRSN1_NRSN1	Inverse variance weighted	4	-0.08993	0.076883	0.242113	-0.24062	0.060759	0.913994	0.78614	1.06264	NA	NA	NA	0.542538	NRSN1
BCAC_BC	11656_110_EVL_EVL	Inverse variance weighted	79	-0.04405	0.01403	0.001693	-0.07155	-0.01655	0.956909	0.930953	0.983589	0.814484	0.055615	TRUE	0.01904	EVL
BCAC_BC	11657_86_SOCS7_SOCS7	Inverse variance weighted	5	0.008625	0.078486	0.912494	-0.14521	0.162458	1.00866	0.864843	1.1764	NA	NA	NA	0.968927	SOCS7
BCAC_BC	11659_31_CLINT1_EPN4	Inverse variance weighted	4	0.039008	0.065892	0.553853	-0.09014	0.168156	1.03978	0.913803	1.18312	NA	NA	NA	0.808432	CLINT1
BCAC_BC	11664_32_ARFGAP2_ARFG2	Inverse variance weighted	2	0.057571	0.086645	0.506406	-0.11225	0.227396	1.05926	0.893817	1.25533	NA	NA	NA	0.774859	ARFGAP2
BCAC_BC	11666_72_RGS8_RGS8	Inverse variance weighted	76	-0.04947	0.012218	5.15e-05	-0.07341	-0.02552	0.951737	0.929216	0.974803	0.574087	0.193236	TRUE	0.001703	RGS8
BCAC_BC	11667_29_TNS2_TENC1	Inverse variance weighted	11	0.231972	0.0423	4.16e-08	0.149064	0.31488	1.26109	1.16075	1.3701	0.332118	0.764992	TRUE	6.02e-06	TNS2
BCAC_BC	11669_39_SLCO5A1_SO5A1	Inverse variance weighted	2	0.090677	0.149145	0.543202	-0.20165	0.383001	1.09492	0.817383	1.46668	NA	NA	NA	0.802957	SLCO5A1
BCAC_BC	11671_19_BRPF1_BRPF1	Inverse variance weighted	34	-0.02845	0.023237	0.220773	-0.074	0.017092	0.971947	0.928673	1.01724	NA	NA	NA	0.520417	BRPF1
BCAC_BC	11672_17_KIF16B_KI16B	Inverse variance weighted	58	-0.04432	0.0161	0.005914	-0.07587	-0.01276	0.956651	0.926934	0.987321	0.93891	0.441151	TRUE	0.044919	KIF16B
BCAC_BC	11677_17_ZDHHC14_ZDH14	Wald ratio	rs374896	-0.01809	0.165126	0.912745	-0.34174	0.305552	0.982069	0.710533	1.35737	NA	NA	NA	0.968927	ZDHHC14
BCAC_BC	11678_105_GJD2_CXD2	Inverse variance weighted	8	0.022885	0.060031	0.703039	-0.09478	0.140546	1.02315	0.909577	1.1509	NA	NA	NA	0.888872	GJD2
BCAC_BC	11681_8_AGFG1_NUPL	Inverse variance weighted	7	0.071594	0.051949	0.168157	-0.03023	0.173415	1.07422	0.970226	1.18936	NA	NA	NA	0.441629	AGFG1
BCAC_BC	11682_7_TXNIP_TXNIP	Inverse variance weighted	64	-0.03747	0.014206	0.008359	-0.06531	-0.00962	0.963228	0.936778	0.990425	0.952508	0.388517	TRUE	0.057876	TXNIP
BCAC_BC	11683_19_GGA3_GGA3	Inverse variance weighted	3	0.072427	0.094306	0.442489	-0.11241	0.257266	1.07511	0.893675	1.29339	NA	NA	NA	0.748589	GGA3
BCAC_BC	11690_47_ANAPC7_APC7	Wald ratio	rs1706435	0.130311	0.175086	0.456717	-0.21286	0.47348	1.13918	0.80827	1.60557	NA	NA	NA	0.75544	ANAPC7
BCAC_BC	11692_21_SHC4_SHC4	Inverse variance weighted	7	0.014947	0.063809	0.814788	-0.11012	0.140012	1.01506	0.895729	1.15029	NA	NA	NA	0.94739	SHC4
BCAC_BC	11696_7_CRABP2_RABP2	Inverse variance weighted	32	-0.03076	0.025045	0.219405	-0.07984	0.01833	0.969711	0.923259	1.0185	NA	NA	NA	0.519321	CRABP2
BCAC_BC	11699_16_PTP4A2_TP4A2	Wald ratio	rs4541868	-0.00738	0.159976	0.963213	-0.32093	0.306174	0.992649	0.725473	1.35822	NA	NA	NA	0.986655	PTP4A2
BCAC_BC	11708_2_LCN1_LCN1	Inverse variance weighted	11	0.087307	0.043865	0.046552	0.001332	0.173283	1.09123	1.00133	1.1892	0.972744	0.95538	TRUE	0.186078	LCN1
BCAC_BC	11709_29_CPT1B_CPT1B	Inverse variance weighted	200	-0.00336	0.00776	0.664718	-0.01857	0.011846	0.996642	0.981599	1.01192	NA	NA	NA	0.870421	CPT1B
BCAC_BC	11715_1_POU2F1_PO2F1	Inverse variance weighted	3	0.004991	0.092685	0.957056	-0.17667	0.186653	1.005	0.838055	1.20521	NA	NA	NA	0.98397	POU2F1
BCAC_BC	11716_28_LRIT2_LRIT2	Inverse variance weighted	3	-0.04302	0.049929	0.388858	-0.14088	0.054837	0.957889	0.868591	1.05637	NA	NA	NA	0.700913	LRIT2
BCAC_BC	11825_27_PPARGC1A_PRGC1	Inverse variance weighted	6	-0.01843	0.064986	0.776682	-0.1458	0.108939	0.981736	0.864326	1.11509	NA	NA	NA	0.928763	PPARGC1A
BCAC_BC	11837_7_TNFRSF18_GITR	Inverse variance weighted	2	-0.26453	0.161189	0.10077	-0.58046	0.051398	0.767564	0.559639	1.05274	NA	NA	NA	0.318371	TNFRSF18
BCAC_BC	11838_130_PIEZO1_FA38A	Inverse variance weighted	6	0.0017	0.067122	0.979796	-0.12986	0.133259	1.0017	0.878219	1.14255	NA	NA	NA	0.992312	PIEZO1
BCAC_BC	11872_9_PCDHGB1_PCDGD	Inverse variance weighted	38	-0.05888	0.023193	0.011124	-0.10434	-0.01342	0.942817	0.900917	0.986666	0.819058	0.788168	TRUE	0.070289	PCDHGB1
BCAC_BC	11910_27_DLX4_DLX4	Inverse variance weighted	29	0.112369	0.026662	2.5e-05	0.06011	0.164627	1.11892	1.06195	1.17895	0.974734	0.120473	TRUE	0.001098	DLX4
BCAC_BC	11926_23_AAGAB_P34	Inverse variance weighted	72	-0.01176	0.011194	0.293378	-0.0337	0.010179	0.988307	0.966859	1.01023	NA	NA	NA	0.603867	AAGAB
BCAC_BC	11934_9_INTS3_INT3	Inverse variance weighted	7	-0.05974	0.067207	0.37403	-0.19147	0.071982	0.942006	0.825745	1.07464	NA	NA	NA	0.686249	INTS3
BCAC_BC	11952_1_IGDCC3_IGDC3	Inverse variance weighted	10	-0.01404	0.045971	0.760058	-0.10414	0.076064	0.986058	0.901096	1.07903	NA	NA	NA	0.923687	IGDCC3
BCAC_BC	11955_1_ARHGAP1_RHG01	Inverse variance weighted	4	0.046573	0.065795	0.479038	-0.08239	0.175532	1.04767	0.920917	1.19188	NA	NA	NA	0.768194	ARHGAP1
BCAC_BC	11967_23_CRABP1_RABP1	Inverse variance weighted	72	-0.04348	0.013696	0.001499	-0.07033	-0.01664	0.957449	0.93209	0.983498	0.878861	0.116293	TRUE	0.017508	CRABP1
BCAC_BC	11969_5_S100A2_S100A2	Inverse variance weighted	10	0.046903	0.042773	0.272839	-0.03693	0.130739	1.04802	0.963741	1.13967	NA	NA	NA	0.578318	S100A2
BCAC_BC	11988_24_PTPRH_PTPRH	Inverse variance weighted	13	-0.06076	0.035165	0.084019	-0.12968	0.008164	0.94105	0.878374	1.0082	NA	NA	NA	0.282479	PTPRH
BCAC_BC	11989_35_EMC1_EMC1	Inverse variance weighted	4	0.016375	0.072864	0.822186	-0.12644	0.159189	1.01651	0.881228	1.17256	NA	NA	NA	0.949392	EMC1
BCAC_BC	12001_7_TJP1_ZO1	Inverse variance weighted	60	-0.03185	0.014449	0.027491	-0.06017	-0.00353	0.968649	0.941602	0.996474	0.965661	0.855832	TRUE	0.130856	TJP1
BCAC_BC	12008_3_CD7_CD7	Inverse variance weighted	25	0.0494	0.031152	0.112798	-0.01166	0.110458	1.05064	0.988409	1.11679	NA	NA	NA	0.343858	CD7
BCAC_BC	12014_19_PTS_PTPS	Inverse variance weighted	8	0.001934	0.04918	0.968627	-0.09446	0.098327	1.00194	0.909865	1.10332	NA	NA	NA	0.988642	PTS
BCAC_BC	12016_60_CBL_CBL	Inverse variance weighted	9	0.047105	0.048815	0.334564	-0.04857	0.142783	1.04823	0.952588	1.15348	NA	NA	NA	0.645199	CBL
BCAC_BC	12018_84_TPK1_TPK1	Inverse variance weighted	2	-0.08502	0.097944	0.385372	-0.27699	0.106951	0.918494	0.758062	1.11288	NA	NA	NA	0.697332	TPK1
BCAC_BC	12020_39_BPGM_PMGE	Inverse variance weighted	2	-0.1472	0.207449	0.477973	-0.5538	0.259401	0.863122	0.574762	1.29615	NA	NA	NA	0.767704	BPGM
BCAC_BC	12022_12_SMAD4_SMAD4	Inverse variance weighted	3	-0.01726	0.119294	0.884977	-0.25107	0.216559	0.982891	0.777965	1.2418	NA	NA	NA	0.962432	SMAD4
BCAC_BC	12030_82_DES_Desmin	Inverse variance weighted	73	-0.05427	0.013059	3.25e-05	-0.07986	-0.02867	0.947179	0.923242	0.971736	0.838206	0.090406	TRUE	0.00127	DES
BCAC_BC	12033_3_BUB1_BUB1	Inverse variance weighted	3	1.91e-05	0.088616	0.999828	-0.17367	0.173706	1.00002	0.840576	1.18971	NA	NA	NA	0.999828	BUB1
BCAC_BC	12034_28_CAP1_CAP_1	Wald ratio	rs10922098	-0.09535	0.140594	0.497667	-0.37091	0.180218	0.909058	0.690106	1.19748	NA	NA	NA	0.769801	CAP1
BCAC_BC	12041_33_HSPA1L_HS71L	Inverse variance weighted	93	-0.04114	0.012213	0.000757	-0.06507	-0.0172	0.959699	0.936998	0.98295	0.980493	0.673992	TRUE	0.01099	HSPA1L
BCAC_BC	12046_51_TARDBP_TADBP	Inverse variance weighted	16	-0.03869	0.031519	0.219644	-0.10047	0.023088	0.96205	0.904416	1.02336	NA	NA	NA	0.519322	TARDBP
BCAC_BC	12329_21_RPS6KA1_KS6A1	Inverse variance weighted	657	-0.00254	0.003649	0.485963	-0.00969	0.00461	0.997461	0.990352	1.00462	NA	NA	NA	0.769801	RPS6KA1
BCAC_BC	12332_7_EEF2K_EF2K	Inverse variance weighted	14	-0.28742	0.081192	0.0004	-0.44656	-0.12829	0.750195	0.639826	0.879602	7.94e-05	0.588233	TRUE	0.007194	EEF2K
BCAC_BC	12333_87_RPIA_RPIA	Inverse variance weighted	36	-0.00974	0.021567	0.651445	-0.05201	0.032528	0.990304	0.949316	1.03306	NA	NA	NA	0.86086	RPIA
BCAC_BC	12334_25_SHMT1_cSHMT	Inverse variance weighted	384	0.006009	0.00536	0.262229	-0.0045	0.016515	1.00603	0.995514	1.01665	NA	NA	NA	0.565774	SHMT1
BCAC_BC	12338_27_EGFLAM_EGFLA	Inverse variance weighted	67	-0.00445	0.015566	0.77485	-0.03496	0.026058	0.995557	0.965641	1.0264	NA	NA	NA	0.928664	EGFLAM
BCAC_BC	12340_17_AARS_SYAC	Wald ratio	rs1354034	0.022414	0.168444	0.894143	-0.30774	0.352564	1.02267	0.735109	1.42271	NA	NA	NA	0.962432	AARS
BCAC_BC	12341_8_DUSP6_DUS6	Inverse variance weighted	10	0.023155	0.044971	0.606636	-0.06499	0.111297	1.02343	0.937079	1.11773	NA	NA	NA	0.841724	DUSP6
BCAC_BC	12343_14_ACAP2_CENB2	Inverse variance weighted	2	0.020981	0.092896	0.821318	-0.1611	0.203058	1.0212	0.85121	1.22514	NA	NA	NA	0.949392	ACAP2
BCAC_BC	12345_4_ANAPC10_APC10	Inverse variance weighted	4	-0.02111	0.073045	0.772592	-0.16428	0.12206	0.979112	0.848506	1.12982	NA	NA	NA	0.928265	ANAPC10
BCAC_BC	12347_29_CCM2_CCM2	Inverse variance weighted	25	-0.04446	0.02715	0.101492	-0.09767	0.008751	0.956512	0.906944	1.00879	NA	NA	NA	0.319668	CCM2
BCAC_BC	12348_46_SARS2_SYSM	Inverse variance weighted	3	0.172738	0.066769	0.009678	0.041872	0.303605	1.18856	1.04276	1.35473	0.710944	0.592162	TRUE	0.063368	SARS2
BCAC_BC	12350_86_ETS2_ETS2	Inverse variance weighted	55	0.023812	0.016772	0.155696	-0.00906	0.056685	1.0241	0.990979	1.05832	NA	NA	NA	0.42032	ETS2
BCAC_BC	12355_223_MRRF_RRFM	Inverse variance weighted	11	-0.04682	0.044101	0.288353	-0.13326	0.039614	0.954256	0.875237	1.04041	NA	NA	NA	0.597488	MRRF
BCAC_BC	12356_65_SRI_Sorcin	Inverse variance weighted	5	-0.14113	0.045051	0.001733	-0.22943	-0.05283	0.86838	0.79499	0.948545	0.551965	0.205922	TRUE	0.019346	SRI
BCAC_BC	12357_41_SNAP29_SNP29	Inverse variance weighted	6	-0.10137	0.049713	0.041429	-0.19881	-0.00394	0.903594	0.819704	0.99607	0.768535	0.315248	TRUE	0.17177	SNAP29
BCAC_BC	12361_102_RRAS2_RRAS2	Inverse variance weighted	3	0.094807	0.073447	0.196762	-0.04915	0.238763	1.09945	0.95204	1.26968	NA	NA	NA	0.487247	RRAS2
BCAC_BC	12363_70_TRIB2_TRIB2	Inverse variance weighted	5	0.047042	0.066257	0.477708	-0.08282	0.176905	1.04817	0.920516	1.19352	NA	NA	NA	0.767704	TRIB2
BCAC_BC	12366_16_CRYGD_CRGD	Inverse variance weighted	11	-0.03553	0.039665	0.370332	-0.11328	0.04221	0.96509	0.892902	1.04311	NA	NA	NA	0.682927	CRYGD
BCAC_BC	12367_52_TMEM57_MACOI	Inverse variance weighted	2	0.07158	0.125973	0.569887	-0.17533	0.318486	1.0742	0.839183	1.37505	NA	NA	NA	0.817236	TMEM57
BCAC_BC	12370_30_APOF_Apo_F	Inverse variance weighted	23	-0.00616	0.027058	0.819815	-0.0592	0.04687	0.993856	0.942522	1.04798	NA	NA	NA	0.949368	APOF
BCAC_BC	12373_73_TRA2B_TRA2B	Inverse variance weighted	2	-0.09356	0.255596	0.714323	-0.59453	0.407406	0.910681	0.551822	1.50291	NA	NA	NA	0.896486	TRA2B
BCAC_BC	12376_85_CDKN2D_p19_INK4d	Inverse variance weighted	10	0.018139	0.053592	0.73502	-0.0869	0.12318	1.0183	0.916766	1.13109	NA	NA	NA	0.906712	CDKN2D
BCAC_BC	12378_71_TAPBP_TPSN	Inverse variance weighted	69	-0.00941	0.016143	0.559903	-0.04105	0.02223	0.990633	0.959779	1.02248	NA	NA	NA	0.811804	TAPBP
BCAC_BC	12381_26_CBR1_CBR1	Inverse variance weighted	24	0.004357	0.01781	0.806755	-0.03055	0.039264	1.00437	0.969911	1.04005	NA	NA	NA	0.943859	CBR1
BCAC_BC	12382_2_DDX58_DDX58	Inverse variance weighted	39	-0.01625	0.021361	0.446953	-0.05811	0.025623	0.983886	0.943543	1.02595	NA	NA	NA	0.752023	DDX58
BCAC_BC	12384_92_COPS7B_CSN7B	Inverse variance weighted	527	0.000453	0.004431	0.91851	-0.00823	0.009139	1.00045	0.991802	1.00918	NA	NA	NA	0.970427	COPS7B
BCAC_BC	12385_4_CAPN3_CAN3	Inverse variance weighted	6	-0.09334	0.067193	0.164797	-0.22504	0.038359	0.910884	0.798486	1.0391	NA	NA	NA	0.436572	CAPN3
BCAC_BC	12386_11_RNPEP_AMPB	Inverse variance weighted	75	-0.00574	0.013886	0.679484	-0.03295	0.021479	0.994279	0.967583	1.02171	NA	NA	NA	0.87813	RNPEP
BCAC_BC	12387_7_PDLIM4_PDLI4	Inverse variance weighted	22	0.02267	0.020583	0.270732	-0.01767	0.063013	1.02293	0.982482	1.06504	NA	NA	NA	0.576102	PDLIM4
BCAC_BC	12389_4_ORC6L_ORC6	Inverse variance weighted	12	-0.02331	0.038725	0.547262	-0.09921	0.052593	0.976962	0.905555	1.054	NA	NA	NA	0.805403	ORC6L
BCAC_BC	12391_27_PDZD7_PDZD7	Inverse variance weighted	32	-0.03108	0.024907	0.212029	-0.0799	0.017733	0.969395	0.923208	1.01789	NA	NA	NA	0.509315	PDZD7
BCAC_BC	12392_30_ARL1_ARL1	Inverse variance weighted	13	-0.02579	0.061276	0.673805	-0.14589	0.094307	0.974537	0.86425	1.0989	NA	NA	NA	0.874959	ARL1
BCAC_BC	12394_53_C16orf54_CP054	Wald ratio	rs2031090	-0.4629	0.185108	0.012394	-0.82571	-0.10009	0.629453	0.437922	0.904753	NA	NA	TRUE	0.07599	C16orf54
BCAC_BC	12395_86_DARS2_SYDM	Inverse variance weighted	21	-0.01457	0.02482	0.557263	-0.06321	0.03408	0.985538	0.938742	1.03467	NA	NA	NA	0.810454	DARS2
BCAC_BC	12396_19_HIBCH_HIBCH	Inverse variance weighted	95	0.023733	0.011832	0.044865	0.000543	0.046924	1.02402	1.00054	1.04804	0.270214	0.592465	TRUE	0.181601	HIBCH
BCAC_BC	12398_15_PAX4_PAX4	Wald ratio	rs10922098	-0.10263	0.151328	0.497667	-0.39923	0.193978	0.902465	0.670837	1.21407	NA	NA	NA	0.769801	PAX4
BCAC_BC	12399_194_CCDC50_CCD50	Inverse variance weighted	9	-0.06621	0.048226	0.169805	-0.16073	0.028317	0.935938	0.851523	1.02872	NA	NA	NA	0.443515	CCDC50
BCAC_BC	12400_25_UBE2T_UBE2T	Inverse variance weighted	17	-0.06879	0.031412	0.028538	-0.13035	-0.00722	0.933527	0.877786	0.992807	0.9077	0.464312	TRUE	0.133781	UBE2T
BCAC_BC	12401_3_STAMBPL1_STALP	Inverse variance weighted	11	0.00978	0.038178	0.797828	-0.06505	0.084609	1.00983	0.937021	1.08829	NA	NA	NA	0.937278	STAMBPL1
BCAC_BC	12403_30_RAB39B_RB39B	Inverse variance weighted	33	-0.03086	0.023458	0.188369	-0.07683	0.01512	0.969615	0.926044	1.01524	NA	NA	NA	0.475967	RAB39B
BCAC_BC	12406_119_DIRAS3_ARHI	Wald ratio	rs6695321	0.220611	0.163599	0.177503	-0.10004	0.541266	1.24684	0.904798	1.71818	NA	NA	NA	0.455837	DIRAS3
BCAC_BC	12408_333_RAB22A_RB22A	Inverse variance weighted	12	0.069081	0.039597	0.081051	-0.00853	0.14669	1.07152	0.991508	1.158	NA	NA	NA	0.277697	RAB22A
BCAC_BC	12409_90_RAB7B_RAB7B	Wald ratio	rs1804145	-0.15726	0.140837	0.264159	-0.4333	0.11878	0.854481	0.648365	1.12612	NA	NA	NA	0.567411	RAB7B
BCAC_BC	12411_60_MAX_MAX	Inverse variance weighted	14	0.032114	0.03337	0.335856	-0.03329	0.097519	1.03264	0.967258	1.10243	NA	NA	NA	0.645397	MAX
BCAC_BC	12415_122_EDF1_EDF1	Inverse variance weighted	44	-0.0362	0.019335	0.061153	-0.0741	0.001694	0.964445	0.92858	1.0017	NA	NA	NA	0.227281	EDF1
BCAC_BC	12417_46_TPRKB_TPRKB	Inverse variance weighted	32	-0.03396	0.021035	0.106425	-0.07519	0.007268	0.96661	0.927569	1.0073	NA	NA	NA	0.329759	TPRKB
BCAC_BC	12420_10_GPD1L_GPD1L	Inverse variance weighted	117	-0.03853	0.009732	7.53e-05	-0.0576	-0.01945	0.962207	0.944027	0.980737	0.736593	0.439434	TRUE	0.002266	GPD1L
BCAC_BC	12422_143_ALOX15B_LX15B	Wald ratio	rs9910732	0.244347	0.114246	0.032454	0.020424	0.468269	1.27679	1.02063	1.59723	NA	NA	TRUE	0.146295	ALOX15B
BCAC_BC	12423_38_A1CF_A1CF	Inverse variance weighted	21	-0.0058	0.020954	0.782021	-0.04687	0.035272	0.994219	0.954214	1.0359	NA	NA	NA	0.929653	A1CF
BCAC_BC	12424_107_THYN1_THYN1	Wald ratio	rs12278812	-0.18111	0.175434	0.301897	-0.52496	0.162737	0.834341	0.591577	1.17673	NA	NA	NA	0.610763	THYN1
BCAC_BC	12425_104_ARF6_ARF6	Inverse variance weighted	17	-0.0352	0.030512	0.248602	-0.09501	0.024601	0.965409	0.909366	1.02491	NA	NA	NA	0.549481	ARF6
BCAC_BC	12427_8_CDC25B_MPIP2	Inverse variance weighted	28	-0.03205	0.022339	0.151377	-0.07583	0.011735	0.968459	0.926971	1.0118	NA	NA	NA	0.414591	CDC25B
BCAC_BC	12428_2_LYPLAL1_LYPL1	Inverse variance weighted	13	0.067078	0.036027	0.062623	-0.00354	0.137691	1.06938	0.99647	1.14762	NA	NA	NA	0.230183	LYPLAL1
BCAC_BC	12430_78_PAIP1_PAIP1	Inverse variance weighted	3	-0.0633	0.084279	0.452584	-0.22849	0.101883	0.938659	0.795735	1.10725	NA	NA	NA	0.75544	PAIP1
BCAC_BC	12431_13_PELO_PELO	Inverse variance weighted	2	-0.04752	0.120944	0.694357	-0.28457	0.189525	0.953587	0.752335	1.20867	NA	NA	NA	0.885198	PELO
BCAC_BC	12432_23_CACYBP_CYBP	Inverse variance weighted	19	0.009479	0.017227	0.58214	-0.02429	0.043244	1.00952	0.976007	1.04419	NA	NA	NA	0.824453	CACYBP
BCAC_BC	12433_8_ARL11_ARL11	Inverse variance weighted	46	0.009709	0.018286	0.595471	-0.02613	0.04555	1.00976	0.974206	1.0466	NA	NA	NA	0.833851	ARL11
BCAC_BC	12436_84_GSTO1_GST_omega_1	Inverse variance weighted	594	-0.00311	0.004151	0.453111	-0.01125	0.005021	0.996891	0.988814	1.00503	NA	NA	NA	0.75544	GSTO1
BCAC_BC	12437_18_ULK3_ULK3	Inverse variance weighted	9	-0.30554	0.104094	0.003332	-0.50957	-0.10152	0.736722	0.600755	0.903462	1.04e-05	0.051772	TRUE	0.029985	ULK3
BCAC_BC	12438_127_MPG_3MG	Inverse variance weighted	2	0.145855	0.110195	0.185633	-0.07013	0.361837	1.15703	0.932275	1.43596	NA	NA	NA	0.470421	MPG
BCAC_BC	12439_67_IRF9_ISGF3	Inverse variance weighted	11	0.045561	0.050612	0.368008	-0.05364	0.14476	1.04662	0.947775	1.15576	NA	NA	NA	0.680087	IRF9
BCAC_BC	12442_4_RHOD_RHOD	Inverse variance weighted	7	-0.11099	0.043188	0.010172	-0.19564	-0.02634	0.894948	0.82231	0.974002	0.88692	0.563348	TRUE	0.066001	RHOD
BCAC_BC	12444_39_NR5A2_NR5A2	Inverse variance weighted	2	-0.06599	0.145161	0.649419	-0.3505	0.21853	0.936144	0.704334	1.24425	NA	NA	NA	0.859777	NR5A2
BCAC_BC	12445_50_ANKRD27_ANR27	Inverse variance weighted	24	-0.03671	0.026872	0.171882	-0.08938	0.015957	0.963954	0.914498	1.01608	NA	NA	NA	0.447058	ANKRD27
BCAC_BC	12449_16_PPIH_PPIH	Inverse variance weighted	13	-0.00214	0.03122	0.945292	-0.06333	0.059049	0.99786	0.93863	1.06083	NA	NA	NA	0.977958	PPIH
BCAC_BC	12450_42_PMVK_PMVK	Inverse variance weighted	28	-0.11601	0.043261	0.007329	-0.2008	-0.03121	0.890469	0.818077	0.969268	0.000453	0.716434	TRUE	0.053022	PMVK
BCAC_BC	12451_62_BACH1_BACH1	Inverse variance weighted	60	-0.04224	0.014592	0.003799	-0.07084	-0.01364	0.958643	0.931613	0.986457	0.996474	0.399812	TRUE	0.032581	BACH1
BCAC_BC	12452_32_SUV420H2_SV422	Inverse variance weighted	46	-0.05105	0.020216	0.01156	-0.09067	-0.01143	0.950231	0.913317	0.988637	0.927522	0.733333	TRUE	0.072207	SUV420H2
BCAC_BC	12454_105_NTMT1_NTM1A	Wald ratio	rs1354034	0.013348	0.100314	0.894143	-0.18327	0.209964	1.01344	0.832545	1.23363	NA	NA	NA	0.962432	NTMT1
BCAC_BC	12455_48_MYNN_MYNN	Inverse variance weighted	37	-0.03591	0.023568	0.127553	-0.08211	0.01028	0.964723	0.921172	1.01033	NA	NA	NA	0.370741	MYNN
BCAC_BC	12456_5_PFKFB3_F263	Inverse variance weighted	36	-0.04917	0.020863	0.018439	-0.09006	-0.00828	0.952022	0.913878	0.991758	0.593677	0.654643	TRUE	0.100014	PFKFB3
BCAC_BC	12457_10_ADI1_MTND	Inverse variance weighted	8	0.051355	0.049344	0.297992	-0.04536	0.14807	1.0527	0.955654	1.15959	NA	NA	NA	0.609894	ADI1
BCAC_BC	12458_79_CHP1_CHP1	Inverse variance weighted	4	0.073337	0.077385	0.343293	-0.07834	0.225012	1.07609	0.924651	1.25234	NA	NA	NA	0.653569	CHP1
BCAC_BC	12459_13_PLEKHA1_PKHA1	Inverse variance weighted	40	-0.02438	0.015438	0.11428	-0.05464	0.005878	0.975915	0.946827	1.00589	NA	NA	NA	0.346431	PLEKHA1
BCAC_BC	12460_18_PSMA7_PSA7	Inverse variance weighted	5	-0.03178	0.08896	0.720912	-0.20614	0.142581	0.96872	0.813718	1.15325	NA	NA	NA	0.898306	PSMA7
BCAC_BC	12461_8_SIRT5_SIRT5	Inverse variance weighted	3	-0.02773	0.081284	0.733013	-0.18704	0.131589	0.972653	0.829407	1.14064	NA	NA	NA	0.905853	SIRT5
BCAC_BC	12462_20_SETMAR_SETMR	Inverse variance weighted	4	0.155567	0.178771	0.384192	-0.19483	0.505959	1.16832	0.822979	1.65857	NA	NA	NA	0.696606	SETMAR
BCAC_BC	12463_7_KLHL13_KLH13	Inverse variance weighted	56	-0.03966	0.016702	0.017573	-0.0724	-0.00692	0.961116	0.930162	0.993101	0.959658	0.536699	TRUE	0.097056	KLHL13
BCAC_BC	12469_19_MAPRE1_MARE1	Inverse variance weighted	4	-0.03788	0.076376	0.619948	-0.18757	0.11182	0.962832	0.828968	1.11831	NA	NA	NA	0.848691	MAPRE1
BCAC_BC	12471_47_STAU1_STAU1	Inverse variance weighted	10	-0.01562	0.048176	0.745781	-0.11004	0.078806	0.984502	0.895794	1.08199	NA	NA	NA	0.913535	STAU1
BCAC_BC	12473_48_KCTD5_KCTD5	Inverse variance weighted	42	-0.05099	0.021324	0.0168	-0.09278	-0.00919	0.950292	0.911393	0.99085	0.938057	0.415575	TRUE	0.094232	KCTD5
BCAC_BC	12475_48_CLIC5_CLIC5	Inverse variance weighted	6	-0.05719	0.058456	0.327886	-0.17177	0.057382	0.944412	0.842176	1.05906	NA	NA	NA	0.63799	CLIC5
BCAC_BC	12476_50_TIGAR_TIGAR	Inverse variance weighted	2	-0.0942	0.107825	0.382295	-0.30554	0.117133	0.910097	0.736725	1.12427	NA	NA	NA	0.694369	TIGAR
BCAC_BC	12478_15_RPL30_RL30	Inverse variance weighted	4	0.09391	0.069282	0.175267	-0.04188	0.229704	1.09846	0.958982	1.25823	NA	NA	NA	0.452878	RPL30
BCAC_BC	12479_50_PRKAR1B_KAP1	Inverse variance weighted	5	0.075271	0.081123	0.35348	-0.08373	0.234273	1.07818	0.919679	1.26399	NA	NA	NA	0.665709	PRKAR1B
BCAC_BC	12480_9_OTUD5_OTUD5	Inverse variance weighted	66	-0.03836	0.01367	0.005011	-0.06516	-0.01157	0.962363	0.93692	0.988497	0.935054	0.905005	TRUE	0.039692	OTUD5
BCAC_BC	12482_5_BPTF_BPTF	Inverse variance weighted	17	0.010344	0.032069	0.74703	-0.05251	0.0732	1.0104	0.948844	1.07594	NA	NA	NA	0.914016	BPTF
BCAC_BC	12484_67_PITPNB_PIPNB	Inverse variance weighted	83	-0.04849	0.012017	5.44e-05	-0.07205	-0.02494	0.952662	0.930487	0.975366	0.826371	0.369772	TRUE	0.001777	PITPNB
BCAC_BC	12486_8_GLRX2_GLRX2	Inverse variance weighted	60	0.003073	0.013742	0.823067	-0.02386	0.030008	1.00308	0.97642	1.03046	NA	NA	NA	0.949566	GLRX2
BCAC_BC	12488_9_MCTS1_MCTS1	Inverse variance weighted	8	0.105925	0.094176	0.26069	-0.07866	0.290509	1.11174	0.924355	1.33711	NA	NA	NA	0.563292	MCTS1
BCAC_BC	12493_42_OTUB2_OTUB2	Inverse variance weighted	6	-0.07091	0.06541	0.278358	-0.19911	0.057298	0.93155	0.819461	1.05897	NA	NA	NA	0.585158	OTUB2
BCAC_BC	12494_99_GABARAPL2_GBRL2	Inverse variance weighted	19	-0.02022	0.036296	0.577403	-0.09136	0.050916	0.97998	0.912686	1.05224	NA	NA	NA	0.821267	GABARAPL2
BCAC_BC	12497_29_NUDT16L1_SDOS	Inverse variance weighted	2	0.020923	0.131565	0.873644	-0.23695	0.278791	1.02114	0.789035	1.32153	NA	NA	NA	0.962432	NUDT16L1
BCAC_BC	12498_12_TAX1BP3_TX1B3	Inverse variance weighted	17	0.05223	0.034147	0.12613	-0.0147	0.119158	1.05362	0.985409	1.12655	NA	NA	NA	0.367717	TAX1BP3
BCAC_BC	12499_108_SH3GL2_SH3G2	Inverse variance weighted	2	0.094167	0.109363	0.38921	-0.12018	0.308517	1.09874	0.886757	1.3614	NA	NA	NA	0.701062	SH3GL2
BCAC_BC	12500_88_UBA2_SAE2	Inverse variance weighted	23	0.036046	0.029608	0.223439	-0.02199	0.094079	1.0367	0.978254	1.09865	NA	NA	NA	0.521842	UBA2
BCAC_BC	12501_10_TBCA_TBCA	Inverse variance weighted	292	0.01622	0.005287	0.002156	0.005857	0.026582	1.01635	1.00587	1.02694	0.29121	0.252026	TRUE	0.022177	TBCA
BCAC_BC	12503_5_GPR68_SPR1	Inverse variance weighted	3	-0.1196	0.093445	0.200567	-0.30276	0.063548	0.887272	0.73878	1.06561	NA	NA	NA	0.492859	GPR68
BCAC_BC	12504_26_LMOD1_LMOD1	Inverse variance weighted	18	-0.03546	0.031821	0.265131	-0.09783	0.02691	0.965162	0.906804	1.02727	NA	NA	NA	0.567802	LMOD1
BCAC_BC	12507_16_ITPKC_IP3KC	Inverse variance weighted	4	-0.04063	0.068585	0.553576	-0.17506	0.093797	0.960184	0.839408	1.09834	NA	NA	NA	0.8083	ITPKC
BCAC_BC	12508_9_VPS24_CHMP3	Inverse variance weighted	5	-0.11433	0.092835	0.21814	-0.29628	0.067631	0.891968	0.743578	1.06997	NA	NA	NA	0.518191	VPS24
BCAC_BC	12509_115_COMMD1_COMD1	Inverse variance weighted	31	0.147708	0.029717	6.68e-07	0.089462	0.205953	1.15917	1.09359	1.2287	0.836818	0.564015	TRUE	6.59e-05	COMMD1
BCAC_BC	12510_3_STAP1_STAP1	Inverse variance weighted	19	-0.02107	0.041474	0.611448	-0.10236	0.06022	0.979151	0.902706	1.06207	NA	NA	NA	0.843974	STAP1
BCAC_BC	12511_83_SLC41A2_S41A2	Inverse variance weighted	47	-0.04319	0.019056	0.023428	-0.08054	-0.00584	0.957732	0.922621	0.994179	0.95941	0.399033	TRUE	0.118073	SLC41A2
BCAC_BC	12513_8_GLTP_GLTP	Inverse variance weighted	5	0.056281	0.06666	0.398508	-0.07437	0.186935	1.0579	0.928325	1.20555	NA	NA	NA	0.710732	GLTP
BCAC_BC	12514_16_METTL1_METTL1	Inverse variance weighted	36	-0.01948	0.02163	0.367893	-0.06187	0.022919	0.980712	0.940004	1.02318	NA	NA	NA	0.680087	METTL1
BCAC_BC	12515_45_UCK2_UCK2	Inverse variance weighted	7	0.022545	0.054167	0.677249	-0.08362	0.128712	1.0228	0.919779	1.13736	NA	NA	NA	0.876756	UCK2
BCAC_BC	12516_13_TEAD4_TEAD4	Inverse variance weighted	18	-0.03034	0.031467	0.334977	-0.09201	0.031337	0.970117	0.912092	1.03183	NA	NA	NA	0.645397	TEAD4
BCAC_BC	12517_52_PDCD5_TFAR19	Inverse variance weighted	72	0.003976	0.011524	0.730053	-0.01861	0.026564	1.00398	0.981561	1.02692	NA	NA	NA	0.904215	PDCD5
BCAC_BC	12518_289_PBRM1_PB1	Wald ratio	rs1354034	0.018743	0.140859	0.894143	-0.25734	0.294827	1.01892	0.773105	1.34289	NA	NA	NA	0.962432	PBRM1
BCAC_BC	12521_3_CDKN2C_CDN2C	Inverse variance weighted	68	-0.03753	0.01323	0.004557	-0.06346	-0.0116	0.963165	0.938511	0.988467	0.971035	0.580857	TRUE	0.037194	CDKN2C
BCAC_BC	12522_6_RAD23B_RD23B	Inverse variance weighted	3	0.009904	0.093387	0.915541	-0.17314	0.192943	1.00995	0.841024	1.21281	NA	NA	NA	0.969512	RAD23B
BCAC_BC	12524_18_SAT2_SAT2	Inverse variance weighted	44	-0.0453	0.018729	0.015584	-0.08201	-0.00859	0.955714	0.921267	0.991449	0.040565	0.746075	TRUE	0.089015	SAT2
BCAC_BC	12527_50_THRA_THA	Inverse variance weighted	12	-0.05463	0.039687	0.168656	-0.13242	0.023156	0.946835	0.875976	1.02343	NA	NA	NA	0.44211	THRA
BCAC_BC	12528_40_WRNIP1_WRIP1	Inverse variance weighted	18	-0.04839	0.031325	0.122415	-0.10978	0.013009	0.952764	0.896028	1.01309	NA	NA	NA	0.361993	WRNIP1
BCAC_BC	12529_32_FKBP6_FKBP6	Inverse variance weighted	298	-0.01108	0.006518	0.089037	-0.02386	0.001691	0.988978	0.976424	1.00169	NA	NA	NA	0.290945	FKBP6
BCAC_BC	12530_14_CKS1B_CKS_1	Inverse variance weighted	74	-0.02718	0.007542	0.000314	-0.04196	-0.01239	0.97319	0.95891	0.987682	0.677053	0.09079	TRUE	0.006132	CKS1B
BCAC_BC	12531_5_ERVV_1_ERVV1	Inverse variance weighted	39	-0.04387	0.020722	0.03424	-0.08449	-0.00326	0.957076	0.918984	0.996747	0.907771	0.640833	TRUE	0.151362	ERVV
BCAC_BC	12532_28_CDC34_UB2R1	Wald ratio	rs704	-0.10445	0.166002	0.529226	-0.42981	0.220918	0.900823	0.650632	1.24722	NA	NA	NA	0.791924	CDC34
BCAC_BC	12533_135_CYTH2_CYH2	Inverse variance weighted	25	-0.02845	0.024024	0.236243	-0.07554	0.018632	0.971946	0.92724	1.01881	NA	NA	NA	0.534966	CYTH2
BCAC_BC	12534_10_CALCOCO2_CACO2	Inverse variance weighted	13	-0.00121	0.042989	0.977545	-0.08547	0.083049	0.998791	0.918082	1.08659	NA	NA	NA	0.99226	CALCOCO2
BCAC_BC	12535_2_XRCC1_XRCC1	Inverse variance weighted	4	0.352354	0.087056	5.18e-05	0.181724	0.522984	1.42241	1.19928	1.68705	0.717497	0.711492	TRUE	0.001703	XRCC1
BCAC_BC	12536_46_MTMR6_MTMR6	Inverse variance weighted	12	0.14503	0.062907	0.021141	0.021732	0.268329	1.15607	1.02197	1.30778	0.460766	0.880554	TRUE	0.10946	MTMR6
BCAC_BC	12537_88_PURA_PURA	Inverse variance weighted	4	-0.03675	0.114799	0.74886	-0.26176	0.188254	0.963915	0.769697	1.20714	NA	NA	NA	0.914688	PURA
BCAC_BC	12538_19_RGS7_RGS7	Inverse variance weighted	5	0.011724	0.072491	0.871519	-0.13036	0.153807	1.01179	0.87778	1.16627	NA	NA	NA	0.962432	RGS7
BCAC_BC	12540_25_RHOG_RHOG	Inverse variance weighted	3	0.087804	0.082854	0.289261	-0.07459	0.250199	1.09177	0.928124	1.28428	NA	NA	NA	0.599051	RHOG
BCAC_BC	12543_76_ZNF560_ZN560	Inverse variance weighted	2	-0.17173	0.103874	0.09829	-0.37532	0.031869	0.84221	0.68707	1.03238	NA	NA	NA	0.31167	ZNF560
BCAC_BC	12546_1_SMTN_SMTN	Inverse variance weighted	5	0.007698	0.088226	0.930467	-0.16522	0.18062	1.00773	0.847704	1.19796	NA	NA	NA	0.972588	SMTN
BCAC_BC	12548_75_RRAGC_RRAGC	Wald ratio	rs704	0.086025	0.136724	0.529226	-0.18195	0.354005	1.08983	0.833639	1.42476	NA	NA	NA	0.791924	RRAGC
BCAC_BC	12549_33_HPGDS_PTGD2	Inverse variance weighted	226	-0.00236	0.005335	0.658847	-0.01281	0.008101	0.997648	0.987271	1.00813	NA	NA	NA	0.866494	HPGDS
BCAC_BC	12697_30_PIP4K2A_PI42A	Inverse variance weighted	2	0.101524	0.05836	0.081927	-0.01286	0.215909	1.10686	0.987221	1.24099	NA	NA	NA	0.279157	PIP4K2A
BCAC_BC	12698_72_KPNA4_IMA4	Inverse variance weighted	2	-0.0106	0.121278	0.930346	-0.24831	0.227105	0.989455	0.780121	1.25496	NA	NA	NA	0.972588	KPNA4
BCAC_BC	12699_28_CCT8_TCP_1_theta	Wald ratio	rs7519758	0.385864	0.166678	0.020612	0.059175	0.712554	1.47088	1.06096	2.03919	NA	NA	TRUE	0.107925	CCT8
BCAC_BC	12700_9_ACLY_ACLY	Inverse variance weighted	8	0.041116	0.051221	0.422141	-0.05928	0.141508	1.04197	0.942445	1.15201	NA	NA	NA	0.730959	ACLY
BCAC_BC	12701_1_EIF1B_EIF1B	Inverse variance weighted	2	0.001184	0.095194	0.990075	-0.1854	0.187764	1.00118	0.830776	1.20655	NA	NA	NA	0.996272	EIF1B
BCAC_BC	12702_13_PELI2_PELI2	Inverse variance weighted	22	-0.10374	0.025954	6.42e-05	-0.15461	-0.05287	0.901463	0.856753	0.948506	0.535442	0.967686	TRUE	0.002018	PELI2
BCAC_BC	12703_6_NEK7_NEK7	Inverse variance weighted	4	-0.06764	0.048698	0.164833	-0.16309	0.027806	0.934596	0.849516	1.0282	NA	NA	NA	0.436572	NEK7
BCAC_BC	12704_26_SH2D3C_SH2D3	Inverse variance weighted	12	0.025701	0.038691	0.506527	-0.05013	0.101535	1.02603	0.951102	1.10687	NA	NA	NA	0.774859	SH2D3C
BCAC_BC	12724_81_CIRBP_CIRBP	Wald ratio	rs4980320	0.161067	0.156269	0.30268	-0.14522	0.467355	1.17476	0.864832	1.59577	NA	NA	NA	0.610763	CIRBP
BCAC_BC	12734_112_KIF22_KIF22	Inverse variance weighted	2	0.00336	0.082298	0.967438	-0.15794	0.164663	1.00337	0.853898	1.179	NA	NA	NA	0.98813	KIF22
BCAC_BC	12735_39_CSDE1_CSDE1	Wald ratio	rs572515	-0.11677	0.156925	0.456814	-0.42434	0.190804	0.889792	0.654201	1.21022	NA	NA	NA	0.75544	CSDE1
BCAC_BC	12737_12_PLS1_PLSI	Wald ratio	rs148342179	0.088349	0.181303	0.626046	-0.26701	0.443703	1.09237	0.765669	1.55847	NA	NA	NA	0.85095	PLS1
BCAC_BC	12738_43_NISCH_NISCH	Inverse variance weighted	16	-0.0575	0.031823	0.070795	-0.11987	0.004876	0.944124	0.887034	1.00489	NA	NA	NA	0.25108	NISCH
BCAC_BC	12743_18_BAG5_BAG5	Inverse variance weighted	3	-0.02291	0.080624	0.77627	-0.18093	0.135111	0.977349	0.83449	1.14466	NA	NA	NA	0.928763	BAG5
BCAC_BC	12746_4_CYTH4_CYH4	Inverse variance weighted	3	0.1672	0.084655	0.048258	0.001277	0.333123	1.18199	1.00128	1.39532	0.777149	0.798794	TRUE	0.19079	CYTH4
BCAC_BC	12747_89_RBM3_RBM3	Inverse variance weighted	10	0.023022	0.040711	0.571735	-0.05677	0.102816	1.02329	0.94481	1.10829	NA	NA	NA	0.817236	RBM3
BCAC_BC	12748_6_BRDT_BRDT	Inverse variance weighted	10	-0.01203	0.043776	0.783488	-0.09783	0.073772	0.988044	0.906804	1.07656	NA	NA	NA	0.930309	BRDT
BCAC_BC	12750_9_ITGB2_LFA_1_beta_2	Inverse variance weighted	21	-0.04276	0.029374	0.14546	-0.10034	0.014812	0.95814	0.904534	1.01492	NA	NA	NA	0.403735	ITGB2
BCAC_BC	12763_69_ZNF334_ZN334	Inverse variance weighted	22	-0.03468	0.023417	0.138626	-0.08058	0.011219	0.965915	0.922583	1.01128	NA	NA	NA	0.392514	ZNF334
BCAC_BC	12768_3_PPP1R3B_PPR3B	Inverse variance weighted	16	0.013101	0.027121	0.629062	-0.04006	0.066257	1.01319	0.960736	1.0685	NA	NA	NA	0.852283	PPP1R3B
BCAC_BC	12771_19_ZNF180_ZN180	Inverse variance weighted	2	0.03032	0.181967	0.867668	-0.32634	0.386976	1.03078	0.721562	1.47252	NA	NA	NA	0.962432	ZNF180
BCAC_BC	12772_8_NUP98_NUP98	Inverse variance weighted	3	-0.01566	0.09264	0.865742	-0.19724	0.165912	0.984459	0.820996	1.18047	NA	NA	NA	0.962432	NUP98
BCAC_BC	12775_6_HMGB3_HMGB3	Inverse variance weighted	33	-0.05317	0.023386	0.023	-0.099	-0.00733	0.948221	0.905738	0.992697	0.596447	0.178858	TRUE	0.116652	HMGB3
BCAC_BC	12777_11_SF1_SF01	Wald ratio	rs6542680	0.068701	0.145543	0.636905	-0.21656	0.353965	1.07112	0.805281	1.42471	NA	NA	NA	0.852283	SF1
BCAC_BC	12779_30_PRDM4_PRDM4	Inverse variance weighted	7	0.04039	0.040067	0.313429	-0.03814	0.118921	1.04122	0.962576	1.12628	NA	NA	NA	0.623269	PRDM4
BCAC_BC	12781_2_TARBP2_TRBP2	Inverse variance weighted	3	0.059068	0.10641	0.578829	-0.1495	0.267632	1.06085	0.861142	1.30687	NA	NA	NA	0.822347	TARBP2
BCAC_BC	12783_29_HNRNPM_HNRPM	Wald ratio	rs1354034	0.019455	0.146208	0.894143	-0.26711	0.306023	1.01964	0.765586	1.35801	NA	NA	NA	0.962432	HNRNPM
BCAC_BC	12784_10_APBB3_APBB3	Inverse variance weighted	8	-0.0625	0.049216	0.204107	-0.15896	0.033962	0.939412	0.853027	1.03455	NA	NA	NA	0.497504	APBB3
BCAC_BC	12785_49_ZBTB33_KAISO	Wald ratio	rs6542680	0.069395	0.147013	0.636905	-0.21875	0.35754	1.07186	0.803522	1.42981	NA	NA	NA	0.852283	ZBTB33
BCAC_BC	12786_61_GPCPD1_GDE5	Inverse variance weighted	4	-0.01761	0.066936	0.792526	-0.1488	0.113589	0.982548	0.86174	1.12029	NA	NA	NA	0.935884	GPCPD1
BCAC_BC	12787_47_ZNF134_ZN134	Wald ratio	rs4658046	-0.12089	0.182352	0.507371	-0.4783	0.236522	0.886133	0.619837	1.26684	NA	NA	NA	0.774859	ZNF134
BCAC_BC	12788_6_CCDC101_SGF29	Inverse variance weighted	2	0.112757	0.157339	0.47359	-0.19563	0.421142	1.11936	0.822318	1.5237	NA	NA	NA	0.765553	CCDC101
BCAC_BC	12790_10_CCDC51_CCD51	Inverse variance weighted	2	-0.01842	0.116377	0.874255	-0.24652	0.209681	0.981751	0.781519	1.23328	NA	NA	NA	0.962432	CCDC51
BCAC_BC	12793_4_PIWIL1_PIWL1	Inverse variance weighted	2	-0.27323	0.134409	0.042068	-0.53668	-0.00979	0.760915	0.584689	0.990256	0.27114	NA	TRUE	0.173425	PIWIL1
BCAC_BC	12794_6_NLRP4_NALP4	Inverse variance weighted	10	-0.03237	0.044153	0.463529	-0.11891	0.054173	0.968152	0.887892	1.05567	NA	NA	NA	0.761613	NLRP4
BCAC_BC	12795_2_ZNF566_ZN566	Inverse variance weighted	5	-0.0429	0.062796	0.49448	-0.16598	0.080179	0.958005	0.84706	1.08348	NA	NA	NA	0.769801	ZNF566
BCAC_BC	12796_44_NUDT3_NUDT3	Wald ratio	rs1354034	0.023593	0.17731	0.894143	-0.32393	0.37112	1.02387	0.723298	1.44936	NA	NA	NA	0.962432	NUDT3
BCAC_BC	12798_46_SLC4A8_S4A8	Inverse variance weighted	20	-0.03602	0.027603	0.191868	-0.09013	0.018078	0.964617	0.913816	1.01824	NA	NA	NA	0.479781	SLC4A8
BCAC_BC	12799_65_DNAJC27_DJC27	Inverse variance weighted	3	-0.15604	0.091491	0.088101	-0.33536	0.023284	0.855526	0.715079	1.02356	NA	NA	NA	0.289337	DNAJC27
BCAC_BC	12800_5_TPPP2_TPPP2	Inverse variance weighted	50	-0.00441	0.012888	0.732338	-0.02967	0.020853	0.995602	0.970767	1.02107	NA	NA	NA	0.905579	TPPP2
BCAC_BC	12801_33_IRF2_IRF2	Inverse variance weighted	3	-0.00823	0.099459	0.934018	-0.20317	0.186705	0.9918	0.816136	1.20527	NA	NA	NA	0.973657	IRF2
BCAC_BC	12803_9_ZNF329_ZN329	Wald ratio	rs10922098	-0.1002	0.147751	0.497667	-0.38979	0.189393	0.904656	0.677197	1.20852	NA	NA	NA	0.769801	ZNF329
BCAC_BC	12807_89_ARHGAP30_RHG30	Inverse variance weighted	7	-0.02178	0.046553	0.639923	-0.11302	0.069466	0.978458	0.893131	1.07194	NA	NA	NA	0.853077	ARHGAP30
BCAC_BC	12808_103_CARHSP1_CHSP1	Inverse variance weighted	2	0.018015	0.104961	0.863724	-0.18771	0.223739	1.01818	0.828856	1.25074	NA	NA	NA	0.962432	CARHSP1
BCAC_BC	12811_55_ZNF415_ZN415	Inverse variance weighted	13	-0.04193	0.038477	0.275856	-0.11734	0.033487	0.95894	0.889282	1.03405	NA	NA	NA	0.581589	ZNF415
BCAC_BC	12812_25_ACYP2_ACYP2	Inverse variance weighted	50	0.030857	0.015687	0.049176	0.000111	0.061604	1.03134	1.00011	1.06354	0.35443	0.800991	TRUE	0.19389	ACYP2
BCAC_BC	12813_18_EHBP1_EHBP1	Inverse variance weighted	8	0.182748	0.047432	0.000117	0.089781	0.275715	1.20051	1.09393	1.31747	0.504039	0.506163	TRUE	0.002999	EHBP1
BCAC_BC	12814_17_RNPC3_RBM40	Inverse variance weighted	11	-0.03927	0.042812	0.35897	-0.12319	0.044639	0.961488	0.8841	1.04565	NA	NA	NA	0.671097	RNPC3
BCAC_BC	12815_9_IARS_SYIC	Inverse variance weighted	12	-0.02163	0.038913	0.57824	-0.0979	0.054635	0.978599	0.906737	1.05615	NA	NA	NA	0.821918	IARS
BCAC_BC	12817_1_GEM_GEM	Inverse variance weighted	429	-0.01363	0.005216	0.008965	-0.02385	-0.00341	0.986462	0.97643	0.996598	0.000715	0.59067	TRUE	0.060593	GEM
BCAC_BC	12818_159_SLC14A2_UT2	Inverse variance weighted	34	-0.01411	0.012782	0.26949	-0.03917	0.010939	0.985985	0.961589	1.011	NA	NA	NA	0.574304	SLC14A2
BCAC_BC	12820_1_GRAP_GRAP	Inverse variance weighted	13	-0.04892	0.042581	0.250632	-0.13238	0.034541	0.952259	0.876011	1.03514	NA	NA	NA	0.552	GRAP
BCAC_BC	12821_6_NLRP10_NAL10	Inverse variance weighted	9	-0.04806	0.050928	0.345292	-0.14788	0.051755	0.953073	0.862532	1.05312	NA	NA	NA	0.65512	NLRP10
BCAC_BC	12825_18_APPL1_DP13A	Wald ratio	rs9971407	-0.10846	0.177256	0.540596	-0.45589	0.238956	0.89721	0.633886	1.26992	NA	NA	NA	0.801264	APPL1
BCAC_BC	12826_5_SLC5A5_SC5A5	Inverse variance weighted	2	-0.10336	0.121475	0.394817	-0.34146	0.134726	0.901798	0.710735	1.14422	NA	NA	NA	0.708516	SLC5A5
BCAC_BC	12827_37_RGS3_RGS3	Inverse variance weighted	31	-0.05058	0.024369	0.037919	-0.09835	-0.00282	0.950674	0.906333	0.997184	0.878073	0.285291	TRUE	0.162581	RGS3
BCAC_BC	12830_4_SAP18_SAP18	Inverse variance weighted	5	0.00217	0.062333	0.97223	-0.12	0.124342	1.00217	0.886918	1.1324	NA	NA	NA	0.989148	SAP18
BCAC_BC	12831_21_TESC_TESC	Inverse variance weighted	23	0.022532	0.034929	0.518869	-0.04593	0.090993	1.02279	0.95511	1.09526	NA	NA	NA	0.784472	TESC
BCAC_BC	12832_10_ASH2L_ASH2L	Wald ratio	rs4980320	0.192699	0.186958	0.30268	-0.17374	0.559137	1.21252	0.840516	1.74916	NA	NA	NA	0.610763	ASH2L
BCAC_BC	12834_3_KCNF1_KCNF1	Wald ratio	rs10922098	-0.12329	0.181797	0.497667	-0.47961	0.233034	0.884009	0.619024	1.26242	NA	NA	NA	0.769801	KCNF1
BCAC_BC	12835_101_PYDC1_PYDC1	Inverse variance weighted	3	0.009965	0.091998	0.913746	-0.17035	0.190282	1.01002	0.843368	1.20959	NA	NA	NA	0.968943	PYDC1
BCAC_BC	12838_28_DUSP15_DUS15	Wald ratio	rs1965605	0.1829	0.211417	0.386976	-0.23148	0.597277	1.20069	0.79336	1.81716	NA	NA	NA	0.699361	DUSP15
BCAC_BC	12842_43_STX10_STX10	Inverse variance weighted	10	-0.16355	0.04989	0.001045	-0.26133	-0.06576	0.849128	0.770027	0.936355	0.148496	0.889686	TRUE	0.013664	STX10
BCAC_BC	12844_10_BAG4_BAG4	Wald ratio	rs77420750	-0.15571	0.155437	0.316451	-0.46037	0.148943	0.855804	0.631049	1.16061	NA	NA	NA	0.625546	BAG4
BCAC_BC	12845_18_SNX17_SNX17	Inverse variance weighted	13	-0.03109	0.036674	0.39665	-0.10297	0.040796	0.969392	0.902156	1.04164	NA	NA	NA	0.710186	SNX17
BCAC_BC	12846_3_FBXL5_FBXL5	Inverse variance weighted	2	-0.09523	0.102746	0.353998	-0.29661	0.106151	0.909162	0.743331	1.11199	NA	NA	NA	0.66615	FBXL5
BCAC_BC	12847_27_RNGTT_MCE1	Inverse variance weighted	2	-0.01664	0.110656	0.880497	-0.23352	0.20025	0.983502	0.791741	1.22171	NA	NA	NA	0.962432	RNGTT
BCAC_BC	12848_9_ARHGEF2_ARHG2	Inverse variance weighted	9	-0.04806	0.047007	0.306603	-0.14019	0.044075	0.953078	0.869191	1.04506	NA	NA	NA	0.615333	ARHGEF2
BCAC_BC	12851_5_POLM_DPOLM	Inverse variance weighted	17	-0.02426	0.024804	0.328058	-0.07288	0.024357	0.976033	0.929717	1.02466	NA	NA	NA	0.638037	POLM
BCAC_BC	12853_112_TMOD2_TMOD2	Wald ratio	rs12292693	0.036202	0.137862	0.792864	-0.23401	0.306411	1.03686	0.791356	1.35854	NA	NA	NA	0.935884	TMOD2
BCAC_BC	12855_16_CASS4_CT032	Inverse variance weighted	7	0.066374	0.053988	0.218919	-0.03944	0.172191	1.06863	0.961324	1.1879	NA	NA	NA	0.518739	CASS4
BCAC_BC	12856_14_TMEM237_TM237	Inverse variance weighted	2	-0.08611	0.102211	0.399543	-0.28644	0.114227	0.917497	0.750932	1.12101	NA	NA	NA	0.711994	TMEM237
BCAC_BC	12859_33_ECI2_PECI	Inverse variance weighted	58	0.034485	0.012677	0.006522	0.009639	0.059332	1.03509	1.00968	1.06113	0.530474	0.474886	TRUE	0.048476	ECI2
BCAC_BC	12860_7_ARPP21_cAMP_regulated_phosphoprotein_21	Inverse variance weighted	3	-0.08505	0.129288	0.510649	-0.33845	0.168355	0.918467	0.712873	1.18336	NA	NA	NA	0.777527	ARPP21
BCAC_BC	12861_13_TMOD3_TMOD3	Wald ratio	rs12292693	0.035269	0.134312	0.792864	-0.22798	0.29852	1.0359	0.796139	1.34786	NA	NA	NA	0.935884	TMOD3
BCAC_BC	12862_14_NEDD9_CASL	Inverse variance weighted	11	-0.02495	0.03904	0.522772	-0.10147	0.051569	0.975359	0.90351	1.05292	NA	NA	NA	0.78753	NEDD9
BCAC_BC	12864_9_NIPAL4_NIPA4	Inverse variance weighted	49	-0.03505	0.019181	0.06764	-0.07264	0.002543	0.965557	0.929932	1.00255	NA	NA	NA	0.243269	NIPAL4
BCAC_BC	12867_40_DYNLT3_DYLT3	Inverse variance weighted	13	0.144922	0.039427	0.000237	0.067645	0.222198	1.15595	1.06998	1.24882	0.9928	0.780103	TRUE	0.004998	DYNLT3
BCAC_BC	12869_68_DDX6_DDX6	Inverse variance weighted	4	0.048089	0.082971	0.562195	-0.11453	0.210713	1.04926	0.891781	1.23456	NA	NA	NA	0.813667	DDX6
BCAC_BC	12872_35_CNGA2_CNGA2	Wald ratio	rs935131	0.326177	0.193497	0.091854	-0.05308	0.705431	1.38566	0.948308	2.02472	NA	NA	NA	0.2969	CNGA2
BCAC_BC	12873_11_SPN_LEUK	Inverse variance weighted	12	0.012297	0.041658	0.767853	-0.06935	0.093945	1.01237	0.932998	1.0985	NA	NA	NA	0.92668	SPN
BCAC_BC	12875_28_UBTD2_UBTD2	Inverse variance weighted	2	0.118689	0.146464	0.417731	-0.16838	0.405758	1.12602	0.845033	1.50044	NA	NA	NA	0.726567	UBTD2
BCAC_BC	12876_39_SPEF1_SPEF1	Wald ratio	rs572515	-0.13064	0.175566	0.456814	-0.47475	0.21347	0.877535	0.622042	1.23797	NA	NA	NA	0.75544	SPEF1
BCAC_BC	12878_60_OSBPL11_OSB11	Inverse variance weighted	2	0.199034	0.151589	0.189187	-0.09808	0.496148	1.22022	0.906577	1.64238	NA	NA	NA	0.477755	OSBPL11
BCAC_BC	12880_1_SV2A_SV2A	Inverse variance weighted	2	-0.01432	0.109979	0.896371	-0.22988	0.201235	0.985778	0.794626	1.22291	NA	NA	NA	0.963632	SV2A
BCAC_BC	12881_17_RDH16_RDH16	Inverse variance weighted	7	0.049134	0.045899	0.284402	-0.04083	0.139095	1.05036	0.959994	1.14923	NA	NA	NA	0.593103	RDH16
BCAC_BC	12882_7_PARP11_PAR11	Inverse variance weighted	9	-0.06508	0.043909	0.138296	-0.15114	0.020981	0.936992	0.859725	1.0212	NA	NA	NA	0.392381	PARP11
BCAC_BC	12885_42_NR1D2_NR1D2	Inverse variance weighted	3	0.014839	0.107063	0.889762	-0.195	0.224683	1.01495	0.822831	1.25193	NA	NA	NA	0.962432	NR1D2
BCAC_BC	12888_18_SAP30_SAP30	Inverse variance weighted	2	0.32792	0.112849	0.003663	0.106736	0.549104	1.38808	1.11264	1.7317	0.934059	NA	TRUE	0.031797	SAP30
BCAC_BC	12891_1_MICALL2_MILK2	Inverse variance weighted	65	-0.05035	0.015135	0.000878	-0.08002	-0.02069	0.950892	0.923099	0.979523	0.961894	0.321212	TRUE	0.012104	MICALL2
BCAC_BC	12892_10_SYTL1_SYTL1	Inverse variance weighted	22	-0.03138	0.032028	0.327246	-0.09415	0.031398	0.96911	0.910145	1.0319	NA	NA	NA	0.63732	SYTL1
BCAC_BC	12893_159_IFI16_IP16	Inverse variance weighted	4	0.056575	0.084569	0.503504	-0.10918	0.22233	1.05821	0.89657	1.24898	NA	NA	NA	0.773235	IFI16
BCAC_BC	12894_3_PAXIP1_PAXI1	Inverse variance weighted	34	-0.04791	0.020941	0.022133	-0.08896	-0.00687	0.953216	0.914884	0.993153	0.877071	0.43305	TRUE	0.113169	PAXIP1
BCAC_BC	12895_28_DGKB_DGKB	Inverse variance weighted	16	-0.05842	0.032469	0.071992	-0.12206	0.005222	0.943255	0.885097	1.00524	NA	NA	NA	0.254492	DGKB
BCAC_BC	12904_180_CUBN_cubilin	Inverse variance weighted	5	-0.03181	0.060729	0.600458	-0.15084	0.087222	0.968694	0.85999	1.09114	NA	NA	NA	0.837923	CUBN
BCAC_BC	12923_51_KRT17_Keratin_17	Inverse variance weighted	27	-0.04221	0.025089	0.092508	-0.09138	0.006967	0.958671	0.912669	1.00699	NA	NA	NA	0.29835	KRT17
BCAC_BC	12925_105_AXIN2_AXIN2	Inverse variance weighted	61	-0.04131	0.014079	0.003345	-0.06891	-0.01371	0.959532	0.933415	0.986379	0.834186	0.298192	TRUE	0.029985	AXIN2
BCAC_BC	12931_16_NR3C2_MCR	Inverse variance weighted	15	0.255861	0.051731	7.58e-07	0.154468	0.357254	1.29157	1.16704	1.4294	0.718926	0.13196	TRUE	7.31e-05	NR3C2
BCAC_BC	12933_17_ENOX1_ENOX1	Inverse variance weighted	70	-0.03784	0.013025	0.003668	-0.06337	-0.01231	0.962866	0.938596	0.987762	0.84289	0.272715	TRUE	0.031797	ENOX1
BCAC_BC	12934_1_HERC5_HERC5	Inverse variance weighted	23	-0.06219	0.030608	0.042172	-0.12218	-0.0022	0.939704	0.884987	0.997804	0.559141	0.768577	TRUE	0.173662	HERC5
BCAC_BC	12936_38_RLBP1_RLBP1	Inverse variance weighted	13	0.005674	0.033047	0.863674	-0.0591	0.070447	1.00569	0.942614	1.07299	NA	NA	NA	0.962432	RLBP1
BCAC_BC	12939_1_POLR1C_RPAC1	Inverse variance weighted	80	-0.04596	0.011613	7.57e-05	-0.06872	-0.0232	0.955078	0.933584	0.977067	0.676839	0.274765	TRUE	0.002266	POLR1C
BCAC_BC	12940_35_ALDH3B1_AL3B1	Inverse variance weighted	7	0.018961	0.042782	0.657618	-0.06489	0.102813	1.01914	0.93717	1.10828	NA	NA	NA	0.865591	ALDH3B1
BCAC_BC	12945_33_RAB18_RAB18	Inverse variance weighted	15	-0.05219	0.031374	0.09623	-0.11368	0.009305	0.94915	0.892541	1.00935	NA	NA	NA	0.306646	RAB18
BCAC_BC	12954_71_PPARA_PPARa	Inverse variance weighted	3	-0.05253	0.111246	0.636753	-0.27058	0.165506	0.948821	0.76294	1.17999	NA	NA	NA	0.852283	PPARA
BCAC_BC	12956_40_KIAA1279_KBP	Inverse variance weighted	7	0.035561	0.057058	0.533127	-0.07627	0.147395	1.0362	0.926563	1.15881	NA	NA	NA	0.795858	KIAA1279
BCAC_BC	12957_62_UQCRB_UCR6	Inverse variance weighted	50	-0.03775	0.018593	0.042304	-0.07419	-0.00131	0.962951	0.928492	0.99869	0.972604	0.323753	TRUE	0.173738	UQCRB
BCAC_BC	12960_9_GCK_HXK4	Inverse variance weighted	20	-0.05922	0.033955	0.081152	-0.12577	0.007333	0.9425	0.881816	1.00736	NA	NA	NA	0.277824	GCK
BCAC_BC	12968_2_CSRP2_CSRP2	Inverse variance weighted	11	-0.06691	0.039386	0.089372	-0.1441	0.010291	0.935283	0.865799	1.01034	NA	NA	NA	0.291558	CSRP2
BCAC_BC	12970_35_STAU2_STAU2	Inverse variance weighted	13	-0.00906	0.038369	0.813356	-0.08426	0.066144	0.990982	0.919191	1.06838	NA	NA	NA	0.94739	STAU2
BCAC_BC	12975_11_KRT20_Keratin_20	Inverse variance weighted	14	-0.0662	0.037217	0.075277	-0.13915	0.006745	0.935943	0.870101	1.00677	NA	NA	NA	0.262684	KRT20
BCAC_BC	12976_49_SORBS3_Vinexin_b	Inverse variance weighted	4	0.036571	0.076466	0.632464	-0.1133	0.186443	1.03725	0.892881	1.20496	NA	NA	NA	0.852283	SORBS3
BCAC_BC	12993_21_NPLOC4_NPL4	Inverse variance weighted	6	0.22167	0.064538	0.000593	0.095175	0.348165	1.24816	1.09985	1.41647	0.759295	0.325773	TRUE	0.009263	NPLOC4
BCAC_BC	13059_33_RFK_RIFK	Inverse variance weighted	49	-0.0469	0.018088	0.009514	-0.08236	-0.01145	0.95418	0.920944	0.988615	0.855731	0.629915	TRUE	0.06286	RFK
BCAC_BC	13076_4_FXR1_FXR1	Inverse variance weighted	7	-0.05587	0.052819	0.290186	-0.15939	0.047658	0.945665	0.852662	1.04881	NA	NA	NA	0.599284	FXR1
BCAC_BC	13105_7_SNAP25_SNP25	Inverse variance weighted	51	-0.01159	0.012676	0.360711	-0.03643	0.013259	0.988481	0.964225	1.01335	NA	NA	NA	0.673482	SNAP25
BCAC_BC	13111_79_BCL6_BCL6	Inverse variance weighted	25	-0.0351	0.022862	0.12466	-0.07991	0.009705	0.965504	0.923195	1.00975	NA	NA	NA	0.365641	BCL6
BCAC_BC	13112_179_FSTL1_FSTL1	Inverse variance weighted	29	-0.01072	0.032907	0.74453	-0.07522	0.053775	0.989334	0.927538	1.05525	NA	NA	NA	0.912995	FSTL1
BCAC_BC	13113_7_SPP1_Osteopontin	Inverse variance weighted	41	0.036608	0.025322	0.148253	-0.01302	0.086238	1.03729	0.987062	1.09007	NA	NA	NA	0.408775	SPP1
BCAC_BC	13114_50_LUM_Lumican	Inverse variance weighted	5	0.03091	0.072105	0.66815	-0.11041	0.172235	1.03139	0.895463	1.18796	NA	NA	NA	0.871527	LUM
BCAC_BC	13116_25_CD177_CD177	Inverse variance weighted	745	0.005081	0.003386	0.1334	-0.00155	0.011717	1.00509	0.998447	1.01179	NA	NA	NA	0.382544	CD177
BCAC_BC	13118_5_SMOC1_SMOC1	Inverse variance weighted	34	0.034656	0.020579	0.092171	-0.00568	0.074991	1.03526	0.994337	1.07787	NA	NA	NA	0.297482	SMOC1
BCAC_BC	13119_26_SERPINA10_protein_Z_inhibitor	Inverse variance weighted	356	0.003094	0.004959	0.532707	-0.00663	0.012814	1.0031	0.993396	1.0129	NA	NA	NA	0.79576	SERPINA10
BCAC_BC	13122_19_FLRT2_FLRT2	Inverse variance weighted	102	0.045292	0.015373	0.003218	0.01516	0.075423	1.04633	1.01528	1.07834	0.000916	0.45761	TRUE	0.029383	FLRT2
BCAC_BC	13123_3_FLRT3_FLRT3	Inverse variance weighted	419	-0.02535	0.003701	7.35e-12	-0.03261	-0.0181	0.974966	0.96792	0.982064	0.077702	0.24537	TRUE	2.28e-09	FLRT3
BCAC_BC	13124_20_ISLR2_ISLR2	Inverse variance weighted	175	-0.02944	0.009093	0.001206	-0.04726	-0.01162	0.970991	0.953839	0.988452	3.78e-06	0.936689	TRUE	0.015267	ISLR2
BCAC_BC	13126_52_DSC2_DSC2	Inverse variance weighted	21	-0.0321	0.027739	0.247125	-0.08647	0.022264	0.968406	0.917161	1.02251	NA	NA	NA	0.548097	DSC2
BCAC_BC	13129_40_LDLR_LDLR	Wald ratio	rs368465	-0.11276	0.157374	0.473687	-0.42121	0.195696	0.893367	0.656252	1.21616	NA	NA	NA	0.765553	LDLR
BCAC_BC	13130_150_HK2_HXK2	Inverse variance weighted	4	0.068596	0.073514	0.350766	-0.07549	0.212684	1.071	0.927288	1.23699	NA	NA	NA	0.662032	HK2
BCAC_BC	13131_5_HK1_HXK1	Inverse variance weighted	71	-0.04685	0.012798	0.000251	-0.07193	-0.02177	0.95423	0.930592	0.978468	0.885489	0.147967	TRUE	0.005268	HK1
BCAC_BC	13132_14_SEMA5A_SEM5A	Inverse variance weighted	200	0.010767	0.005933	0.069557	-0.00086	0.022396	1.01083	0.999139	1.02265	NA	NA	NA	0.248106	SEMA5A
BCAC_BC	13133_73_LTBP4_LTBP4	Inverse variance weighted	14	0.044211	0.048421	0.361212	-0.05069	0.139116	1.0452	0.95057	1.14926	NA	NA	NA	0.673939	LTBP4
BCAC_BC	13228_75_MDM2_MDM2	Inverse variance weighted	5	-0.05136	0.063366	0.417652	-0.17556	0.072839	0.949938	0.83899	1.07556	NA	NA	NA	0.726567	MDM2
BCAC_BC	13229_20_MDM4_MDM4	Inverse variance weighted	4	0.082801	0.084701	0.328287	-0.08321	0.248816	1.08633	0.920155	1.28251	NA	NA	NA	0.638196	MDM4
BCAC_BC	13230_174_IGHG2_IgG2__Kappa	Wald ratio	rs10922098	-0.11929	0.175895	0.497667	-0.46404	0.225468	0.887554	0.628739	1.25291	NA	NA	NA	0.769801	IGHG2
BCAC_BC	13231_90_IGHG4_IgG4__Kappa	Inverse variance weighted	4	0.046843	0.142262	0.741948	-0.23199	0.325677	1.04796	0.792954	1.38497	NA	NA	NA	0.911116	IGHG4
BCAC_BC	13236_25_WNT3A_WNT3A	Inverse variance weighted	42	-0.03825	0.026092	0.142702	-0.08939	0.012895	0.962476	0.914492	1.01298	NA	NA	NA	0.398885	WNT3A
BCAC_BC	13242_134_SHANK3_SHAN3	Inverse variance weighted	80	-0.0301	0.016384	0.066222	-0.06221	0.002017	0.970352	0.939686	1.00202	NA	NA	NA	0.23936	SHANK3
BCAC_BC	13268_45_WNT5A_WNT5A	Inverse variance weighted	83	-0.0224	0.013138	0.088181	-0.04815	0.003349	0.977848	0.95299	1.00335	NA	NA	NA	0.289337	WNT5A
BCAC_BC	13374_4_DEFB113_DB113	Inverse variance weighted	4	-0.03538	0.068534	0.605639	-0.16971	0.098942	0.965234	0.843909	1.104	NA	NA	NA	0.841305	DEFB113
BCAC_BC	13375_48_SYNGR3_SNG3	Inverse variance weighted	2	0.108983	0.137193	0.426975	-0.15991	0.37788	1.11514	0.852217	1.45919	NA	NA	NA	0.735223	SYNGR3
BCAC_BC	13377_3_CYB561D1_C56D1	Inverse variance weighted	48	-0.04886	0.019317	0.011426	-0.08672	-0.011	0.952313	0.91693	0.989061	0.798208	0.767297	TRUE	0.071637	CYB561D1
BCAC_BC	13378_80_C5orf63_YD286	Inverse variance weighted	38	-0.04965	0.02143	0.020509	-0.09165	-0.00765	0.951562	0.912421	0.992381	0.930846	0.195676	TRUE	0.107653	C5orf63
BCAC_BC	13381_49_B4GALT1_B4GT1	Inverse variance weighted	60	0.019312	0.014814	0.192351	-0.00972	0.048347	1.0195	0.990324	1.04954	NA	NA	NA	0.480435	B4GALT1
BCAC_BC	13384_110_FH_FUMH	Inverse variance weighted	6	-0.13757	0.045677	0.002597	-0.2271	-0.04804	0.871472	0.796842	0.953092	0.661849	0.960189	TRUE	0.025334	FH
BCAC_BC	13387_55_EHF_EHF	Inverse variance weighted	3	-0.07127	0.158753	0.653465	-0.38243	0.239883	0.931208	0.682203	1.2711	NA	NA	NA	0.862477	EHF
BCAC_BC	13388_57_PCSK1_NEC1	Inverse variance weighted	507	-0.01718	0.004298	6.39e-05	-0.02561	-0.00876	0.982963	0.974716	0.991279	0.727883	0.429539	TRUE	0.002018	PCSK1
BCAC_BC	13392_13_ATP1B1_AT1B1	Inverse variance weighted	107	0.030691	0.017327	0.076508	-0.00327	0.064651	1.03117	0.996736	1.06679	NA	NA	NA	0.265863	ATP1B1
BCAC_BC	13393_46_DERL1_DERL1	Wald ratio	rs79041741	-0.37854	0.173067	0.028726	-0.71775	-0.03932	0.684863	0.48785	0.961439	NA	NA	TRUE	0.134376	DERL1
BCAC_BC	13397_88_DEFB4A_HBD_2	Inverse variance weighted	151	-0.00078	0.011647	0.946486	-0.02361	0.022047	0.999219	0.976666	1.02229	NA	NA	NA	0.978455	DEFB4A
BCAC_BC	13399_33_RELL1_RELL1	Inverse variance weighted	15	0.021253	0.043935	0.628564	-0.06486	0.107366	1.02148	0.9372	1.11334	NA	NA	NA	0.852283	RELL1
BCAC_BC	13403_5_ETV5_ETV5	Wald ratio	rs4658046	-0.08971	0.135323	0.507371	-0.35494	0.175522	0.914196	0.701213	1.19187	NA	NA	NA	0.774859	ETV5
BCAC_BC	13405_61_SPINK2_ISK2	Inverse variance weighted	85	0.005614	0.011097	0.612927	-0.01614	0.027364	1.00563	0.983993	1.02774	NA	NA	NA	0.845339	SPINK2
BCAC_BC	13411_21_RNF41_RNF41	Wald ratio	rs6542680	0.054648	0.115773	0.636905	-0.17227	0.281563	1.05617	0.841755	1.3252	NA	NA	NA	0.852283	RNF41
BCAC_BC	13416_8_TMEM132D_T132D	Inverse variance weighted	19	-0.03387	0.05495	0.537587	-0.14158	0.073827	0.966693	0.867989	1.07662	NA	NA	NA	0.799461	TMEM132D
BCAC_BC	13422_66_ENOX2_ENOX2	Inverse variance weighted	17	-0.05993	0.035221	0.088814	-0.12897	0.009098	0.941826	0.879003	1.00914	NA	NA	NA	0.290754	ENOX2
BCAC_BC	13423_94_FAM213A_CJ058	Inverse variance weighted	20	0.044851	0.034728	0.196524	-0.02321	0.112917	1.04587	0.977053	1.11954	NA	NA	NA	0.486934	FAM213A
BCAC_BC	13427_66_MAN1C1_MA1C1	Inverse variance weighted	80	0.008199	0.01338	0.540027	-0.01803	0.034423	1.00823	0.982136	1.03502	NA	NA	NA	0.801264	MAN1C1
BCAC_BC	13429_3_WFDC10A_WF10A	Inverse variance weighted	21	-0.05085	0.028992	0.079446	-0.10767	0.005975	0.950422	0.897922	1.00599	NA	NA	NA	0.273493	WFDC10A
BCAC_BC	13430_50_SLC14A1_UT1	Inverse variance weighted	12	-0.0191	0.038921	0.623642	-0.09538	0.057186	0.981083	0.909025	1.05885	NA	NA	NA	0.850291	SLC14A1
BCAC_BC	13431_74_FAM159A_F159A	Wald ratio	rs10922098	-0.11929	0.175895	0.497667	-0.46404	0.225468	0.887554	0.628739	1.25291	NA	NA	NA	0.769801	FAM159A
BCAC_BC	13434_172_PARVA_PARVA	Inverse variance weighted	9	-0.10448	0.07029	0.137159	-0.24225	0.033285	0.90079	0.784859	1.03385	NA	NA	NA	0.390137	PARVA
BCAC_BC	13435_31_IL20RB_IL_20_Rb	Inverse variance weighted	9	0.008167	0.061153	0.893758	-0.11169	0.128028	1.0082	0.894318	1.13658	NA	NA	NA	0.962432	IL20RB
BCAC_BC	13438_115_CHRD_CHRD	Inverse variance weighted	4	-0.10233	0.094101	0.276857	-0.28676	0.082112	0.902735	0.75069	1.08558	NA	NA	NA	0.583034	CHRD
BCAC_BC	13439_6_IQCF3_IQCF3	Inverse variance weighted	15	-0.04173	0.034576	0.22747	-0.1095	0.026039	0.959129	0.896283	1.02638	NA	NA	NA	0.525517	IQCF3
BCAC_BC	13447_42_SPRN_SPRN	Inverse variance weighted	35	-0.08761	0.018305	1.7e-06	-0.12349	-0.05174	0.916114	0.883828	0.949579	0.970421	0.079223	TRUE	0.000133	SPRN
BCAC_BC	13449_25_SF3B4_SF3B4	Inverse variance weighted	3	0.31061	0.106179	0.003441	0.102498	0.518721	1.36426	1.10793	1.67988	0.957269	0.871814	TRUE	0.030609	SF3B4
BCAC_BC	13450_49_USP8_UBP8	Inverse variance weighted	18	-0.02147	0.034414	0.532653	-0.08892	0.045979	0.978756	0.914915	1.04705	NA	NA	NA	0.79576	USP8
BCAC_BC	13451_2_FNDC4_FNDC4	Inverse variance weighted	8	-0.0469	0.046106	0.309066	-0.13727	0.04347	0.954184	0.871737	1.04443	NA	NA	NA	0.61799	FNDC4
BCAC_BC	13452_113_SMIM13_SIM13	Inverse variance weighted	11	-0.05954	0.04545	0.190194	-0.14862	0.029542	0.942198	0.861894	1.02998	NA	NA	NA	0.478904	SMIM13
BCAC_BC	13453_2_MRPL33_RM33	Inverse variance weighted	99	-0.04247	0.009522	8.2e-06	-0.06113	-0.0238	0.95842	0.940698	0.976476	0.954492	0.591428	TRUE	0.000456	MRPL33
BCAC_BC	13459_30_TOR4A_CI167	Wald ratio	rs6542680	0.075495	0.159937	0.636905	-0.23798	0.388972	1.07842	0.788217	1.47546	NA	NA	NA	0.852283	TOR4A
BCAC_BC	13460_4_CHAD_CHAD	Inverse variance weighted	17	-0.0652	0.042974	0.129221	-0.14943	0.01903	0.936881	0.8612	1.01921	NA	NA	NA	0.374288	CHAD
BCAC_BC	13463_1_PXDN_PXDN	Inverse variance weighted	14	0.055875	0.035886	0.119467	-0.01446	0.126212	1.05747	0.985643	1.13452	NA	NA	NA	0.355697	PXDN
BCAC_BC	13464_8_NRAC_NRAC	Inverse variance weighted	22	-0.00286	0.02623	0.913057	-0.05427	0.048547	0.99714	0.947172	1.04974	NA	NA	NA	0.968927	NRAC
BCAC_BC	13465_5_RCAN1_CCP1	Inverse variance weighted	14	0.038406	0.03439	0.264086	-0.029	0.105811	1.03915	0.971418	1.11161	NA	NA	NA	0.567411	RCAN1
BCAC_BC	13468_5_NEURL4_NEUL4	Inverse variance weighted	17	0.023023	0.034403	0.50335	-0.04441	0.090453	1.02329	0.956565	1.09467	NA	NA	NA	0.773235	NEURL4
BCAC_BC	13470_43_PTH1R_PTH1R	Inverse variance weighted	15	-0.04221	0.033897	0.213085	-0.10865	0.024232	0.958672	0.897049	1.02453	NA	NA	NA	0.510488	PTH1R
BCAC_BC	13472_35_HDHD2_HDHD2	Inverse variance weighted	23	-0.03417	0.016684	0.040542	-0.06687	-0.00147	0.966406	0.935315	0.99853	0.78362	0.83703	TRUE	0.16883	HDHD2
BCAC_BC	13474_40_GSTK1_GSTK1	Inverse variance weighted	6	-0.03105	0.070742	0.660737	-0.1697	0.107606	0.969429	0.843915	1.11361	NA	NA	NA	0.867854	GSTK1
BCAC_BC	13475_10_UBE2D4_UB2D4	Wald ratio	rs1354034	0.02061	0.154891	0.894143	-0.28298	0.324197	1.02082	0.753538	1.38292	NA	NA	NA	0.962432	UBE2D4
BCAC_BC	13476_16_KIN_KIN17	Inverse variance weighted	2	-0.09171	0.125965	0.466566	-0.3386	0.155179	0.912368	0.712765	1.16787	NA	NA	NA	0.763137	KIN
BCAC_BC	13477_65_LTB4R_LT4R1	Inverse variance weighted	12	-0.08251	0.043287	0.056644	-0.16735	0.002335	0.920804	0.845903	1.00234	NA	NA	NA	0.216454	LTB4R
BCAC_BC	13479_8_FAM171A2_F1712	Inverse variance weighted	8	0.001358	0.048195	0.977517	-0.0931	0.095821	1.00136	0.911098	1.10056	NA	NA	NA	0.99226	FAM171A2
BCAC_BC	13481_24_TCEA2_TCEA2	Inverse variance weighted	6	0.139318	0.05062	0.005919	0.040103	0.238533	1.14949	1.04092	1.26939	0.276522	0.604947	TRUE	0.044919	TCEA2
BCAC_BC	13482_14_CNOT1_CNOT1	Inverse variance weighted	3	-0.07892	0.153226	0.606515	-0.37924	0.221403	0.924114	0.68438	1.24783	NA	NA	NA	0.841724	CNOT1
BCAC_BC	13484_69_COL1A1_CO1A1	Inverse variance weighted	7	-0.03498	0.055484	0.528356	-0.14373	0.073765	0.965621	0.86612	1.07655	NA	NA	NA	0.791924	COL1A1
BCAC_BC	13486_9_PKD2_PKD2	Wald ratio	rs2741042	-0.00114	0.173892	0.994768	-0.34197	0.339688	0.99886	0.710371	1.40451	NA	NA	NA	0.998113	PKD2
BCAC_BC	13488_3_ARFIP1_ARFP1	Inverse variance weighted	21	-0.08098	0.026294	0.002073	-0.13251	-0.02944	0.922217	0.875892	0.970991	0.075737	0.384111	TRUE	0.021843	ARFIP1
BCAC_BC	13490_1_MPP6_MPP6	Inverse variance weighted	22	-0.04352	0.027051	0.1077	-0.09654	0.009505	0.957418	0.907978	1.00955	NA	NA	NA	0.332167	MPP6
BCAC_BC	13491_40_PDE6D_PDE6D	Inverse variance weighted	9	0.108904	0.07507	0.146867	-0.03823	0.256041	1.11505	0.962488	1.29181	NA	NA	NA	0.406522	PDE6D
BCAC_BC	13492_44_HSPA9_HSPA9B	Wald ratio	rs9959832	-0.09035	0.183295	0.622079	-0.4496	0.268911	0.913614	0.63788	1.30854	NA	NA	NA	0.849731	HSPA9
BCAC_BC	13493_5_GRID1_GRID1	Inverse variance weighted	13	-0.03167	0.037684	0.400737	-0.10553	0.042194	0.96883	0.899852	1.0431	NA	NA	NA	0.712932	GRID1
BCAC_BC	13494_6_CERS5_CERS5	Inverse variance weighted	3	-0.03391	0.09966	0.733675	-0.22924	0.161426	0.96666	0.795135	1.17518	NA	NA	NA	0.905853	CERS5
BCAC_BC	13495_48_HCAR2_HCAR2	Inverse variance weighted	4	-0.05185	0.062529	0.407016	-0.1744	0.07071	0.949475	0.839959	1.07327	NA	NA	NA	0.716943	HCAR2
BCAC_BC	13496_19_HMGCS1_HMCS1	Wald ratio	rs10185431	-0.08933	0.165853	0.590174	-0.4144	0.235746	0.914547	0.660738	1.26585	NA	NA	NA	0.830795	HMGCS1
BCAC_BC	13497_34_EIF3J_EIF3J	Inverse variance weighted	4	-0.04436	0.067554	0.511355	-0.17677	0.088041	0.956605	0.837973	1.09203	NA	NA	NA	0.777833	EIF3J
BCAC_BC	13498_1_MIOX_MIOX	Inverse variance weighted	19	-0.00861	0.019179	0.653511	-0.0462	0.028982	0.991428	0.95485	1.02941	NA	NA	NA	0.862477	MIOX
BCAC_BC	13501_10_SLC35G2_S35G2	Inverse variance weighted	237	-0.01659	0.008027	0.038778	-0.03232	-0.00086	0.983548	0.968194	0.999145	0.000813	0.951946	TRUE	0.164712	SLC35G2
BCAC_BC	13502_2_SLC26A11_S2611	Inverse variance weighted	39	-0.04673	0.019747	0.017954	-0.08543	-0.00803	0.954344	0.918113	0.992004	0.976436	0.574261	TRUE	0.098282	SLC26A11
BCAC_BC	13503_19_ARL6IP5_PRAF3	Inverse variance weighted	4	0.024387	0.066376	0.71331	-0.10571	0.154484	1.02469	0.899686	1.16705	NA	NA	NA	0.895972	ARL6IP5
BCAC_BC	13506_10_DUS2_DUS2L	Inverse variance weighted	58	-0.04925	0.015985	0.002064	-0.08058	-0.01792	0.951944	0.922582	0.982242	0.929748	0.423605	TRUE	0.021797	DUS2
BCAC_BC	13507_51_TRADD_TRADD	Inverse variance weighted	61	-0.03623	0.015721	0.021181	-0.06705	-0.00542	0.964416	0.935152	0.994595	0.990596	0.197936	TRUE	0.10946	TRADD
BCAC_BC	13509_5_SCAMP5_SCAM5	Inverse variance weighted	13	-0.05369	0.04107	0.191142	-0.13418	0.02681	0.947729	0.87443	1.02717	NA	NA	NA	0.479758	SCAMP5
BCAC_BC	13510_7_ATP2A3_AT2A3	Inverse variance weighted	20	-0.0108	0.035634	0.761815	-0.08064	0.059042	0.989258	0.922523	1.06082	NA	NA	NA	0.925305	ATP2A3
BCAC_BC	13511_29_SATB1_SATB1	Inverse variance weighted	5	-0.03969	0.058343	0.496344	-0.15404	0.074664	0.961089	0.857238	1.07752	NA	NA	NA	0.769801	SATB1
BCAC_BC	13512_28_HNRNPR_HNRPR	Inverse variance weighted	13	-0.01957	0.043281	0.651152	-0.1044	0.065261	0.98062	0.900863	1.06744	NA	NA	NA	0.860734	HNRNPR
BCAC_BC	13513_174_PIAS3_PIAS3	Inverse variance weighted	5	-0.01645	0.077898	0.832729	-0.16913	0.136227	0.983682	0.844398	1.14594	NA	NA	NA	0.954801	PIAS3
BCAC_BC	13514_121_RAB35_Rab_1C	Inverse variance weighted	82	-0.04847	0.012949	0.000182	-0.07385	-0.02309	0.952682	0.928807	0.977171	0.962289	0.601065	TRUE	0.004112	RAB35
BCAC_BC	13515_8_RPRD1A_RPR1A	Inverse variance weighted	7	0.049356	0.059642	0.407937	-0.06754	0.166255	1.05059	0.934687	1.18087	NA	NA	NA	0.717527	RPRD1A
BCAC_BC	13516_46_EMC4_TMM85	Inverse variance weighted	112	0.006099	0.00846	0.470948	-0.01048	0.022681	1.00612	0.989572	1.02294	NA	NA	NA	0.765401	EMC4
BCAC_BC	13517_3_PTCHD3_PTHD3	Inverse variance weighted	9	-0.03978	0.04728	0.400126	-0.13245	0.052888	0.960999	0.875946	1.05431	NA	NA	NA	0.712447	PTCHD3
BCAC_BC	13518_5_ASAP2_ASAP2	Inverse variance weighted	125	-0.02441	0.010903	0.025184	-0.04578	-0.00304	0.975889	0.955256	0.996967	0.015285	0.800432	TRUE	0.123668	ASAP2
BCAC_BC	13519_112_ARHGEF25_ARHGP	Inverse variance weighted	10	-0.00682	0.044803	0.879021	-0.09463	0.080994	0.993204	0.909707	1.08437	NA	NA	NA	0.962432	ARHGEF25
BCAC_BC	13524_25_HS6ST2_H6ST2	Inverse variance weighted	8	0.100186	0.057659	0.082287	-0.01283	0.213197	1.10538	0.987257	1.23763	NA	NA	NA	0.279944	HS6ST2
BCAC_BC	13525_17_KCNG4_KCNG4	Inverse variance weighted	60	-0.05751	0.015837	0.000282	-0.08855	-0.02647	0.944114	0.915258	0.973879	0.980007	0.583776	TRUE	0.005748	KCNG4
BCAC_BC	13526_5_SSB_LA	Wald ratio	rs184067804	0.140809	0.142528	0.323181	-0.13855	0.420164	1.15121	0.870624	1.52221	NA	NA	NA	0.63354	SSB
BCAC_BC	13529_39_NAP1L2_NP1L2	Inverse variance weighted	13	0.002869	0.031593	0.927635	-0.05905	0.064791	1.00287	0.942657	1.06694	NA	NA	NA	0.972219	NAP1L2
BCAC_BC	13532_25_CNEP1R1_NEPR1	Inverse variance weighted	4	-0.02594	0.076176	0.733465	-0.17524	0.123365	0.974394	0.839252	1.1313	NA	NA	NA	0.905853	CNEP1R1
BCAC_BC	13534_20_MYOM2_MYOM2	Inverse variance weighted	18	-0.0303	0.042651	0.47745	-0.11389	0.053296	0.970155	0.892352	1.05474	NA	NA	NA	0.767704	MYOM2
BCAC_BC	13535_2_COL4A3BP_C43BP	Inverse variance weighted	3	0.057917	0.095902	0.545896	-0.13005	0.245884	1.05963	0.878051	1.27875	NA	NA	NA	0.804664	COL4A3BP
BCAC_BC	13536_56_POLI_POLI	Inverse variance weighted	11	0.055069	0.03888	0.15667	-0.02114	0.131274	1.05661	0.979085	1.14028	NA	NA	NA	0.422163	POLI
BCAC_BC	13539_131_KCNN1_KCNN1	Inverse variance weighted	58	-0.04961	0.015504	0.001377	-0.07999	-0.01922	0.951605	0.923122	0.980966	0.995893	0.397628	TRUE	0.016743	KCNN1
BCAC_BC	13540_1_GPR26_GPR26	Inverse variance weighted	51	-0.04948	0.017448	0.004569	-0.08368	-0.01528	0.951724	0.919727	0.984833	0.990973	0.446242	TRUE	0.037194	GPR26
BCAC_BC	13541_1_MYCT1_MYCT1	Inverse variance weighted	23	-0.05471	0.028275	0.052989	-0.11013	0.000707	0.946757	0.895716	1.00071	NA	NA	NA	0.205931	MYCT1
BCAC_BC	13544_9_HMHA1_HMHA1	Inverse variance weighted	4	0.003725	0.054951	0.945954	-0.10398	0.11143	1.00373	0.901244	1.11787	NA	NA	NA	0.97841	HMHA1
BCAC_BC	13547_5_HTR7_5HT7R	Inverse variance weighted	2	-0.13772	0.059509	0.020655	-0.25435	-0.02108	0.871345	0.775418	0.979141	0.552944	NA	TRUE	0.107925	HTR7
BCAC_BC	13548_53_PPAPDC1A_PPC1A	Inverse variance weighted	57	-0.03849	0.016203	0.01751	-0.07025	-0.00674	0.962237	0.932159	0.993285	0.966688	0.658326	TRUE	0.096955	PPAPDC1A
BCAC_BC	13549_15_ADAM29_ADA29	Inverse variance weighted	10	-0.05481	0.047195	0.245484	-0.14731	0.03769	0.946664	0.863024	1.03841	NA	NA	NA	0.546204	ADAM29
BCAC_BC	13552_7_SWAP70_SWP70	Inverse variance weighted	138	0.044795	0.008194	4.58e-08	0.028735	0.060855	1.04581	1.02915	1.06274	0.333439	0.993239	TRUE	6.41e-06	SWAP70
BCAC_BC	13553_4_DCUN1D3_DCNL3	Wald ratio	rs2231516	-0.33947	0.183473	0.064275	-0.69908	0.020132	0.712144	0.497042	1.02034	NA	NA	NA	0.234664	DCUN1D3
BCAC_BC	13554_78_REPIN1_REPI1	Inverse variance weighted	22	-0.03737	0.027545	0.174876	-0.09136	0.016618	0.96332	0.912691	1.01676	NA	NA	NA	0.452669	REPIN1
BCAC_BC	13556_28_HTR2A_5HT2A	Wald ratio	rs71585211	0.148383	0.131523	0.25924	-0.1094	0.406168	1.15996	0.89637	1.50106	NA	NA	NA	0.562118	HTR2A
BCAC_BC	13557_3_PVRL3_Nectin_3	Inverse variance weighted	31	-0.04499	0.023637	0.057005	-0.09131	0.001341	0.95601	0.912731	1.00134	NA	NA	NA	0.217259	PVRL3
BCAC_BC	13563_259_ACBD7_ACBD7	Inverse variance weighted	6	-0.04857	0.065809	0.460482	-0.17756	0.080415	0.95259	0.837313	1.08374	NA	NA	NA	0.758239	ACBD7
BCAC_BC	13565_2_RBL2_p130	Inverse variance weighted	380	0.011319	0.005932	0.056382	-0.00031	0.022946	1.01138	0.999692	1.02321	NA	NA	NA	0.215641	RBL2
BCAC_BC	13566_2_SSU72_SSU72	Inverse variance weighted	123	0.062459	0.01112	1.95e-08	0.040664	0.084255	1.06445	1.0415	1.08791	0.004034	0.800919	TRUE	3.13e-06	SSU72
BCAC_BC	13568_30_PSMD4_PSMD4	Inverse variance weighted	3	0.020661	0.09609	0.829756	-0.16768	0.208997	1.02088	0.845628	1.23244	NA	NA	NA	0.953328	PSMD4
BCAC_BC	13570_43_HDLBP_VIGLN	Inverse variance weighted	3	-0.02513	0.128777	0.845309	-0.27753	0.227278	0.975188	0.757654	1.25518	NA	NA	NA	0.960298	HDLBP
BCAC_BC	13572_43_PSMD11_PSD11	Inverse variance weighted	5	0.104359	0.088682	0.239283	-0.06946	0.278176	1.11	0.9329	1.32072	NA	NA	NA	0.538201	PSMD11
BCAC_BC	13573_5_ARPC3_p21_ARC	Inverse variance weighted	12	-0.03396	0.042542	0.42468	-0.11734	0.049419	0.966608	0.88928	1.05066	NA	NA	NA	0.733309	ARPC3
BCAC_BC	13574_50_RND1_RND1	Inverse variance weighted	22	-0.04136	0.029955	0.167328	-0.10007	0.017349	0.959481	0.90477	1.0175	NA	NA	NA	0.44076	RND1
BCAC_BC	13575_40_DVL2_DVL2	Inverse variance weighted	26	-0.03612	0.0313	0.248439	-0.09747	0.025223	0.96452	0.907127	1.02554	NA	NA	NA	0.5494	DVL2
BCAC_BC	13578_98_ABLIM3_ABLM3	Inverse variance weighted	7	0.108795	0.050704	0.031898	0.009415	0.208175	1.11493	1.00946	1.23143	0.94147	0.317474	TRUE	0.144542	ABLIM3
BCAC_BC	13583_19_APAF1_Apaf_1	Inverse variance weighted	2	0.072901	0.121815	0.549537	-0.16586	0.311659	1.07562	0.847167	1.36569	NA	NA	NA	0.806565	APAF1
BCAC_BC	13587_10_RACGAP1_RGAP1	Inverse variance weighted	179	-0.0529	0.010934	1.31e-06	-0.07433	-0.03147	0.948476	0.928366	0.969022	4.28e-12	0.001165	TRUE	0.000109	RACGAP1
BCAC_BC	13588_11_ANXA9_ANXA9	Inverse variance weighted	6	-0.04267	0.05733	0.45672	-0.15504	0.069699	0.958229	0.856384	1.07218	NA	NA	NA	0.75544	ANXA9
BCAC_BC	13589_10_APBB3_APBB3	Inverse variance weighted	6	0.007265	0.060571	0.904524	-0.11145	0.125984	1.00729	0.894533	1.13426	NA	NA	NA	0.965938	APBB3
BCAC_BC	13590_1_REXO2_ORN	Inverse variance weighted	12	-0.0379	0.05714	0.507107	-0.1499	0.07409	0.962806	0.860796	1.0769	NA	NA	NA	0.774859	REXO2
BCAC_BC	13591_31_PRIM1_PRI1	Inverse variance weighted	10	-0.04501	0.043418	0.299931	-0.13011	0.040093	0.955992	0.878003	1.04091	NA	NA	NA	0.610763	PRIM1
BCAC_BC	13594_158_GGA1_GGA1	Inverse variance weighted	2	0.080456	0.103726	0.43795	-0.12285	0.28376	1.08378	0.884399	1.32811	NA	NA	NA	0.744378	GGA1
BCAC_BC	13596_3_RAB27B_RB27B	Inverse variance weighted	46	-0.04437	0.019946	0.026106	-0.08347	-0.00528	0.956597	0.919921	0.994736	0.89982	0.687817	TRUE	0.126623	RAB27B
BCAC_BC	13597_20_RAB31_RAB31	Inverse variance weighted	10	0.017054	0.039173	0.663305	-0.05972	0.093833	1.0172	0.942024	1.09838	NA	NA	NA	0.868862	RAB31
BCAC_BC	13599_15_RABEPK_RABEK	Inverse variance weighted	68	-0.04939	0.013873	0.000371	-0.07658	-0.0222	0.951808	0.926276	0.978044	0.905449	0.72254	TRUE	0.006903	RABEPK
BCAC_BC	13602_6_NHP2L1_NH2L1	Wald ratio	rs709932	0.106269	0.105288	0.312824	-0.1001	0.312635	1.11212	0.90475	1.36702	NA	NA	NA	0.622578	NHP2L1
BCAC_BC	13603_7_RFESD_RFESD	Inverse variance weighted	16	0.068709	0.031768	0.030556	0.006443	0.130975	1.07113	1.00646	1.13994	0.861178	0.072413	TRUE	0.139919	RFESD
BCAC_BC	13604_27_NEURL1_NEUL1	Inverse variance weighted	55	-0.05052	0.016444	0.002124	-0.08275	-0.01829	0.950736	0.920582	0.981877	0.976698	0.200431	TRUE	0.022034	NEURL1
BCAC_BC	13605_16_ANXA10_ANX10	Inverse variance weighted	18	-0.07372	0.032887	0.024978	-0.13818	-0.00927	0.928928	0.87094	0.990777	0.732126	0.992712	TRUE	0.123253	ANXA10
BCAC_BC	13609_11_GTF2I_GTF2I	Inverse variance weighted	2	0.032458	0.180591	0.857362	-0.3215	0.386416	1.03299	0.725061	1.4717	NA	NA	NA	0.962432	GTF2I
BCAC_BC	13610_9_MAGEA10_MAGE_10	Inverse variance weighted	53	0.009774	0.014529	0.501119	-0.0187	0.038252	1.00982	0.981471	1.03899	NA	NA	NA	0.771951	MAGEA10
BCAC_BC	13612_7_CYTIP_CYTIP	Inverse variance weighted	4	-0.03523	0.098249	0.719908	-0.2278	0.157338	0.965383	0.796284	1.17039	NA	NA	NA	0.897765	CYTIP
BCAC_BC	13613_23_AK5_Adenylate_kinase_isoenzyme_5	Inverse variance weighted	33	-0.04619	0.023305	0.047486	-0.09187	-0.00051	0.954862	0.912228	0.999489	0.696684	0.761155	TRUE	0.188591	AK5
BCAC_BC	13614_6_CREBBP_CREB_binding_protein	Inverse variance weighted	42	0.000969	0.019002	0.959332	-0.03628	0.038214	1.00097	0.964374	1.03895	NA	NA	NA	0.985205	CREBBP
BCAC_BC	13618_15_MAD1L1_MD1L1	Inverse variance weighted	39	-0.05774	0.021784	0.00804	-0.10043	-0.01504	0.9439	0.904447	0.985073	0.939379	0.235492	TRUE	0.056936	MAD1L1
BCAC_BC	13620_10_ASNA1_ASNA	Inverse variance weighted	27	-0.00054	0.020162	0.978741	-0.04005	0.03898	0.999463	0.960737	1.03975	NA	NA	NA	0.992312	ASNA1
BCAC_BC	13621_31_AP2A2_AP2A2	Inverse variance weighted	5	-0.04245	0.071211	0.551095	-0.18202	0.097124	0.958438	0.833581	1.102	NA	NA	NA	0.806847	AP2A2
BCAC_BC	13622_16_PPP2R5A_2A5A	Inverse variance weighted	4	0.094013	0.081644	0.249526	-0.06601	0.254035	1.09857	0.936123	1.28922	NA	NA	NA	0.550402	PPP2R5A
BCAC_BC	13623_4_MLL2_MLL2	Inverse variance weighted	10	-0.01238	0.05014	0.804994	-0.11065	0.085896	0.987697	0.895248	1.08969	NA	NA	NA	0.942671	MLL2
BCAC_BC	13624_17_NADK_NADK	Inverse variance weighted	13	-0.01513	0.03519	0.667171	-0.0841	0.053839	0.984981	0.919335	1.05532	NA	NA	NA	0.870817	NADK
BCAC_BC	13625_19_SSB_LA	Inverse variance weighted	2	-0.08602	0.098626	0.383109	-0.27933	0.107287	0.917576	0.756292	1.11325	NA	NA	NA	0.695391	SSB
BCAC_BC	13628_58_GRB14_GRB14	Inverse variance weighted	14	-0.01438	0.035895	0.688632	-0.08474	0.055971	0.985719	0.918752	1.05757	NA	NA	NA	0.883691	GRB14
BCAC_BC	13629_25_ATG4B_ATG4B	Inverse variance weighted	4	-0.03644	0.14623	0.803203	-0.32305	0.25017	0.964215	0.723936	1.28424	NA	NA	NA	0.941589	ATG4B
BCAC_BC	13631_1_RBBP5_RB_binding_protein_5	Inverse variance weighted	12	-0.05428	0.036314	0.135011	-0.12545	0.016899	0.947171	0.882099	1.01704	NA	NA	NA	0.38558	RBBP5
BCAC_BC	13632_10_ZYX_Zyxin	Inverse variance weighted	5	0.104326	0.091676	0.255126	-0.07536	0.284011	1.10996	0.92741	1.32845	NA	NA	NA	0.557936	ZYX
BCAC_BC	13634_209_PIR_PIR	Inverse variance weighted	69	0.011828	0.010156	0.244172	-0.00808	0.031735	1.0119	0.991954	1.03224	NA	NA	NA	0.544101	PIR
BCAC_BC	13636_20_NAP1L1_NP1L1	Inverse variance weighted	6	-0.14768	0.067482	0.028636	-0.27995	-0.01542	0.862705	0.755823	0.984701	0.186589	0.889385	TRUE	0.134096	NAP1L1
BCAC_BC	13639_101_USO1_USO1	Inverse variance weighted	3	0.046239	0.078383	0.555251	-0.10739	0.199869	1.04732	0.898174	1.22124	NA	NA	NA	0.809112	USO1
BCAC_BC	13642_90_IFIT3_CIG49	Inverse variance weighted	7	0.111832	0.046845	0.016973	0.020017	0.203648	1.11833	1.02022	1.22587	0.466467	0.303003	TRUE	0.095069	IFIT3
BCAC_BC	13645_14_DHX38_PRP16	Inverse variance weighted	52	-0.05004	0.017198	0.003619	-0.08375	-0.01633	0.951192	0.919663	0.983802	0.990586	0.356065	TRUE	0.031611	DHX38
BCAC_BC	13650_11_KCNIP1_KCIP1	Inverse variance weighted	64	-0.04372	0.015214	0.004055	-0.07354	-0.0139	0.957219	0.929096	0.986193	0.981902	0.431908	TRUE	0.034416	KCNIP1
BCAC_BC	13651_54_ZFP91_ZFP91	Wald ratio	rs35989200	-0.02568	0.199318	0.897496	-0.41634	0.364986	0.97465	0.659456	1.44049	NA	NA	NA	0.963887	ZFP91
BCAC_BC	13652_2_TOM1L1_TM1L1	Inverse variance weighted	17	-0.07758	0.045488	0.088121	-0.16673	0.011582	0.925358	0.846427	1.01165	NA	NA	NA	0.289337	TOM1L1
BCAC_BC	13653_335_MACROD1_MACD1	Inverse variance weighted	67	-0.04359	0.01426	0.002238	-0.07154	-0.01564	0.957349	0.930963	0.984483	0.97772	0.604922	TRUE	0.022673	MACROD1
BCAC_BC	13654_1_ROCK2_ROCK2	Inverse variance weighted	2	0.083093	0.098224	0.397581	-0.10943	0.275612	1.08664	0.896348	1.31734	NA	NA	NA	0.710186	ROCK2
BCAC_BC	13655_34_NCL_Nucleolin	Inverse variance weighted	5	-0.06182	0.073503	0.400346	-0.20588	0.08225	0.940055	0.813928	1.08573	NA	NA	NA	0.712547	NCL
BCAC_BC	13657_2_PNKP_PNKP	Inverse variance weighted	9	0.093634	0.041993	0.025762	0.011329	0.175939	1.09816	1.01139	1.19237	0.866216	0.371437	TRUE	0.125516	PNKP
BCAC_BC	13658_31_PDGFC_PDGF_CC	Inverse variance weighted	50	-0.03943	0.01792	0.027797	-0.07455	-0.0043	0.961341	0.928162	0.995706	0.984627	0.419757	TRUE	0.131444	PDGFC
BCAC_BC	13659_36_ATP13A1_AT131	Inverse variance weighted	56	-0.05572	0.015744	0.000401	-0.08658	-0.02486	0.945804	0.917065	0.975445	0.492831	0.020466	TRUE	0.007194	ATP13A1
BCAC_BC	13665_35_PPP2R3A_PP2A__subunit_B	Inverse variance weighted	81	-0.01376	0.011798	0.243509	-0.03688	0.009365	0.986334	0.963787	1.00941	NA	NA	NA	0.543301	PPP2R3A
BCAC_BC	13666_222_CA10_Carbonic_Anhydrase_X	Inverse variance weighted	72	0.00486	0.013864	0.725912	-0.02231	0.032034	1.00487	0.977934	1.03255	NA	NA	NA	0.902142	CA10
BCAC_BC	13669_6_FGFR3_FGFR_3	Inverse variance weighted	34	-0.01269	0.029456	0.666652	-0.07042	0.045045	0.987392	0.932002	1.04608	NA	NA	NA	0.870817	FGFR3
BCAC_BC	13671_40_ELANE_Elastase	Inverse variance weighted	89	0.015351	0.012541	0.220932	-0.00923	0.039932	1.01547	0.990813	1.04074	NA	NA	NA	0.520417	ELANE
BCAC_BC	13672_3_HSPA6_HSP76	Inverse variance weighted	52	-0.04032	0.017436	0.02074	-0.0745	-0.00615	0.960479	0.928211	0.99387	0.979484	0.567154	TRUE	0.108212	HSPA6
BCAC_BC	13673_21_CCT7_TCPH	Inverse variance weighted	16	0.017278	0.025704	0.501459	-0.0331	0.067657	1.01743	0.967441	1.07	NA	NA	NA	0.772114	CCT7
BCAC_BC	13676_46_INHBB_Inhibin_bB_chain	Inverse variance weighted	29	-0.0187	0.021868	0.392572	-0.06156	0.024165	0.981477	0.940299	1.02446	NA	NA	NA	0.705654	INHBB
BCAC_BC	13680_3_NAB2_NAB2	Wald ratio	rs10822155	-0.28278	0.183357	0.12302	-0.64216	0.076603	0.753687	0.526156	1.07961	NA	NA	NA	0.362957	NAB2
BCAC_BC	13681_173_CSNK2A2_CSK22	Inverse variance weighted	51	-0.04574	0.017596	0.009342	-0.08022	-0.01125	0.955294	0.922909	0.988815	0.994941	0.361916	TRUE	0.062296	CSNK2A2
BCAC_BC	13682_47_CSF1R_M_CSF_R	Inverse variance weighted	84	0.059472	0.020189	0.003222	0.019901	0.099043	1.06128	1.0201	1.10411	7.28e-12	0.270515	TRUE	0.029383	CSF1R
BCAC_BC	13686_2_IL5RA_IL_5_Ra	Inverse variance weighted	120	0.003201	0.009844	0.74506	-0.01609	0.022495	1.00321	0.984036	1.02275	NA	NA	NA	0.913387	IL5RA
BCAC_BC	13689_2_ODC1_Ornithine_decarboxylase	Inverse variance weighted	44	-0.01775	0.021146	0.40125	-0.0592	0.023696	0.982407	0.942522	1.02398	NA	NA	NA	0.713183	ODC1
BCAC_BC	13691_10_SLC5A8_SC5A8	Inverse variance weighted	102	-0.01036	0.010295	0.314233	-0.03054	0.009818	0.989693	0.969922	1.00987	NA	NA	NA	0.62401	SLC5A8
BCAC_BC	13692_154_WISP1_WISP_1	Inverse variance weighted	210	-0.0226	0.007413	0.002303	-0.03713	-0.00807	0.977656	0.963554	0.991966	0.006181	0.759644	TRUE	0.023031	WISP1
BCAC_BC	13694_24_CRLF2_TSLP_R	Wald ratio	rs10922098	-0.10477	0.154493	0.497667	-0.40758	0.198034	0.90053	0.66526	1.219	NA	NA	NA	0.769801	CRLF2
BCAC_BC	13698_28_KIAA0319L_K319L	Inverse variance weighted	18	-0.05449	0.027301	0.04595	-0.108	-0.00098	0.946969	0.897629	0.999022	0.923571	0.581401	TRUE	0.18443	KIAA0319L
BCAC_BC	13700_10_ANXA2_annexin_II	Inverse variance weighted	191	-0.00613	0.006598	0.35249	-0.01907	0.006797	0.993884	0.981114	1.00682	NA	NA	NA	0.664421	ANXA2
BCAC_BC	13711_10_CLTC_CLH1	Inverse variance weighted	22	-0.03958	0.026249	0.131547	-0.09103	0.011864	0.961189	0.912988	1.01193	NA	NA	NA	0.378928	CLTC
BCAC_BC	13713_164_SEC22A_SC22A	Inverse variance weighted	4	0.007366	0.08324	0.929484	-0.15578	0.170517	1.00739	0.855743	1.18592	NA	NA	NA	0.972454	SEC22A
BCAC_BC	13719_19_PAK4_PAK4	Inverse variance weighted	2	0.06617	0.123964	0.593489	-0.1768	0.309141	1.06841	0.837948	1.36225	NA	NA	NA	0.833496	PAK4
BCAC_BC	13724_27_FGF19_FGF_19	Inverse variance weighted	33	-0.08207	0.01863	1.06e-05	-0.11858	-0.04555	0.92121	0.888179	0.955469	0.705448	0.016184	TRUE	0.000548	FGF19
BCAC_BC	13726_4_CD80_B7	Inverse variance weighted	3	-0.04874	0.07958	0.540219	-0.20472	0.107235	0.952428	0.814878	1.1132	NA	NA	NA	0.801264	CD80
BCAC_BC	13744_37_IL3RA_IL_3_Ra	Inverse variance weighted	203	-0.01828	0.005299	0.000563	-0.02866	-0.00789	0.981889	0.971743	0.992141	0.560743	0.669993	TRUE	0.008917	IL3RA
BCAC_BC	13926_1_RMI1_RMI1	Inverse variance weighted	44	-0.04319	0.020834	0.038152	-0.08403	-0.00236	0.957727	0.919407	0.997644	0.921623	0.2806	TRUE	0.162581	RMI1
BCAC_BC	13993_20_EPB41L1_E41L1	Inverse variance weighted	5	-0.04567	0.073733	0.535656	-0.19019	0.098847	0.955357	0.826804	1.1039	NA	NA	NA	0.79797	EPB41L1
BCAC_BC	13994_1_FBL_FBRL	Inverse variance weighted	61	-0.04177	0.015152	0.005839	-0.07147	-0.01207	0.959091	0.931026	0.988001	0.878493	0.339046	TRUE	0.044471	FBL
BCAC_BC	13996_16_PPCDC_COAC	Inverse variance weighted	2	-0.09748	0.111469	0.381828	-0.31596	0.120996	0.907117	0.729086	1.12862	NA	NA	NA	0.694065	PPCDC
BCAC_BC	13998_26_ADSSL1_PURA1	Inverse variance weighted	29	-0.02819	0.029008	0.331165	-0.08504	0.028667	0.972205	0.918471	1.02908	NA	NA	NA	0.64035	ADSSL1
BCAC_BC	14002_18_DOCK9_DOCK9	Inverse variance weighted	5	0.070013	0.100844	0.487514	-0.12764	0.267667	1.07252	0.880169	1.30691	NA	NA	NA	0.769801	DOCK9
BCAC_BC	14005_2_CHD7_CHD7	Inverse variance weighted	3	0.00879	0.100012	0.929961	-0.18723	0.204814	1.00883	0.82925	1.2273	NA	NA	NA	0.972527	CHD7
BCAC_BC	14006_36_GNMT_GNMT	Inverse variance weighted	55	0.022478	0.018076	0.213679	-0.01295	0.057907	1.02273	0.987132	1.05962	NA	NA	NA	0.511097	GNMT
BCAC_BC	14007_22_PAPSS1_PAPS1	Inverse variance weighted	18	-0.01405	0.03151	0.655624	-0.07581	0.047708	0.986046	0.92699	1.04886	NA	NA	NA	0.863753	PAPSS1
BCAC_BC	14008_22_DCP1A_DCP1A	Inverse variance weighted	62	-0.01302	0.017819	0.46488	-0.04795	0.021902	0.987062	0.953184	1.02214	NA	NA	NA	0.762361	DCP1A
BCAC_BC	14009_65_TNFAIP3_TNFAIP3	Inverse variance weighted	11	0.005494	0.036354	0.879882	-0.06576	0.076749	1.00551	0.936355	1.07977	NA	NA	NA	0.962432	TNFAIP3
BCAC_BC	14011_17_S100A11_S100A11	Inverse variance weighted	39	0.028874	0.018878	0.12613	-0.00813	0.065874	1.0293	0.991907	1.06809	NA	NA	NA	0.367717	S100A11
BCAC_BC	14012_17_DHX58_LGP2	Inverse variance weighted	61	0.034124	0.01993	0.086853	-0.00494	0.073187	1.03471	0.995074	1.07593	NA	NA	NA	0.287588	DHX58
BCAC_BC	14013_11_TANK_TANK	Inverse variance weighted	2	#######	0.112586	0.999726	-0.22071	0.220631	0.999961	0.801951	1.24686	NA	NA	NA	0.999828	TANK
BCAC_BC	14019_73_EVPL_EVPL	Wald ratio	rs572515	-0.13905	0.186866	0.456814	-0.50531	0.22721	0.870186	0.603321	1.25509	NA	NA	NA	0.75544	EVPL
BCAC_BC	14021_81_MED4_MED4	Inverse variance weighted	33	0.014512	0.017739	0.413309	-0.02026	0.049282	1.01462	0.979947	1.05052	NA	NA	NA	0.723594	MED4
BCAC_BC	14024_196_EDA_EDA	Inverse variance weighted	59	-0.04042	0.01712	0.018218	-0.07398	-0.00687	0.960382	0.92869	0.993156	0.953674	0.428852	TRUE	0.099255	EDA
BCAC_BC	14025_18_TNFRSF9_4_1BB	Inverse variance weighted	5	-0.06156	0.066587	0.355188	-0.19208	0.068946	0.940292	0.825244	1.07138	NA	NA	NA	0.6669	TNFRSF9
BCAC_BC	14026_24_IL17F_IL_17F	Inverse variance weighted	18	-0.05045	0.032202	0.117176	-0.11357	0.012664	0.9508	0.892644	1.01274	NA	NA	NA	0.35108	IL17F
BCAC_BC	14028_22_PIK3C2A_P3C2A	Inverse variance weighted	65	-0.04572	0.014138	0.00122	-0.07343	-0.01801	0.955306	0.929198	0.982148	0.861312	0.200677	TRUE	0.015397	PIK3C2A
BCAC_BC	14029_42_COPS2_CSN2	Inverse variance weighted	58	-0.00826	0.019288	0.668384	-0.04607	0.029541	0.991772	0.954979	1.02998	NA	NA	NA	0.871569	COPS2
BCAC_BC	14034_22_TACSTD2_GA733_1_protein	Inverse variance weighted	3	0.022724	0.091512	0.803893	-0.15664	0.202087	1.02298	0.855012	1.22395	NA	NA	NA	0.942143	TACSTD2
BCAC_BC	14035_13_TIAM1_TIAM1	Inverse variance weighted	2	-0.08287	0.065191	0.203683	-0.21064	0.044908	0.920475	0.810066	1.04593	NA	NA	NA	0.497504	TIAM1
BCAC_BC	14043_12_EEA1_EEA1	Inverse variance weighted	62	-0.04501	0.014526	0.001944	-0.07348	-0.01654	0.955986	0.929151	0.983596	0.949391	0.881135	TRUE	0.021258	EEA1
BCAC_BC	14045_12_NCOA2_NCOA2	Inverse variance weighted	35	-0.08219	0.024261	0.000705	-0.12974	-0.03464	0.921095	0.87832	0.965953	0.687201	0.355435	TRUE	0.010475	NCOA2
BCAC_BC	14047_78_BDNF_BDNF	Inverse variance weighted	17	-0.08924	0.034456	0.009598	-0.15677	-0.02171	0.914626	0.854898	0.978528	0.498885	0.427087	TRUE	0.063227	BDNF
BCAC_BC	14048_7_IL1RAP_IL_1_R_AcP	Inverse variance weighted	287	0.010149	0.004651	0.029104	0.001033	0.019266	1.0102	1.00103	1.01945	0.573967	0.086402	TRUE	0.135635	IL1RAP
BCAC_BC	14051_54_FOXC2_FOXC2	Inverse variance weighted	6	0.005906	0.065245	0.927875	-0.12197	0.133786	1.00592	0.885171	1.14315	NA	NA	NA	0.972219	FOXC2
BCAC_BC	14054_17_IL15RA_IL_15_Ra	Inverse variance weighted	135	0.009998	0.010172	0.325641	-0.00994	0.029935	1.01005	0.990111	1.03039	NA	NA	NA	0.6359	IL15RA
BCAC_BC	14056_4_CGA_Glycoprotein_hormones_a_chain	Inverse variance weighted	23	-0.03211	0.031327	0.305297	-0.09352	0.029286	0.968395	0.910723	1.02972	NA	NA	NA	0.613147	CGA
BCAC_BC	14060_67_NCF4_NCF4	Inverse variance weighted	34	-0.06807	0.023053	0.003152	-0.11325	-0.02288	0.934199	0.892927	0.977378	0.813325	0.21869	TRUE	0.029035	NCF4
BCAC_BC	14061_48_TNFSF11_sRANKL	Inverse variance weighted	24	-0.05525	0.031854	0.082845	-0.11768	0.007186	0.94625	0.888977	1.00721	NA	NA	NA	0.280281	TNFSF11
BCAC_BC	14063_17_OSM_OSM	Wald ratio	rs2511241	0.48613	0.165685	0.003345	0.161389	0.810872	1.62601	1.17514	2.24987	NA	NA	TRUE	0.029985	OSM
BCAC_BC	14066_49_MAGI2_MAGI2	Inverse variance weighted	158	-0.01328	0.00772	0.085385	-0.02841	0.001851	0.986807	0.971987	1.00185	NA	NA	NA	0.284935	MAGI2
BCAC_BC	14067_6_PKP2_PKP2	Inverse variance weighted	5	0.018366	0.070571	0.794675	-0.11995	0.156684	1.01853	0.886962	1.16963	NA	NA	NA	0.936339	PKP2
BCAC_BC	14079_14_IL18R1_IL_18_Ra	Inverse variance weighted	292	-0.01796	0.005781	0.001889	-0.02929	-0.00663	0.982197	0.97113	0.99339	6.13e-05	0.406515	TRUE	0.020867	IL18R1
BCAC_BC	14090_23_DEF6_DEFI6	Inverse variance weighted	30	0.027577	0.013834	0.046216	0.000462	0.054692	1.02796	1.00046	1.05621	0.990704	0.179663	TRUE	0.184906	DEF6
BCAC_BC	14091_42_CBR3_Carbonyl_reductase_3	Inverse variance weighted	67	-0.0127	0.011567	0.272288	-0.03537	0.009973	0.987382	0.965248	1.01002	NA	NA	NA	0.577951	CBR3
BCAC_BC	14093_10_FLT3LG_Flt3_ligand	Inverse variance weighted	14	-0.02681	0.043381	0.536503	-0.11184	0.058212	0.973542	0.894187	1.05994	NA	NA	NA	0.798957	FLT3LG
BCAC_BC	14094_29_HBEGF_HB_EGF	Inverse variance weighted	34	-0.1003	0.033674	0.002896	-0.1663	-0.0343	0.904564	0.846789	0.966281	1.18e-06	0.664033	TRUE	0.027386	HBEGF
BCAC_BC	14095_1_KLRK1_NKG2D	Inverse variance weighted	3	0.016689	0.110155	0.879576	-0.19922	0.232594	1.01683	0.819373	1.26187	NA	NA	NA	0.962432	KLRK1
BCAC_BC	14100_63_C1QC_C1QC	Inverse variance weighted	191	0.00757	0.007901	0.337999	-0.00792	0.023056	1.0076	0.992116	1.02332	NA	NA	NA	0.647538	C1QC
BCAC_BC	14101_2_CNTFR_CNTFR_alpha	Inverse variance weighted	54	-0.02088	0.018419	0.256953	-0.05698	0.015221	0.979336	0.944612	1.01534	NA	NA	NA	0.559394	CNTFR
BCAC_BC	14106_46_RAP1GDS1_GDP_GTP_exchange_protein	Inverse variance weighted	4	0.128241	0.082995	0.122308	-0.03443	0.290912	1.13683	0.966156	1.33765	NA	NA	NA	0.36192	RAP1GDS1
BCAC_BC	14107_1_MTHFS_MTHFS	Inverse variance weighted	115	0.018452	0.00837	0.027484	0.002047	0.034857	1.01862	1.00205	1.03547	0.481414	0.097073	TRUE	0.130856	MTHFS
BCAC_BC	14111_15_THBS2_TSP2	Inverse variance weighted	3	0.060355	0.089088	0.498102	-0.11426	0.234967	1.06221	0.892029	1.26487	NA	NA	NA	0.769801	THBS2
BCAC_BC	14112_40_RELT_RELT	Inverse variance weighted	53	-0.0404	0.018146	0.025973	-0.07597	-0.00484	0.960402	0.926844	0.995174	0.819353	0.263371	TRUE	0.126118	RELT
BCAC_BC	14114_18_PIANP_PIANP	Inverse variance weighted	2	0.092457	0.121619	0.447126	-0.14592	0.330831	1.09687	0.864229	1.39213	NA	NA	NA	0.752023	PIANP
BCAC_BC	14115_34_ADM_Adrenomedullin	Inverse variance weighted	6	-0.09566	0.043116	0.026501	-0.18017	-0.01116	0.908769	0.835127	0.988904	0.446219	0.26364	TRUE	0.128109	ADM
BCAC_BC	14116_129_S100A4_S100A4	Inverse variance weighted	14	-0.04307	0.044723	0.335526	-0.13073	0.044587	0.957844	0.877456	1.0456	NA	NA	NA	0.645397	S100A4
BCAC_BC	14120_2_RNF43_RNF43	Inverse variance weighted	49	-0.04398	0.018236	0.015875	-0.07972	-0.00824	0.956973	0.923373	0.991795	0.962337	0.21438	TRUE	0.090008	RNF43
BCAC_BC	14121_24_TNFRSF10D_TRAIL_R4	Inverse variance weighted	25	-0.03998	0.027991	0.153165	-0.09485	0.014879	0.960805	0.909512	1.01499	NA	NA	NA	0.417563	TNFRSF10D
BCAC_BC	14122_132_ZNRF3_ZNRF3	Inverse variance weighted	8	0.066452	0.058261	0.254037	-0.04774	0.180644	1.06871	0.953382	1.19799	NA	NA	NA	0.556956	ZNRF3
BCAC_BC	14123_34_C10orf54_GI24	Inverse variance weighted	76	0.021352	0.013042	0.101581	-0.00421	0.046914	1.02158	0.995799	1.04803	NA	NA	NA	0.319668	C10orf54
BCAC_BC	14124_6_EFNA2_Ephrin_A2	Inverse variance weighted	11	0.020485	0.052701	0.697492	-0.08281	0.12378	1.0207	0.920527	1.13177	NA	NA	NA	0.886881	EFNA2
BCAC_BC	14127_240_IFNB1_IFN_b	Wald ratio	rs10922098	-0.12611	0.185957	0.497667	-0.49059	0.238366	0.881518	0.612268	1.26917	NA	NA	NA	0.769801	IFNB1
BCAC_BC	14128_121_IFNA10_IFN10	Inverse variance weighted	12	-0.01247	0.042372	0.768595	-0.09552	0.070583	0.987611	0.908904	1.07313	NA	NA	NA	0.92668	IFNA10
BCAC_BC	14131_37_EFNB2_EFNB2	Inverse variance weighted	20	-0.05706	0.04423	0.197016	-0.14375	0.02963	0.944536	0.866103	1.03007	NA	NA	NA	0.487597	EFNB2
BCAC_BC	14132_21_HHLA2_HHLA2	Inverse variance weighted	9	0.042458	0.04848	0.381148	-0.05256	0.13748	1.04337	0.948794	1.14738	NA	NA	NA	0.694048	HHLA2
BCAC_BC	14133_93_IL1R2_IL_1_sRII	Inverse variance weighted	194	0.012935	0.007902	0.101622	-0.00255	0.028423	1.01302	0.997451	1.02883	NA	NA	NA	0.319668	IL1R2
BCAC_BC	14134_49_AMIGO2_AMGO2	Inverse variance weighted	20	-0.13479	0.038081	0.000401	-0.20943	-0.06015	0.8739	0.811048	0.941623	0.003202	0.972855	TRUE	0.007194	AMIGO2
BCAC_BC	14135_3_RXFP1_RXFP1	Inverse variance weighted	14	-0.03862	0.033417	0.247768	-0.10412	0.026874	0.962114	0.901118	1.02724	NA	NA	NA	0.548754	RXFP1
BCAC_BC	14136_234_CD93_C1QR1	Inverse variance weighted	14	0.101018	0.04253	0.017539	0.017659	0.184377	1.1063	1.01782	1.20247	0.648758	0.338502	TRUE	0.096988	CD93
BCAC_BC	14139_16_NRG4_NRG4	Inverse variance weighted	5	-0.02853	0.060927	0.639553	-0.14795	0.090883	0.97187	0.862474	1.09514	NA	NA	NA	0.853077	NRG4
BCAC_BC	14143_8_HIST2H2BE_H2B2E	Inverse variance weighted	14	-0.1236	0.06016	0.03993	-0.24151	-0.00568	0.883736	0.78544	0.994333	0.000217	0.11389	TRUE	0.1672	HIST2H2BE
BCAC_BC	14144_3_HIST3H2A_H2A3	Inverse variance weighted	12	-0.09861	0.080606	0.221212	-0.25659	0.059382	0.906099	0.773682	1.06118	NA	NA	NA	0.520417	HIST3H2A
BCAC_BC	14146_92_HIST1H3A_H31	Inverse variance weighted	2	0.112893	0.094587	0.232659	-0.0725	0.298284	1.11951	0.930068	1.34754	NA	NA	NA	0.53017	HIST1H3A
BCAC_BC	14149_9_IL36B_IL_1F8	Inverse variance weighted	10	-0.06344	0.043439	0.144199	-0.14858	0.021705	0.938535	0.861935	1.02194	NA	NA	NA	0.401096	IL36B
BCAC_BC	14150_7_IL36A_IL_1F6	Inverse variance weighted	20	-0.02586	0.034522	0.453819	-0.09352	0.041804	0.974472	0.910717	1.04269	NA	NA	NA	0.75544	IL36A
BCAC_BC	14151_4_ISG15_UCRP	Inverse variance weighted	43	0.014966	0.019842	0.450687	-0.02392	0.053856	1.01508	0.97636	1.05533	NA	NA	NA	0.75544	ISG15
BCAC_BC	14153_8_EFNA3_Ephrin_A3	Inverse variance weighted	12	0.052287	0.058635	0.372539	-0.06264	0.167211	1.05368	0.939283	1.182	NA	NA	NA	0.685252	EFNA3
BCAC_BC	14156_33_YWHAB_14_3_3_protein_beta_alpha	Inverse variance weighted	9	-0.02087	0.040759	0.608675	-0.10075	0.05902	0.979349	0.904156	1.0608	NA	NA	NA	0.842885	YWHAB
BCAC_BC	14157_21_YWHAE_14_3_3E	Inverse variance weighted	14	-0.00302	0.033368	0.927804	-0.06843	0.062379	0.996981	0.933863	1.06437	NA	NA	NA	0.972219	YWHAE
BCAC_BC	14158_17_ANXA5_Annexin_V	Inverse variance weighted	11	0.007309	0.033082	0.825151	-0.05753	0.07215	1.00734	0.944091	1.07482	NA	NA	NA	0.950504	ANXA5
BCAC_BC	14175_78_SCP2D1_SCP2D	Inverse variance weighted	237	-0.00634	0.005921	0.28446	-0.01794	0.005268	0.993683	0.982217	1.00528	NA	NA	NA	0.593103	SCP2D1
BCAC_BC	14186_13_RFFL_RFFL	Inverse variance weighted	2	-0.00883	0.122892	0.942724	-0.2497	0.232039	0.991209	0.779036	1.26117	NA	NA	NA	0.977133	RFFL
BCAC_BC	14192_31_PDCL2_PDCL2	Inverse variance weighted	10	-0.04138	0.046779	0.376395	-0.13307	0.050308	0.959465	0.875407	1.0516	NA	NA	NA	0.688842	PDCL2
BCAC_BC	14197_2_PRDM1_PRDM1	Inverse variance weighted	62	-0.03982	0.014213	0.005089	-0.06767	-0.01196	0.960966	0.934565	0.988113	0.979932	0.495895	TRUE	0.040169	PRDM1
BCAC_BC	14203_3_ANXA7_ANXA7	Inverse variance weighted	8	-0.01478	0.056313	0.792957	-0.12515	0.095593	0.985328	0.88236	1.10031	NA	NA	NA	0.935884	ANXA7
BCAC_BC	14204_55_FOXJ2_FOXJ2	Inverse variance weighted	34	0.018007	0.01973	0.361421	-0.02066	0.056679	1.01817	0.979548	1.05832	NA	NA	NA	0.673939	FOXJ2
BCAC_BC	14205_6_HEXIM2_HEXI2	Inverse variance weighted	3	0.058318	0.101694	0.566331	-0.141	0.257639	1.06005	0.868487	1.29387	NA	NA	NA	0.816759	HEXIM2
BCAC_BC	14206_28_APBB1_APBB1	Inverse variance weighted	54	-0.03942	0.017021	0.020569	-0.07278	-0.00606	0.96135	0.929808	0.993962	0.882252	0.989516	TRUE	0.10784	APBB1
BCAC_BC	14208_3_RBP7_RET7	Inverse variance weighted	56	-0.06218	0.01802	0.000559	-0.0975	-0.02686	0.939712	0.907101	0.973496	0.145828	0.971881	TRUE	0.008894	RBP7
BCAC_BC	14216_35_DDX46_DDX46	Inverse variance weighted	83	-0.0505	0.012104	3.02e-05	-0.07422	-0.02677	0.950757	0.928466	0.973582	0.614603	0.155942	TRUE	0.001215	DDX46
BCAC_BC	14226_120_BHMT2_BHMT2	Inverse variance weighted	53	-0.03624	0.015789	0.021728	-0.06719	-0.00529	0.96441	0.935022	0.994723	0.933547	0.507708	TRUE	0.111359	BHMT2
BCAC_BC	14227_21_MYL6B_MYL6B	Inverse variance weighted	6	-0.02572	0.049342	0.602163	-0.12243	0.070989	0.974606	0.884765	1.07357	NA	NA	NA	0.838606	MYL6B
BCAC_BC	14229_5_MOCS3_MOCS3	Inverse variance weighted	78	-0.05006	0.012081	3.42e-05	-0.07374	-0.02638	0.951171	0.928913	0.973963	0.8005	0.194012	TRUE	0.001279	MOCS3
BCAC_BC	14245_195_SNX7_SNX7	Inverse variance weighted	68	-0.04439	0.013711	0.001206	-0.07126	-0.01752	0.956582	0.931218	0.982637	0.951203	0.502645	TRUE	0.015267	SNX7
BCAC_BC	14246_50_DOK2_DOK2	Inverse variance weighted	5	-0.03154	0.079736	0.692433	-0.18782	0.124742	0.968952	0.828762	1.13286	NA	NA	NA	0.884855	DOK2
BCAC_BC	14249_68_MID2_TRIM1	Inverse variance weighted	18	-0.02345	0.032882	0.475677	-0.0879	0.040995	0.976819	0.915849	1.04185	NA	NA	NA	0.767341	MID2
BCAC_BC	14250_115_BLMH_BLMH	Inverse variance weighted	4	0.042905	0.073389	0.558797	-0.10094	0.186748	1.04384	0.90399	1.20532	NA	NA	NA	0.811283	BLMH
BCAC_BC	14254_27_PTPN4_PTN4	Inverse variance weighted	20	0.048899	0.045683	0.284435	-0.04064	0.138437	1.05011	0.960176	1.14848	NA	NA	NA	0.593103	PTPN4
BCAC_BC	14260_112_NET1_ARHG8	Inverse variance weighted	5	0.068849	0.076991	0.37119	-0.08205	0.219751	1.07127	0.921223	1.24577	NA	NA	NA	0.684219	NET1
BCAC_BC	14268_4_SRXN1_SRXN1	Inverse variance weighted	54	-0.06763	0.019933	0.000691	-0.1067	-0.02857	0.934602	0.898793	0.971838	0.003066	0.563111	TRUE	0.010388	SRXN1
BCAC_BC	14271_23_RAB6B_RAB6B	Inverse variance weighted	17	-0.02089	0.027968	0.455116	-0.07571	0.033928	0.979327	0.927088	1.03451	NA	NA	NA	0.75544	RAB6B
BCAC_BC	14273_19_PREP_PPCE	Inverse variance weighted	16	0.030307	0.031853	0.341361	-0.03212	0.092739	1.03077	0.968386	1.09718	NA	NA	NA	0.651116	PREP
BCAC_BC	14283_12_RAB14_RAB14	Inverse variance weighted	11	0.058409	0.038657	0.130795	-0.01736	0.134176	1.06015	0.982792	1.14359	NA	NA	NA	0.377244	RAB14
BCAC_BC	14284_23_EIF2AK4_E2AK4	Inverse variance weighted	2	0.09522	0.07644	0.212881	-0.0546	0.245043	1.0999	0.946861	1.27768	NA	NA	NA	0.510488	EIF2AK4
BCAC_BC	14286_2_NFATC1_NF_ATc1	Inverse variance weighted	55	-0.04214	0.016517	0.010737	-0.07451	-0.00976	0.958739	0.928198	0.990284	0.956366	0.653421	TRUE	0.06834	NFATC1
BCAC_BC	14287_6_RAB5C_RAB5C	Inverse variance weighted	7	0.044266	0.06086	0.467012	-0.07502	0.163551	1.04526	0.927726	1.17769	NA	NA	NA	0.763398	RAB5C
BCAC_BC	14291_53_AGAP2_AGAP2	Inverse variance weighted	2	0.062312	0.089713	0.487322	-0.11353	0.23815	1.06429	0.892682	1.2689	NA	NA	NA	0.769801	AGAP2
BCAC_BC	14294_61_MBD1_MBD1	Inverse variance weighted	489	0.009468	0.004876	0.052177	#######	0.019026	1.00951	0.999911	1.01921	NA	NA	NA	0.203504	MBD1
BCAC_BC	14309_8_HNRNPH1_HNRH1	Inverse variance weighted	29	0.01942	0.020245	0.337429	-0.02026	0.059101	1.01961	0.979944	1.06088	NA	NA	NA	0.647538	HNRNPH1
BCAC_BC	14314_6_PPIL2_PPIL2	Inverse variance weighted	73	-0.04659	0.012955	0.000323	-0.07198	-0.0212	0.954477	0.930547	0.979024	0.459355	0.187964	TRUE	0.006253	PPIL2
BCAC_BC	14318_1_VPS29_VPS29	Inverse variance weighted	185	0.006246	0.005426	0.249665	-0.00439	0.01688	1.00626	0.995621	1.01702	NA	NA	NA	0.550429	VPS29
BCAC_BC	14324_52_SMC3_CSPG6	Wald ratio	rs1354034	0.013688	0.102867	0.894143	-0.18793	0.215306	1.01378	0.828672	1.24024	NA	NA	NA	0.962432	SMC3
BCAC_BC	14326_4_UBE2E1_UB2E1	Inverse variance weighted	10	0.024997	0.042573	0.557092	-0.05845	0.10844	1.02531	0.94323	1.11454	NA	NA	NA	0.810454	UBE2E1
BCAC_BC	14329_4_DIDO1_DIDO1	Inverse variance weighted	5	-0.03474	0.063714	0.585596	-0.15962	0.090141	0.965858	0.852469	1.09433	NA	NA	NA	0.828306	DIDO1
BCAC_BC	14331_262_DYNLT1_DYLT1	Inverse variance weighted	30	-0.03993	0.023924	0.095141	-0.08682	0.006965	0.96086	0.916845	1.00699	NA	NA	NA	0.304577	DYNLT1
BCAC_BC	14332_3_RALA_RALA	Inverse variance weighted	36	0.116433	0.021415	5.42e-08	0.07446	0.158406	1.12348	1.0773	1.17164	0.035096	0.081525	TRUE	7.35e-06	RALA
BCAC_BC	14334_3_RCVRN_RECO	Inverse variance weighted	49	-0.04733	0.019297	0.01418	-0.08515	-0.00951	0.953774	0.918374	0.990538	0.947266	0.606402	TRUE	0.083294	RCVRN
BCAC_BC	14337_1_TRAPPC3_TPPC3	Inverse variance weighted	8	0.056665	0.046894	0.226907	-0.03525	0.148577	1.0583	0.965367	1.16018	NA	NA	NA	0.524496	TRAPPC3
BCAC_BC	14583_49_MSTN_Myostatin	Inverse variance weighted	11	-0.06352	0.043391	0.14324	-0.14856	0.021529	0.938458	0.861945	1.02176	NA	NA	NA	0.399874	MSTN
BCAC_BC	14593_152_FAM210A_F210A	Inverse variance weighted	7	-0.04632	0.056196	0.409832	-0.15646	0.063828	0.95474	0.855166	1.06591	NA	NA	NA	0.719693	FAM210A
BCAC_BC	14597_5_SEMA6C_SEM6C	Wald ratio	rs28853072	0.106418	0.15719	0.498404	-0.20167	0.414511	1.11229	0.817361	1.51363	NA	NA	NA	0.769801	SEMA6C
BCAC_BC	14599_18_STAB1_STAB1	Inverse variance weighted	62	-0.01273	0.017205	0.459418	-0.04645	0.020993	0.987352	0.954612	1.02121	NA	NA	NA	0.757725	STAB1
BCAC_BC	14603_51_KIAA0040_KIAA0040	Inverse variance weighted	8	0.090096	0.079343	0.256153	-0.06542	0.245609	1.09428	0.936678	1.2784	NA	NA	NA	0.558704	KIAA0040
BCAC_BC	14614_41_NCMAP_CA130	Inverse variance weighted	213	0.016564	0.006191	0.007466	0.004429	0.028699	1.0167	1.00444	1.02912	0.49896	0.997085	TRUE	0.053568	NCMAP
BCAC_BC	14615_46_KRTAP2_4_KRA24	Inverse variance weighted	10	0.000711	0.050745	0.988822	-0.09875	0.100171	1.00071	0.90597	1.10536	NA	NA	NA	0.995506	KRTAP2
BCAC_BC	14616_16_ZNF382_ZN382	Inverse variance weighted	3	-0.05568	0.093338	0.550816	-0.23862	0.127263	0.945842	0.787712	1.13572	NA	NA	NA	0.806847	ZNF382
BCAC_BC	14618_26_VOPP1_ECOP	Inverse variance weighted	63	-0.00147	0.015804	0.926049	-0.03244	0.029509	0.998534	0.968078	1.02995	NA	NA	NA	0.97206	VOPP1
BCAC_BC	14619_8_ZNF526_ZN526	Inverse variance weighted	7	0.03712	0.057005	0.51493	-0.07461	0.14885	1.03782	0.928106	1.1605	NA	NA	NA	0.780213	ZNF526
BCAC_BC	14623_26_SUMO3_SUMO3	Inverse variance weighted	5	0.030752	0.058318	0.597974	-0.08355	0.145055	1.03123	0.919844	1.1561	NA	NA	NA	0.835469	SUMO3
BCAC_BC	14628_72_FBXO3_FBX3	Inverse variance weighted	15	-0.04332	0.037205	0.244288	-0.11624	0.029603	0.957606	0.890261	1.03005	NA	NA	NA	0.544101	FBXO3
BCAC_BC	14631_22_DUSP16_DUS16	Inverse variance weighted	21	-0.04265	0.028925	0.140385	-0.09934	0.014047	0.95825	0.905435	1.01415	NA	NA	NA	0.395063	DUSP16
BCAC_BC	14633_26_TMEM185A_T185A	Inverse variance weighted	71	-0.04417	0.012951	0.000649	-0.06955	-0.01878	0.956795	0.932813	0.981394	0.835432	0.2799	TRUE	0.00989	TMEM185A
BCAC_BC	14634_13_LHCGR_LSHR	Inverse variance weighted	580	-0.01491	0.003858	0.000111	-0.02247	-0.00735	0.985198	0.977777	0.992676	1.3e-20	0.007529	TRUE	0.002901	LHCGR
BCAC_BC	14636_25_HRSP12_Ribonuclease_UK114	Inverse variance weighted	26	0.008872	0.022519	0.693582	-0.03526	0.05301	1.00891	0.96535	1.05444	NA	NA	NA	0.885198	HRSP12
BCAC_BC	14645_253_GSTA4_GSTA4	Inverse variance weighted	83	-0.04345	0.012003	0.000294	-0.06698	-0.01993	0.957477	0.935214	0.980269	0.602117	0.369251	TRUE	0.00586	GSTA4
BCAC_BC	14655_1_DNAJC17_DJC17	Inverse variance weighted	41	-0.05977	0.030733	0.051814	-0.12	0.000471	0.941985	0.886919	1.00047	NA	NA	NA	0.202451	DNAJC17
BCAC_BC	14662_6_MZF1_MZF1	Inverse variance weighted	45	-0.02079	0.01899	0.27373	-0.05801	0.016436	0.979429	0.943644	1.01657	NA	NA	NA	0.57964	MZF1
BCAC_BC	14663_44_RNF8_RNF8	Inverse variance weighted	26	-0.0525	0.026946	0.051358	-0.10532	0.000311	0.94885	0.900037	1.00031	NA	NA	NA	0.201215	RNF8
BCAC_BC	14670_1_SKIL_SKIL	Inverse variance weighted	10	0.001663	0.04275	0.968962	-0.08213	0.085454	1.00167	0.921154	1.08921	NA	NA	NA	0.988642	SKIL
BCAC_BC	14687_6_PLIN3_M6PBP	Inverse variance weighted	29	-0.04197	0.025949	0.105801	-0.09283	0.008891	0.958899	0.911349	1.00893	NA	NA	NA	0.328762	PLIN3
BCAC_BC	14688_6_PTPN7_PTN7	Inverse variance weighted	6	-0.04625	0.071672	0.518743	-0.18673	0.094228	0.954804	0.829671	1.09881	NA	NA	NA	0.784472	PTPN7
BCAC_BC	14692_3_ZNF276_ZN276	Inverse variance weighted	112	-0.03719	0.009783	0.000144	-0.05637	-0.01802	0.963491	0.945191	0.982145	0.651876	0.957021	TRUE	0.00343	ZNF276
BCAC_BC	14705_1_FIGF_VEGF_D	Inverse variance weighted	6	-0.1019	0.057383	0.075762	-0.21437	0.010569	0.903118	0.807047	1.01063	NA	NA	NA	0.26374	FIGF
BCAC_BC	14713_46_AZU1_Azurocidin	Inverse variance weighted	7	0.035117	0.062931	0.576821	-0.08823	0.158461	1.03574	0.915554	1.17171	NA	NA	NA	0.821267	AZU1
BCAC_BC	14747_9_CRLF1_CRLF1	Inverse variance weighted	35	-0.09824	0.029595	0.000902	-0.15624	-0.04023	0.906433	0.85535	0.960566	3.57e-07	0.747185	TRUE	0.012274	CRLF1
BCAC_BC	14748_31_ARHGAP5_RHG05	Inverse variance weighted	5	0.048445	0.079993	0.544767	-0.10834	0.205232	1.04964	0.897322	1.22781	NA	NA	NA	0.804076	ARHGAP5
BCAC_BC	15295_81_IGF2_IGF_II	Inverse variance weighted	25	0.013191	0.029419	0.653863	-0.04447	0.070852	1.01328	0.956505	1.07342	NA	NA	NA	0.862477	IGF2
BCAC_BC	15297_3_S100A3_S100A3	Inverse variance weighted	18	-0.01631	0.033511	0.626566	-0.08199	0.049376	0.983827	0.921285	1.05062	NA	NA	NA	0.85095	S100A3
BCAC_BC	15298_199_NETO1_NETO1	Inverse variance weighted	2	0.016013	0.120644	0.894411	-0.22045	0.252476	1.01614	0.802157	1.28721	NA	NA	NA	0.962432	NETO1
BCAC_BC	15299_102_MESDC2_MESD2	Inverse variance weighted	2	-0.01631	0.108035	0.87999	-0.22806	0.195437	0.983821	0.796077	1.21584	NA	NA	NA	0.962432	MESDC2
BCAC_BC	15300_66_CCDC134_CC134	Inverse variance weighted	16	-0.15981	0.033003	1.28e-06	-0.2245	-0.09513	0.852304	0.798917	0.909259	0.539412	0.562558	TRUE	0.000109	CCDC134
BCAC_BC	15303_63_S100A5_S100A5	Inverse variance weighted	3	-0.01512	0.090933	0.867937	-0.19335	0.163108	0.984993	0.824195	1.17716	NA	NA	NA	0.962432	S100A5
BCAC_BC	15304_1_REG3A_PAP1	Inverse variance weighted	78	-0.00012	0.017849	0.994414	-0.03511	0.034858	0.999875	0.965501	1.03547	NA	NA	NA	0.998092	REG3A
BCAC_BC	15305_7_SCGN_Secretagogin	Inverse variance weighted	15	-0.05796	0.042672	0.174371	-0.1416	0.025676	0.943686	0.867969	1.02601	NA	NA	NA	0.452186	SCGN
BCAC_BC	15306_20_IGJ_IgJ	Inverse variance weighted	13	-0.04817	0.036257	0.183993	-0.11923	0.022894	0.952972	0.887601	1.02316	NA	NA	NA	0.467359	IGJ
BCAC_BC	15308_108_VWC2_VWC2	Inverse variance weighted	127	-0.01395	0.009948	0.160883	-0.03345	0.00555	0.986149	0.967108	1.00557	NA	NA	NA	0.42978	VWC2
BCAC_BC	15310_61_PRC1_PRC1	Inverse variance weighted	15	-0.0485	0.034261	0.156869	-0.11565	0.018649	0.952655	0.890784	1.01882	NA	NA	NA	0.422436	PRC1
BCAC_BC	15312_14_AGO1_AGO1	Inverse variance weighted	3	0.179547	0.113602	0.113994	-0.04311	0.402206	1.19667	0.957803	1.49512	NA	NA	NA	0.346048	AGO1
BCAC_BC	15313_28_MAD2L1_MD2L1	Inverse variance weighted	24	-0.04686	0.027688	0.090598	-0.10112	0.007413	0.954225	0.90382	1.00744	NA	NA	NA	0.294375	MAD2L1
BCAC_BC	15314_49_CLIC4_CLIC4	Wald ratio	rs1354034	0.019385	0.145681	0.894143	-0.26615	0.30492	1.01957	0.766324	1.35652	NA	NA	NA	0.962432	CLIC4
BCAC_BC	15315_64_CUTC_CUTC	Inverse variance weighted	17	-0.03048	0.029591	0.302919	-0.08848	0.027514	0.969975	0.915318	1.0279	NA	NA	NA	0.610763	CUTC
BCAC_BC	15316_262_TXNL4B_TXN4B	Inverse variance weighted	36	0.032787	0.023369	0.160615	-0.01302	0.07859	1.03333	0.987068	1.08176	NA	NA	NA	0.429412	TXNL4B
BCAC_BC	15318_75_S100A10_Calpactin_I_light_chain	Inverse variance weighted	23	-0.00605	0.027411	0.825426	-0.05977	0.04768	0.993972	0.941979	1.04883	NA	NA	NA	0.950504	S100A10
BCAC_BC	15319_226_CCNA1_CCNA1	Wald ratio	rs6542680	0.068407	0.144922	0.636905	-0.21564	0.352454	1.0708	0.806026	1.42255	NA	NA	NA	0.852283	CCNA1
BCAC_BC	15322_35_CRADD_CRADD	Wald ratio	rs3740888	-0.03651	0.176593	0.836229	-0.38263	0.309617	0.964153	0.682067	1.3629	NA	NA	NA	0.955206	CRADD
BCAC_BC	15324_58_FTL_Ferritin_light_chain	Inverse variance weighted	9	0.002151	0.062476	0.972541	-0.1203	0.124603	1.00215	0.886653	1.1327	NA	NA	NA	0.989148	FTL
BCAC_BC	15325_14_GAP43_NEUM	Inverse variance weighted	4	0.02387	0.105671	0.821287	-0.18324	0.230985	1.02416	0.832564	1.25984	NA	NA	NA	0.949392	GAP43
BCAC_BC	15326_64_GBP1_GBP1	Inverse variance weighted	64	-0.04589	0.016474	0.005342	-0.07818	-0.0136	0.955145	0.924796	0.98649	0.001636	0.045582	TRUE	0.041605	GBP1
BCAC_BC	15329_167_ROBLD3_MAPIP	Inverse variance weighted	13	-0.01583	0.039594	0.689251	-0.09344	0.061771	0.984292	0.910797	1.06372	NA	NA	NA	0.883691	ROBLD3
BCAC_BC	15331_47_RBBP4_RBBP4	Inverse variance weighted	10	-0.06082	0.064422	0.34509	-0.18709	0.065442	0.940989	0.829369	1.06763	NA	NA	NA	0.655022	RBBP4
BCAC_BC	15333_11_SDF2_SDF2	Inverse variance weighted	245	0.001245	0.005249	0.812452	-0.00904	0.011534	1.00125	0.990998	1.0116	NA	NA	NA	0.94739	SDF2
BCAC_BC	15336_7_SELM_SELM	Inverse variance weighted	15	0.04298	0.037891	0.256677	-0.03129	0.117247	1.04392	0.969197	1.1244	NA	NA	NA	0.559075	SELM
BCAC_BC	15339_32_CFL2_COF2	Inverse variance weighted	2	-0.08969	0.15681	0.567366	-0.39703	0.217663	0.914219	0.672311	1.24317	NA	NA	NA	0.816922	CFL2
BCAC_BC	15343_337_KNG1_Kininogen__HMW__Two_Chain	Inverse variance weighted	56	-0.02105	0.011773	0.073784	-0.04412	0.002025	0.979171	0.956836	1.00203	NA	NA	NA	0.2589	KNG1
BCAC_BC	15346_31_IFNG_IFN_g	Inverse variance weighted	32	-0.03695	0.023613	0.117662	-0.08323	0.009335	0.963728	0.920143	1.00938	NA	NA	NA	0.351528	IFNG
BCAC_BC	15361_37_ANKRD1_ANKR1	Inverse variance weighted	6	-0.00682	0.062525	0.913126	-0.12937	0.115728	0.993202	0.878648	1.12269	NA	NA	NA	0.968927	ANKRD1
BCAC_BC	15363_32_APOA5_Apo_A_V	Inverse variance weighted	149	-0.01856	0.007651	0.015246	-0.03356	-0.00357	0.981607	0.966998	0.996438	0.000413	0.280456	TRUE	0.087778	APOA5
BCAC_BC	15364_101_APOC1_Apo_C_I	Inverse variance weighted	55	-0.00919	0.019472	0.636834	-0.04736	0.028972	0.990849	0.953744	1.0294	NA	NA	NA	0.852283	APOC1
BCAC_BC	15365_41_BAI3_BAI3	Inverse variance weighted	6	0.041382	0.069152	0.549563	-0.09416	0.176919	1.04225	0.910141	1.19354	NA	NA	NA	0.806565	BAI3
BCAC_BC	15367_38_BPIFB1_LPLC1	Inverse variance weighted	325	0.02375	0.007761	0.002212	0.008539	0.038962	1.02403	1.00857	1.03973	9.05e-06	0.019432	TRUE	0.022488	BPIFB1
BCAC_BC	15368_3_BMPER_BMPER	Inverse variance weighted	19	-0.05077	0.032121	0.113944	-0.11373	0.012183	0.950494	0.892499	1.01226	NA	NA	NA	0.346048	BMPER
BCAC_BC	15370_5_BOLA1_BOLA1	Inverse variance weighted	191	-0.00589	0.00741	0.426417	-0.02042	0.00863	0.994124	0.97979	1.00867	NA	NA	NA	0.734635	BOLA1
BCAC_BC	15372_43_BRD2_BRD2	Inverse variance weighted	5	-0.01755	0.061651	0.775927	-0.13838	0.103288	0.982605	0.870764	1.10881	NA	NA	NA	0.928763	BRD2
BCAC_BC	15374_15_GKN1_CA11_protein	Inverse variance weighted	30	-0.02952	0.024294	0.224259	-0.07714	0.018092	0.970907	0.92576	1.01826	NA	NA	NA	0.521842	GKN1
BCAC_BC	15375_49_CPB1_Carboxypeptidase_B1	Inverse variance weighted	76	-0.02542	0.015438	0.099712	-0.05567	0.004844	0.974905	0.945847	1.00486	NA	NA	NA	0.315487	CPB1
BCAC_BC	15381_45_DDR2_Discoidin_domain_receptor_2	Inverse variance weighted	2	-0.06136	0.113075	0.5874	-0.28298	0.160272	0.940489	0.753532	1.17383	NA	NA	NA	0.829237	DDR2
BCAC_BC	15383_200_EDN3_Endothelin_3	Inverse variance weighted	13	-0.04969	0.044001	0.258813	-0.13593	0.036556	0.951528	0.872905	1.03723	NA	NA	NA	0.561753	EDN3
BCAC_BC	15385_116_FABP2_FABP2	Inverse variance weighted	607	-0.00825	0.0039	0.034386	-0.01589	-0.00061	0.991784	0.984232	0.999394	0.002572	0.538086	TRUE	0.151696	FABP2
BCAC_BC	15386_7_FABP4_FABPA	Inverse variance weighted	2	-0.18355	0.08746	0.035849	-0.35497	-0.01213	0.832313	0.701196	0.987948	0.294867	NA	TRUE	0.155775	FABP4
BCAC_BC	15387_44_NRP2_Neuropilin_2	Inverse variance weighted	97	-0.04762	0.014884	0.001377	-0.07679	-0.01845	0.953495	0.92608	0.981721	0.531375	0.080858	TRUE	0.016743	NRP2
BCAC_BC	15388_24_FCGR3A_FcRIIIa	Inverse variance weighted	567	-0.0063	0.003173	0.047079	-0.01252	#######	0.99372	0.987559	0.999919	0.385574	0.106257	TRUE	0.187669	FCGR3A
BCAC_BC	15389_1_FXN_FRDA	Inverse variance weighted	7	-0.06415	0.058841	0.275617	-0.17948	0.051179	0.937865	0.835706	1.05251	NA	NA	NA	0.581366	FXN
BCAC_BC	15390_3_GAL_Galanin	Inverse variance weighted	56	-0.04393	0.016042	0.006173	-0.07537	-0.01249	0.95702	0.927397	0.987589	0.988107	0.602469	TRUE	0.04644	GAL
BCAC_BC	15391_114_GAS6_GAS_6	Inverse variance weighted	67	-0.01629	0.01695	0.336532	-0.04951	0.016932	0.983843	0.951695	1.01708	NA	NA	NA	0.646409	GAS6
BCAC_BC	15402_2_ID1_ID_1	Inverse variance weighted	2	0.077009	0.111203	0.488618	-0.14095	0.294968	1.08005	0.868533	1.34308	NA	NA	NA	0.769801	ID1
BCAC_BC	15412_40_BIRC7_KIAP	Wald ratio	rs10922098	-0.11089	0.163508	0.497667	-0.43136	0.20959	0.895041	0.649625	1.23317	NA	NA	NA	0.769801	BIRC7
BCAC_BC	15416_54_LYG2_LYG2	Inverse variance weighted	12	-0.11604	0.061347	0.058551	-0.23628	0.004199	0.890438	0.789558	1.00421	NA	NA	NA	0.221018	LYG2
BCAC_BC	15417_3_SERPINB5_Maspin	Inverse variance weighted	6	0.024297	0.050852	0.632795	-0.07537	0.123968	1.02459	0.927397	1.13198	NA	NA	NA	0.852283	SERPINB5
BCAC_BC	15418_25_MAPK10_MK10	Inverse variance weighted	10	0.051768	0.04862	0.286993	-0.04353	0.147063	1.05313	0.957406	1.15843	NA	NA	NA	0.594955	MAPK10
BCAC_BC	15419_15_MMP20_MMP20	Inverse variance weighted	55	-0.04685	0.017063	0.006039	-0.08029	-0.01341	0.954231	0.922846	0.986684	0.996886	0.272049	TRUE	0.045733	MMP20
BCAC_BC	15422_12_PMP2_MYP2	Inverse variance weighted	2	0.111098	0.33201	0.73791	-0.53964	0.761839	1.1175	0.582957	2.14221	NA	NA	NA	0.909063	PMP2
BCAC_BC	15427_35_LOXL3_LOXL3	Inverse variance weighted	260	-0.00623	0.005588	0.264738	-0.01719	0.004721	0.993787	0.982961	1.00473	NA	NA	NA	0.56752	LOXL3
BCAC_BC	15434_5_PNOC_PNOC	Inverse variance weighted	3	0.041461	0.09323	0.656525	-0.14127	0.224192	1.04233	0.868255	1.25131	NA	NA	NA	0.864415	PNOC
BCAC_BC	15435_4_PNP_PNP	Inverse variance weighted	11	0.03423	0.056679	0.545897	-0.07686	0.145321	1.03482	0.926018	1.15641	NA	NA	NA	0.804664	PNP
BCAC_BC	15436_40_RAMP1_RAMP1	Inverse variance weighted	3	0.009927	0.104059	0.923996	-0.19403	0.213884	1.00998	0.823634	1.23848	NA	NA	NA	0.971674	RAMP1
BCAC_BC	15437_11_RAMP3_RAMP3	Inverse variance weighted	7	0.023287	0.055297	0.673667	-0.0851	0.131669	1.02356	0.918424	1.14073	NA	NA	NA	0.874959	RAMP3
BCAC_BC	15439_21_RND3_RND3	Inverse variance weighted	2	0.096579	0.151969	0.525092	-0.20128	0.394439	1.1014	0.817683	1.48355	NA	NA	NA	0.789275	RND3
BCAC_BC	15440_57_PCSK2_NEC2	Inverse variance weighted	22	-0.01514	0.029056	0.602344	-0.07209	0.04181	0.984975	0.930449	1.0427	NA	NA	NA	0.838606	PCSK2
BCAC_BC	15441_6_GM2A_SAP3	Inverse variance weighted	41	-0.02777	0.01581	0.079019	-0.05876	0.003219	0.972612	0.942935	1.00322	NA	NA	NA	0.272454	GM2A
BCAC_BC	15444_45_SERPINB4_SCCA2	Inverse variance weighted	20	-0.00627	0.040417	0.876671	-0.08549	0.072945	0.993747	0.918063	1.07567	NA	NA	NA	0.962432	SERPINB4
BCAC_BC	15446_25_NRG1_SMDF	Inverse variance weighted	41	0.011429	0.018766	0.542496	-0.02535	0.04821	1.0115	0.974967	1.04939	NA	NA	NA	0.80265	NRG1
BCAC_BC	15447_45_SORD_Sorbitol_dehydrogenase	Inverse variance weighted	72	-0.03382	0.014322	0.018199	-0.06189	-0.00575	0.966743	0.939983	0.994266	0.215242	0.211039	TRUE	0.099255	SORD
BCAC_BC	15448_47_SQSTM1_SQSTM	Inverse variance weighted	4	0.01586	0.088023	0.857013	-0.15667	0.188386	1.01599	0.85499	1.2073	NA	NA	NA	0.962432	SQSTM1
BCAC_BC	15449_33_TIMD4_TIM_4	Inverse variance weighted	149	0.007586	0.012489	0.543554	-0.01689	0.032065	1.00761	0.98325	1.03258	NA	NA	NA	0.803121	TIMD4
BCAC_BC	15452_5_NT5E_5__Nucleotidase	Inverse variance weighted	190	-0.00853	0.006599	0.196186	-0.02146	0.004405	0.991507	0.978764	1.00442	NA	NA	NA	0.486375	NT5E
BCAC_BC	15453_3_AMBP_a1_Microglobulin	Inverse variance weighted	16	-0.00523	0.036369	0.885548	-0.07652	0.066049	0.994779	0.926335	1.06828	NA	NA	NA	0.962432	AMBP
BCAC_BC	15455_40_ADAM15_ADA15	Inverse variance weighted	8	-0.02094	0.049297	0.670969	-0.11756	0.075679	0.979276	0.889084	1.07862	NA	NA	NA	0.873628	ADAM15
BCAC_BC	15457_14_ANPEP_Aminopeptidase_N	Inverse variance weighted	3	-0.02134	0.13041	0.869996	-0.27695	0.23426	0.978883	0.758095	1.26397	NA	NA	NA	0.962432	ANPEP
BCAC_BC	15460_9_DPP4_CD26	Inverse variance weighted	40	-0.03464	0.022405	0.122124	-0.07855	0.009278	0.965956	0.924454	1.00932	NA	NA	NA	0.361701	DPP4
BCAC_BC	15462_28_CD8A_CD8A	Inverse variance weighted	107	0.023993	0.012263	0.050403	#######	0.048028	1.02428	0.999957	1.0492	NA	NA	NA	0.198187	CD8A
BCAC_BC	15465_79_CNPY4_CNPY4	Inverse variance weighted	2	-0.29356	0.098477	0.002873	-0.48658	-0.10055	0.745603	0.614728	0.904343	0.479288	NA	TRUE	0.02723	CNPY4
BCAC_BC	15466_30_COL9A1_CO9A1	Inverse variance weighted	9	-0.08366	0.048017	0.081453	-0.17777	0.010453	0.919743	0.837131	1.01051	NA	NA	NA	0.278416	COL9A1
BCAC_BC	15467_10_CTHRC1_CTHR1	Inverse variance weighted	55	0.032964	0.01829	0.0715	-0.00288	0.068813	1.03351	0.99712	1.07124	NA	NA	NA	0.253166	CTHRC1
BCAC_BC	15468_14_CFHR1_FHR1	Inverse variance weighted	473	-0.01289	0.003871	0.000871	-0.02047	-0.0053	0.987195	0.979734	0.994714	0.394447	0.004451	TRUE	0.012104	CFHR1
BCAC_BC	15470_11_HEXB_Hexosaminidase_B	Inverse variance weighted	71	-0.00355	0.017377	0.838071	-0.03761	0.030508	0.996455	0.963088	1.03098	NA	NA	NA	0.955876	HEXB
BCAC_BC	15471_29_PNLIPRP2_LIPR2	Inverse variance weighted	403	-0.02124	0.00513	3.47e-05	-0.0313	-0.01119	0.978982	0.969188	0.988876	0.00618	0.977859	TRUE	0.001279	PNLIPRP2
BCAC_BC	15472_16_LRP11_LRP11	Inverse variance weighted	270	-0.00021	0.005422	0.969032	-0.01084	0.010416	0.99979	0.989221	1.01047	NA	NA	NA	0.988642	LRP11
BCAC_BC	15474_7_PIN1_PIN1	Wald ratio	rs1354034	0.020072	0.150846	0.894143	-0.27559	0.315729	1.02028	0.759128	1.37126	NA	NA	NA	0.962432	PIN1
BCAC_BC	15475_4_PLTP_PLTP	Inverse variance weighted	186	0.034413	0.008307	3.44e-05	0.01813	0.050695	1.03501	1.0183	1.052	0.008373	0.107666	TRUE	0.001279	PLTP
BCAC_BC	15476_6_REG3G_REG3G	Inverse variance weighted	236	0.012921	0.007016	0.065535	-0.00083	0.026673	1.013	0.99917	1.02703	NA	NA	NA	0.237269	REG3G
BCAC_BC	15480_2_VNN2_VNN2	Inverse variance weighted	339	0.010899	0.005892	0.064346	-0.00065	0.022448	1.01096	0.999351	1.0227	NA	NA	NA	0.234726	VNN2
BCAC_BC	15481_45_CAMP_LL_37	Inverse variance weighted	238	-0.01009	0.007348	0.169582	-0.0245	0.004309	0.989958	0.975802	1.00432	NA	NA	NA	0.443201	CAMP
BCAC_BC	15482_12_A2ML1_A2ML1	Inverse variance weighted	3	-0.06313	0.085401	0.459746	-0.23052	0.104252	0.938818	0.794121	1.10988	NA	NA	NA	0.757979	A2ML1
BCAC_BC	15483_377_AGRN_Agrin	Inverse variance weighted	67	-0.03077	0.014872	0.038555	-0.05992	-0.00162	0.9697	0.941843	0.998382	0.142142	0.763112	TRUE	0.164084	AGRN
BCAC_BC	15486_126_AOC1_ABP1	Inverse variance weighted	405	0.012035	0.005222	0.021172	0.001801	0.02227	1.01211	1.0018	1.02252	4.81e-07	0.022477	TRUE	0.10946	AOC1
BCAC_BC	15487_164_CES1_carboxylesterase__liver	Inverse variance weighted	64	-0.05336	0.016775	0.001469	-0.08624	-0.02048	0.948041	0.917378	0.979729	0.920085	0.75168	TRUE	0.017354	CES1
BCAC_BC	15491_20_CD248_CD248	Inverse variance weighted	62	-0.04869	0.028001	0.082046	-0.10358	0.00619	0.952474	0.901608	1.00621	NA	NA	NA	0.279342	CD248
BCAC_BC	15494_11_FGFBP1_FGFP1	Inverse variance weighted	15	0.058659	0.055425	0.289901	-0.04997	0.167293	1.06041	0.951253	1.1821	NA	NA	NA	0.599284	FGFBP1
BCAC_BC	15495_9_FOLR3_FOLR3	Inverse variance weighted	556	0.006786	0.004245	0.109898	-0.00153	0.015106	1.00681	0.998467	1.01522	NA	NA	NA	0.336673	FOLR3
BCAC_BC	15497_9_HS3ST1_HS3S1	Inverse variance weighted	32	-0.04249	0.022707	0.061318	-0.087	0.002016	0.958401	0.916681	1.00202	NA	NA	NA	0.227587	HS3ST1
BCAC_BC	15499_11_ATRN_Attractin	Inverse variance weighted	81	0.002686	0.009461	0.776484	-0.01586	0.02123	1.00269	0.984267	1.02146	NA	NA	NA	0.928763	ATRN
BCAC_BC	15503_15_LEFTY2_Lefty_A	Inverse variance weighted	52	0.070029	0.027016	0.009539	0.017077	0.122982	1.07254	1.01722	1.13086	7.33e-07	0.306178	TRUE	0.062934	LEFTY2
BCAC_BC	15503_20_LEFTY2_Lefty_A	Inverse variance weighted	510	0.005325	0.004406	0.226826	-0.00331	0.01396	1.00534	0.996695	1.01406	NA	NA	NA	0.524496	LEFTY2
BCAC_BC	15504_39_BIRC7_Livin_B	Inverse variance weighted	13	0.011109	0.027889	0.690387	-0.04355	0.065773	1.01117	0.957381	1.06798	NA	NA	NA	0.884584	BIRC7
BCAC_BC	15506_34_LRP12_LRP12	Inverse variance weighted	5	-0.03185	0.073772	0.665891	-0.17645	0.112738	0.968648	0.838244	1.11934	NA	NA	NA	0.870817	LRP12
BCAC_BC	15509_2_NAGLU_NAG	Inverse variance weighted	964	-0.00452	0.00291	0.11997	-0.01023	0.001179	0.995485	0.989823	1.00118	NA	NA	NA	0.356707	NAGLU
BCAC_BC	15511_37_NPTXR_NPTXR	Inverse variance weighted	95	-0.00208	0.014354	0.885002	-0.03021	0.026058	0.997926	0.970242	1.0264	NA	NA	NA	0.962432	NPTXR
BCAC_BC	15513_108_PRSS8_Prostasin	Inverse variance weighted	23	-0.06937	0.034438	0.043969	-0.13687	-0.00187	0.932979	0.872082	0.998129	0.523009	0.242595	TRUE	0.179456	PRSS8
BCAC_BC	15514_26_BCHE_Pseudocholinesterase	Inverse variance weighted	318	0.000815	0.005498	0.882195	-0.00996	0.011591	1.00082	0.990088	1.01166	NA	NA	NA	0.962432	BCHE
BCAC_BC	15515_2_SAA1_SAA	Inverse variance weighted	116	0.028208	0.008475	0.000873	0.011598	0.044818	1.02861	1.01167	1.04584	0.522604	0.136544	TRUE	0.012104	SAA1
BCAC_BC	15516_12_SAA4_SAA_4	Inverse variance weighted	226	0.012572	0.005373	0.019279	0.002042	0.023102	1.01265	1.00204	1.02337	0.07515	0.620158	TRUE	0.103193	SAA4
BCAC_BC	15521_4_CLSTN1_Alcadein_alpha_1	Inverse variance weighted	53	-0.02984	0.016753	0.07486	-0.06268	0.002994	0.970598	0.939244	1.003	NA	NA	NA	0.26165	CLSTN1
BCAC_BC	15522_2_GLIPR2_GAPR1	Inverse variance weighted	63	-0.01329	0.016317	0.415293	-0.04527	0.018689	0.986796	0.955737	1.01886	NA	NA	NA	0.72518	GLIPR2
BCAC_BC	15523_9_ALAD_HEM2	Inverse variance weighted	47	-0.00851	0.017224	0.621156	-0.04227	0.025247	0.991524	0.95861	1.02557	NA	NA	NA	0.849272	ALAD
BCAC_BC	15524_30_PGAM2_PGAM2	Wald ratio	rs61751507	-0.46986	0.17796	0.008285	-0.81866	-0.12105	0.625092	0.441023	0.885986	NA	NA	TRUE	0.057776	PGAM2
BCAC_BC	15525_294_ADH1C_ADH1G	Inverse variance weighted	15	-0.06662	0.038492	0.083508	-0.14206	0.008827	0.935554	0.867569	1.00887	NA	NA	NA	0.281662	ADH1C
BCAC_BC	15526_33_GSS_GSHB	Inverse variance weighted	64	0.056455	0.016018	0.000424	0.025059	0.08785	1.05808	1.02538	1.09183	0.213597	0.11503	TRUE	0.007369	GSS
BCAC_BC	15527_90_DLD_DLDH	Inverse variance weighted	2	0.193981	0.091436	0.03388	0.014766	0.373196	1.21407	1.01488	1.45237	0.9736	NA	TRUE	0.150691	DLD
BCAC_BC	15529_33_CSRP1_Cysteine_rich_protein_1	Wald ratio	rs7527761	-0.00724	0.086376	0.933241	-0.17653	0.162061	0.992791	0.838172	1.17593	NA	NA	NA	0.973657	CSRP1
BCAC_BC	15530_33_EPHB4_EphB4	Inverse variance weighted	53	-0.03951	0.015206	0.009372	-0.06931	-0.0097	0.961263	0.933036	0.990343	0.077255	0.448254	TRUE	0.062306	EPHB4
BCAC_BC	15533_97_MSR1_Macrophage_scavenger_receptor	Inverse variance weighted	88	-0.01633	0.011123	0.142168	-0.03813	0.005475	0.983806	0.96259	1.00549	NA	NA	NA	0.398825	MSR1
BCAC_BC	15535_3_PRSS27_Marapsin	Inverse variance weighted	147	0.0049	0.008177	0.549022	-0.01113	0.020927	1.00491	0.988934	1.02115	NA	NA	NA	0.806532	PRSS27
BCAC_BC	15539_15_SLITRK1_SLIK1	Inverse variance weighted	7	0.128083	0.060007	0.032806	0.010468	0.245697	1.13665	1.01052	1.27851	0.737673	0.251878	TRUE	0.147119	SLITRK1
BCAC_BC	15540_6_VIM_Vimentin	Inverse variance weighted	14	0.033383	0.047829	0.4852	-0.06036	0.127129	1.03395	0.941423	1.13556	NA	NA	NA	0.769801	VIM
BCAC_BC	15542_19_CKMT1A_KCRU	Inverse variance weighted	37	0.021805	0.023888	0.361355	-0.02502	0.068625	1.02204	0.975294	1.07103	NA	NA	NA	0.673939	CKMT1A
BCAC_BC	15544_25_KLK14_kallikrein_14	Inverse variance weighted	67	-0.01035	0.018918	0.584265	-0.04743	0.026728	0.989702	0.953676	1.02709	NA	NA	NA	0.826693	KLK14
BCAC_BC	15545_13_PPP3R1_Calcineurin_B_a	Inverse variance weighted	9	-0.08914	0.074156	0.229315	-0.23449	0.056201	0.914713	0.790974	1.05781	NA	NA	NA	0.527192	PPP3R1
BCAC_BC	15548_35_PHGDH_SERA	Inverse variance weighted	243	0.010338	0.005692	0.069335	-0.00082	0.021494	1.01039	0.999182	1.02173	NA	NA	NA	0.247722	PHGDH
BCAC_BC	15553_22_ACHE_ACES	Inverse variance weighted	11	0.024084	0.04213	0.56755	-0.05849	0.106658	1.02438	0.943188	1.11255	NA	NA	NA	0.816922	ACHE
BCAC_BC	15558_63_ENPEP_AMPE	Inverse variance weighted	228	-0.01312	0.007835	0.094065	-0.02848	0.002238	0.986966	0.971925	1.00224	NA	NA	NA	0.301578	ENPEP
BCAC_BC	15559_5_ANTXR2_ANTR2	Inverse variance weighted	45	0.019307	0.018297	0.291333	-0.01655	0.055168	1.01949	0.983582	1.05672	NA	NA	NA	0.60114	ANTXR2
BCAC_BC	15560_52_TCN2_Apo_TC_II	Inverse variance weighted	894	0.000794	0.002909	0.784765	-0.00491	0.006496	1.0008	0.995105	1.00652	NA	NA	NA	0.930593	TCN2
BCAC_BC	15562_24_GUSB_BGLR	Inverse variance weighted	189	-0.01271	0.008176	0.120153	-0.02873	0.003318	0.987374	0.971677	1.00332	NA	NA	NA	0.357005	GUSB
BCAC_BC	15565_102_MUC16_CA125	Inverse variance weighted	63	-0.02528	0.015324	0.099059	-0.05531	0.004759	0.975041	0.946191	1.00477	NA	NA	NA	0.313651	MUC16
BCAC_BC	15566_10_CNN1_Calponin_1	Inverse variance weighted	41	0.009923	0.029687	0.738182	-0.04826	0.068109	1.00997	0.952883	1.07048	NA	NA	NA	0.909063	CNN1
BCAC_BC	15567_2_CD247_CD3_zeta	Inverse variance weighted	6	-0.01009	0.058336	0.86268	-0.12443	0.104248	0.989961	0.883002	1.10988	NA	NA	NA	0.962432	CD247
BCAC_BC	15569_15_COL2A1_Collagen_II	Inverse variance weighted	34	0.025519	0.021453	0.234223	-0.01653	0.067566	1.02585	0.983608	1.0699	NA	NA	NA	0.531539	COL2A1
BCAC_BC	15570_99_CR2_Complement_receptor_type_2	Inverse variance weighted	101	-0.02115	0.015183	0.163572	-0.05091	0.008606	0.97907	0.950364	1.00864	NA	NA	NA	0.434643	CR2
BCAC_BC	15573_110_NCAN_CSPG3	Inverse variance weighted	43	-0.01011	0.018309	0.580786	-0.046	0.025775	0.98994	0.955046	1.02611	NA	NA	NA	0.82338	NCAN
BCAC_BC	15574_37_CCNA2_Cyclin_A	Inverse variance weighted	2	#######	0.08461	0.999732	-0.16586	0.165808	0.999972	0.847161	1.18035	NA	NA	NA	0.999828	CCNA2
BCAC_BC	15576_158_RNASE3_ECP	Inverse variance weighted	74	0.023947	0.016759	0.153022	-0.0089	0.056794	1.02424	0.99114	1.05844	NA	NA	NA	0.417563	RNASE3
BCAC_BC	15579_26_ENPP6_ENPP6	Inverse variance weighted	16	0.00367	0.037196	0.921408	-0.06923	0.076574	1.00368	0.933108	1.07958	NA	NA	NA	0.971329	ENPP6
BCAC_BC	15580_2_EPHA7_EPHA7	Inverse variance weighted	12	0.022788	0.042902	0.595315	-0.0613	0.106876	1.02305	0.94054	1.1128	NA	NA	NA	0.833851	EPHA7
BCAC_BC	15582_25_FCN1_FCN1	Inverse variance weighted	71	-0.01411	0.013022	0.278542	-0.03963	0.011412	0.985989	0.961142	1.01148	NA	NA	NA	0.585261	FCN1
BCAC_BC	15583_18_FCRLB_FCRLB	Inverse variance weighted	106	-0.00587	0.009517	0.537344	-0.02452	0.012782	0.994147	0.975776	1.01286	NA	NA	NA	0.799461	FCRLB
BCAC_BC	15584_9_CFHR2_FHR2	Inverse variance weighted	1058	0.001711	0.002376	0.471511	-0.00295	0.006367	1.00171	0.997058	1.00639	NA	NA	NA	0.765553	CFHR2
BCAC_BC	15585_304_FBLN5_fibulin_5	Inverse variance weighted	20	-0.03272	0.029327	0.264557	-0.0902	0.024761	0.96781	0.913748	1.02507	NA	NA	NA	0.567411	FBLN5
BCAC_BC	15587_20_FOLR2_FOLR2	Inverse variance weighted	27	0.022215	0.026312	0.398496	-0.02936	0.073786	1.02246	0.971071	1.07658	NA	NA	NA	0.710732	FOLR2
BCAC_BC	15589_1_GC_Gc_Globulin__Mixed_Type	Inverse variance weighted	32	-0.01105	0.03036	0.71595	-0.07055	0.048458	0.989014	0.931879	1.04965	NA	NA	NA	0.896486	GC
BCAC_BC	15591_28_GPX1_Glutathione_peroxidase	Inverse variance weighted	2	0.003773	0.110405	0.972742	-0.21262	0.220167	1.00378	0.808462	1.24629	NA	NA	NA	0.989148	GPX1
BCAC_BC	15594_47_HTRA1_HTRA1	Inverse variance weighted	23	0.063238	0.028597	0.027013	0.007187	0.119289	1.06528	1.00721	1.1267	0.802651	0.436358	TRUE	0.12929	HTRA1
BCAC_BC	15596_7_HEXIM1_HEXI1	Inverse variance weighted	3	0.093811	0.097891	0.337902	-0.09806	0.285679	1.09835	0.906598	1.33066	NA	NA	NA	0.647538	HEXIM1
BCAC_BC	15602_43_IL6R_IL_6_sRa	Inverse variance weighted	598	-0.00601	0.00372	0.106354	-0.0133	0.001284	0.994012	0.986791	1.00128	NA	NA	NA	0.329759	IL6R
BCAC_BC	15603_20_ITGA2_Integrin_alpha_2	Inverse variance weighted	4	-0.12714	0.084039	0.130323	-0.29185	0.03758	0.880613	0.746878	1.03829	NA	NA	NA	0.376403	ITGA2
BCAC_BC	15604_18_MAPK9_JNK2	Inverse variance weighted	13	0.014802	0.032065	0.644335	-0.04804	0.077649	1.01491	0.953092	1.08074	NA	NA	NA	0.855172	MAPK9
BCAC_BC	15606_19_KRT19_Keratin_19	Inverse variance weighted	49	-0.00123	0.016695	0.941425	-0.03395	0.031495	0.998774	0.966621	1.032	NA	NA	NA	0.976881	KRT19
BCAC_BC	15607_56_PKLR_KPYR	Inverse variance weighted	19	-0.23432	0.031583	1.18e-13	-0.29622	-0.17242	0.791108	0.743621	0.841628	0.159238	0.060431	TRUE	5.69e-11	PKLR
BCAC_BC	15610_72_LAP3_LAP	Inverse variance weighted	33	0.004226	0.022805	0.852992	-0.04047	0.048924	1.00423	0.960336	1.05014	NA	NA	NA	0.962432	LAP3
BCAC_BC	15612_5_LIN7B_LIN7B	Wald ratio	rs1354034	0.020035	0.150565	0.894143	-0.27507	0.315141	1.02024	0.759517	1.37045	NA	NA	NA	0.962432	LIN7B
BCAC_BC	15613_16_PNLIP_LIPP	Inverse variance weighted	100	-0.04776	0.015391	0.001914	-0.07793	-0.0176	0.953361	0.925031	0.982558	5.35e-08	0.438987	TRUE	0.02107	PNLIP
BCAC_BC	15614_168_LILRA2_LIRA2	Inverse variance weighted	109	-0.0466	0.01246	0.000184	-0.07102	-0.02217	0.954473	0.931446	0.97807	1.4e-05	0.176421	TRUE	0.004145	LILRA2
BCAC_BC	15615_8_LILRB3_LIRB3	Inverse variance weighted	302	0.008043	0.004163	0.053321	-0.00012	0.016202	1.00808	0.999885	1.01633	NA	NA	NA	0.206851	LILRB3
BCAC_BC	15617_8_XCL2_lymphotactin_beta	Inverse variance weighted	3	-0.19458	0.103496	0.060094	-0.39743	0.008269	0.823178	0.672042	1.0083	NA	NA	NA	0.225276	XCL2
BCAC_BC	15620_4_NLGN1_NLGN1	Inverse variance weighted	15	-0.01246	0.036597	0.73349	-0.08419	0.05927	0.987616	0.919255	1.06106	NA	NA	NA	0.905853	NLGN1
BCAC_BC	15622_13_OPCML_OBCAM	Inverse variance weighted	45	-0.00679	0.017227	0.693554	-0.04055	0.026977	0.993235	0.960258	1.02734	NA	NA	NA	0.885198	OPCML
BCAC_BC	15623_1_PDCD1_PD_1	Inverse variance weighted	20	-0.06611	0.027453	0.016032	-0.11992	-0.0123	0.936026	0.886991	0.987771	0.976642	0.372912	TRUE	0.090738	PDCD1
BCAC_BC	15626_223_HSPG2_Perlecan	Inverse variance weighted	68	-0.0332	0.014402	0.021147	-0.06143	-0.00497	0.967343	0.940418	0.995038	0.778932	0.006194	TRUE	0.10946	HSPG2
BCAC_BC	15627_83_AKT1_PKB	Inverse variance weighted	2	0.006807	0.112563	0.951782	-0.21382	0.22743	1.00683	0.807496	1.25537	NA	NA	NA	0.981865	AKT1
BCAC_BC	15631_18_PSG1_PSG1	Wald ratio	rs704	-0.10445	0.166002	0.529226	-0.42981	0.220918	0.900823	0.650632	1.24722	NA	NA	NA	0.791924	PSG1
BCAC_BC	15633_6_RBP4_RBP	Inverse variance weighted	8	-0.01473	0.057328	0.797196	-0.12709	0.09763	0.985376	0.880651	1.10255	NA	NA	NA	0.937078	RBP4
BCAC_BC	15634_139_SLIT1_SLIT1	Inverse variance weighted	5	0.013853	0.073563	0.850632	-0.13033	0.158036	1.01395	0.877805	1.17121	NA	NA	NA	0.962114	SLIT1
BCAC_BC	15635_4_SMOC2_SMOC2	Inverse variance weighted	91	-0.00078	0.011587	0.946435	-0.02349	0.021932	0.999222	0.976785	1.02217	NA	NA	NA	0.978455	SMOC2
BCAC_BC	15637_38_SORCS3_SORC3	Inverse variance weighted	6	-0.02738	0.062678	0.662268	-0.15023	0.095473	0.972994	0.860513	1.10018	NA	NA	NA	0.868027	SORCS3
BCAC_BC	15640_54_TAGLN_TAGL	Inverse variance weighted	12	-0.17455	0.046367	0.000167	-0.26543	-0.08368	0.839831	0.766873	0.919729	0.083335	0.637025	TRUE	0.003851	TAGLN
BCAC_BC	15641_20_TMEFF1_TEFF1	Inverse variance weighted	11	-0.11209	0.051733	0.030251	-0.21349	-0.0107	0.89396	0.80776	0.989359	0.025073	0.445437	TRUE	0.138815	TMEFF1
BCAC_BC	15644_1_BTD_Biotinidase	Inverse variance weighted	180	-0.00948	0.006682	0.156072	-0.02257	0.003619	0.990567	0.977679	1.00362	NA	NA	NA	0.421075	BTD
BCAC_BC	15653_9_COL10A1_COAA1	Inverse variance weighted	78	0.013334	0.016498	0.418969	-0.019	0.045669	1.01342	0.981178	1.04673	NA	NA	NA	0.727032	COL10A1
BCAC_BC	15666_21_BMP2_BMP_2	Inverse variance weighted	4	0.029299	0.076201	0.700611	-0.12005	0.178652	1.02973	0.886872	1.19561	NA	NA	NA	0.888271	BMP2
BCAC_BC	15667_39_BMP4_BMP_4	Inverse variance weighted	40	0.061923	0.017546	0.000417	0.027533	0.096313	1.06388	1.02791	1.1011	0.955629	0.171389	TRUE	0.007326	BMP4
BCAC_BC	15668_19_BMP8B_BMP_8	Inverse variance weighted	94	-0.04193	0.010898	0.000119	-0.06329	-0.02057	0.958935	0.938669	0.979639	0.532722	0.480335	TRUE	0.003029	BMP8B
BCAC_BC	15670_15_C1QL2_C1QL2	Inverse variance weighted	74	-0.0476	0.01378	0.000551	-0.07461	-0.02059	0.953512	0.928104	0.979616	0.940624	0.483816	TRUE	0.008829	C1QL2
BCAC_BC	15674_3_CD79A_CD79A	Inverse variance weighted	3	-0.12475	0.094747	0.187966	-0.31045	0.060958	0.882721	0.733117	1.06285	NA	NA	NA	0.475646	CD79A
BCAC_BC	15675_3_CEBPB_CEBPB	Inverse variance weighted	102	-0.03238	0.010549	0.002143	-0.05306	-0.01171	0.968138	0.948327	0.988363	0.573587	0.362288	TRUE	0.022152	CEBPB
BCAC_BC	15678_71_DKK2_DKK2	Inverse variance weighted	117	0.004176	0.010575	0.692916	-0.01655	0.024903	1.00419	0.983585	1.02521	NA	NA	NA	0.885198	DKK2
BCAC_BC	15686_49_INHBC_INHBC	Inverse variance weighted	18	-0.01588	0.019639	0.418794	-0.05437	0.022614	0.984247	0.947081	1.02287	NA	NA	NA	0.727032	INHBC
BCAC_BC	15688_30_LMAN1_Mannose_binding_lectin	Inverse variance weighted	23	-0.03249	0.02683	0.225906	-0.08508	0.020097	0.968032	0.918441	1.0203	NA	NA	NA	0.524496	LMAN1
BCAC_BC	15692_300_NODAL_NODAL	Inverse variance weighted	6	0.008445	0.058527	0.885275	-0.10627	0.123158	1.00848	0.899183	1.13106	NA	NA	NA	0.962432	NODAL
BCAC_BC	15693_9_PGR_PgR	Wald ratio	rs1354034	0.018581	0.139643	0.894143	-0.25512	0.292281	1.01876	0.774825	1.33948	NA	NA	NA	0.962432	PGR
BCAC_BC	15698_6_TXLNA_TXLNA	Inverse variance weighted	7	0.020435	0.073199	0.780116	-0.12304	0.163905	1.02065	0.884232	1.1781	NA	NA	NA	0.929332	TXLNA
BCAC_BC	16015_19_GPT_ALT	Inverse variance weighted	74	-0.04868	0.013122	0.000207	-0.0744	-0.02296	0.952486	0.928302	0.977301	0.819285	0.07533	TRUE	0.004502	GPT
BCAC_BC	16021_30_CDH8_Cadherin_8	Inverse variance weighted	115	-0.03587	0.009729	0.000227	-0.05494	-0.01681	0.964762	0.94654	0.983335	0.434271	0.333566	TRUE	0.004821	CDH8
BCAC_BC	16035_8_FLT4_VEGF_sR3	Inverse variance weighted	317	-0.01777	0.007118	0.012528	-0.03172	-0.00382	0.982385	0.968775	0.996186	1.4e-06	0.061283	TRUE	0.076705	FLT4
BCAC_BC	16043_30_SHC1_SHC1	Inverse variance weighted	4	0.039468	0.067497	0.558726	-0.09283	0.171763	1.04026	0.911351	1.1874	NA	NA	NA	0.811283	SHC1
BCAC_BC	16049_43_OLR1_OLR1	Inverse variance weighted	13	-0.01847	0.048353	0.702495	-0.11324	0.076304	0.981701	0.892935	1.07929	NA	NA	NA	0.888872	OLR1
BCAC_BC	16055_3_CFHR5_complement_factor_H_related_5	Inverse variance weighted	257	0.012544	0.005766	0.02958	0.001243	0.023844	1.01262	1.00124	1.02413	0.039855	0.019469	TRUE	0.136746	CFHR5
BCAC_BC	16057_6_IGF2R_IGF_II_receptor	Inverse variance weighted	107	-0.01214	0.010036	0.226603	-0.03181	0.007535	0.987938	0.968695	1.00756	NA	NA	NA	0.524496	IGF2R
BCAC_BC	16060_99_NID2_NID2	Inverse variance weighted	215	-0.01371	0.007021	0.050888	-0.02747	5.32e-05	0.986385	0.972903	1.00005	NA	NA	NA	0.199734	NID2
BCAC_BC	16070_7_WIF1_WIF_1	Inverse variance weighted	27	-0.04921	0.02365	0.037468	-0.09556	-0.00285	0.951983	0.908861	0.997151	0.841712	0.068754	TRUE	0.16158	WIF1
BCAC_BC	16074_12_GRAP2_GRB2_related_adapter_protein_2	Inverse variance weighted	11	-0.02188	0.044711	0.624585	-0.10951	0.065754	0.978358	0.896269	1.06796	NA	NA	NA	0.850477	GRAP2
BCAC_BC	16079_2_TEC_TEC	Inverse variance weighted	21	0.000796	0.03322	0.980873	-0.06431	0.065907	1.0008	0.93771	1.06813	NA	NA	NA	0.992333	TEC
BCAC_BC	16081_38_AKR1B10_Aldose_reductase_like	Inverse variance weighted	93	-0.04785	0.011433	2.85e-05	-0.07025	-0.02544	0.953281	0.932156	0.974885	0.659865	0.330993	TRUE	0.001169	AKR1B10
BCAC_BC	16288_17_EPHA4_EPHA4	Inverse variance weighted	118	-0.0402	0.007889	3.48e-07	-0.05566	-0.02474	0.960597	0.945857	0.975567	0.672374	0.238553	TRUE	4.08e-05	EPHA4
BCAC_BC	16292_288_GIP_GIP	Wald ratio	rs704	-0.08038	0.127755	0.529226	-0.33078	0.170018	0.922764	0.718361	1.18533	NA	NA	NA	0.791924	GIP
BCAC_BC	16293_1_GHRH_Growth_hormone_releasing_factor	Inverse variance weighted	10	0.006596	0.042126	0.875585	-0.07597	0.089162	1.00662	0.926843	1.09326	NA	NA	NA	0.962432	GHRH
BCAC_BC	16296_43_LGR5_LGR5	Inverse variance weighted	13	-0.05384	0.036697	0.142365	-0.12576	0.01809	0.947588	0.881825	1.01825	NA	NA	NA	0.398825	LGR5
BCAC_BC	16297_14_ROBO4_ROBO4	Inverse variance weighted	8	0.209028	0.043047	1.2e-06	0.124656	0.2934	1.23248	1.13276	1.34098	0.765974	0.777414	TRUE	0.000107	ROBO4
BCAC_BC	16298_84_PLA2G2D_sPLA_2__IID	Inverse variance weighted	3	0.053276	0.162972	0.743739	-0.26615	0.372702	1.05472	0.766325	1.45165	NA	NA	NA	0.912542	PLA2G2D
BCAC_BC	16299_13_TIGIT_TIGIT	Inverse variance weighted	47	-0.02857	0.018583	0.124229	-0.06499	0.007856	0.971837	0.937077	1.00789	NA	NA	NA	0.365119	TIGIT
BCAC_BC	16300_4_TREM2_TREM2	Inverse variance weighted	394	-0.00989	0.006598	0.133684	-0.02283	0.003037	0.990154	0.977432	1.00304	NA	NA	NA	0.382876	TREM2
BCAC_BC	16304_6_LGR4_LGR4	Inverse variance weighted	16	-0.08782	0.049912	0.078493	-0.18565	0.010008	0.915926	0.830566	1.01006	NA	NA	NA	0.271289	LGR4
BCAC_BC	16305_10_CDH11_Cadherin_11	Inverse variance weighted	198	-0.00817	0.008183	0.318099	-0.02421	0.007869	0.991864	0.976083	1.0079	NA	NA	NA	0.627383	CDH11
BCAC_BC	16307_22_UNC5D_UNC5H4	Inverse variance weighted	23	0.062386	0.031991	0.051161	-0.00032	0.125088	1.06437	0.999684	1.13325	NA	NA	NA	0.200621	UNC5D
BCAC_BC	16308_14_BTLA_BTLA	Inverse variance weighted	18	-0.07142	0.030663	0.019852	-0.13152	-0.01132	0.931073	0.876764	0.988745	0.865163	0.546706	TRUE	0.105611	BTLA
BCAC_BC	16309_30_DKKL1_Soggy_1	Inverse variance weighted	99	-0.04484	0.011309	7.35e-05	-0.067	-0.02267	0.956153	0.935193	0.977584	0.81793	0.880827	TRUE	0.002231	DKKL1
BCAC_BC	16312_45_CDH6_Cadherin_6	Inverse variance weighted	46	-0.0489	0.021033	0.020069	-0.09013	-0.00768	0.952273	0.913813	0.992351	0.94321	0.824959	TRUE	0.106242	CDH6
BCAC_BC	16315_105_FLT1_VEGF_sR1	Inverse variance weighted	17	-0.04168	0.031121	0.180514	-0.10267	0.019321	0.95918	0.902422	1.01951	NA	NA	NA	0.461401	FLT1
BCAC_BC	16317_20_DSG3_Desmoglein_3	Inverse variance weighted	13	-0.11402	0.040798	0.005196	-0.19398	-0.03405	0.892244	0.823674	0.966522	0.144915	0.226842	TRUE	0.040789	DSG3
BCAC_BC	16320_139_CD320_CD320	Inverse variance weighted	5	-0.06627	0.065219	0.309564	-0.1941	0.061558	0.935877	0.823575	1.06349	NA	NA	NA	0.618416	CD320
BCAC_BC	16322_10_PACAP_PACAP	Inverse variance weighted	77	0.018086	0.013089	0.16703	-0.00757	0.04374	1.01825	0.992461	1.04471	NA	NA	NA	0.440242	PACAP
BCAC_BC	16323_8_NRXN3_NRX3A	Inverse variance weighted	50	0.049645	0.018526	0.007368	0.013334	0.085956	1.0509	1.01342	1.08976	0.544468	0.277689	TRUE	0.053128	NRXN3
BCAC_BC	16324_38_TLR1_TLR1	Inverse variance weighted	67	0.010528	0.02066	0.610334	-0.02997	0.051023	1.01058	0.970479	1.05235	NA	NA	NA	0.843541	TLR1
BCAC_BC	16536_3_HMGA1_HMGA1	Inverse variance weighted	5	0.223661	0.099297	0.024293	0.02904	0.418283	1.25065	1.02947	1.51935	0.192554	0.819847	TRUE	0.120938	HMGA1
BCAC_BC	16558_2_MYOC_MYOC	Inverse variance weighted	129	0.016546	0.008645	0.055612	-0.0004	0.033489	1.01668	0.999603	1.03406	NA	NA	NA	0.213829	MYOC
BCAC_BC	16561_9_A1BG_Alpha_1B_glycoprotein	Inverse variance weighted	61	-0.03744	0.011676	0.001343	-0.06033	-0.01456	0.963252	0.941458	0.98555	0.325025	0.134544	TRUE	0.016517	A1BG
BCAC_BC	16583_8_NUDT2_AP4A	Inverse variance weighted	80	0.030576	0.010044	0.002332	0.01089	0.050262	1.03105	1.01095	1.05155	0.857806	0.705519	TRUE	0.023274	NUDT2
BCAC_BC	16585_16_B3GNT4_B3GN4	Inverse variance weighted	26	-0.04847	0.025972	0.061983	-0.09938	0.002431	0.952681	0.905398	1.00243	NA	NA	NA	0.228995	B3GNT4
BCAC_BC	16587_1_CSN2_Beta_casein	Inverse variance weighted	50	-0.04623	0.01819	0.011044	-0.08188	-0.01057	0.954826	0.921384	0.989482	0.909773	0.235698	TRUE	0.069886	CSN2
BCAC_BC	16588_10_HSPA5_BiP	Inverse variance weighted	2	-0.18751	0.065579	0.004245	-0.31605	-0.05898	0.829019	0.729025	0.942728	0.736668	NA	TRUE	0.035317	HSPA5
BCAC_BC	16591_71_CHIA_CHIA	Inverse variance weighted	26	-0.05619	0.025409	0.027014	-0.10599	-0.00639	0.945361	0.899433	0.993634	0.587074	0.933133	TRUE	0.12929	CHIA
BCAC_BC	16593_3_FADD_FADD	Inverse variance weighted	144	0.004932	0.008375	0.555956	-0.01148	0.021347	1.00494	0.988582	1.02158	NA	NA	NA	0.809596	FADD
BCAC_BC	16594_44_FAIM_FAIM1	Inverse variance weighted	118	-0.01735	0.012211	0.155471	-0.04128	0.006588	0.982804	0.959562	1.00661	NA	NA	NA	0.42032	FAIM
BCAC_BC	16596_25_GLRX3_GLRX3	Inverse variance weighted	4	-0.08131	0.083381	0.329479	-0.24474	0.082117	0.921907	0.78291	1.08558	NA	NA	NA	0.638817	GLRX3
BCAC_BC	16597_11_GLRX5_GLRX5	Inverse variance weighted	4	-0.06663	0.114221	0.559689	-0.2905	0.157247	0.935546	0.747891	1.17029	NA	NA	NA	0.811804	GLRX5
BCAC_BC	16599_38_GPN1_GPN1	Inverse variance weighted	31	0.011396	0.020049	0.569761	-0.0279	0.050693	1.01146	0.972485	1.052	NA	NA	NA	0.817236	GPN1
BCAC_BC	16605_2_C1QTNF9_C1T9A	Inverse variance weighted	24	0.034876	0.030736	0.256495	-0.02537	0.095118	1.03549	0.974953	1.09979	NA	NA	NA	0.558957	C1QTNF9
BCAC_BC	16606_85_AKR1B1_Aldose_reductase	Inverse variance weighted	4	0.089073	0.064442	0.166903	-0.03723	0.215378	1.09316	0.963452	1.24033	NA	NA	NA	0.440174	AKR1B1
BCAC_BC	16607_78_GSN_Gelsolin	Inverse variance weighted	64	-0.01631	0.013657	0.23242	-0.04308	0.010459	0.983824	0.957839	1.01051	NA	NA	NA	0.530135	GSN
BCAC_BC	16609_106_KIRREL2_KIRR2	Inverse variance weighted	221	-0.00407	0.007976	0.609964	-0.0197	0.011565	0.995939	0.98049	1.01163	NA	NA	NA	0.843541	KIRREL2
BCAC_BC	16610_13_LRP10_LRP10	Inverse variance weighted	9	-0.02799	0.05608	0.617731	-0.1379	0.081929	0.9724	0.871182	1.08538	NA	NA	NA	0.848691	LRP10
BCAC_BC	16612_28_SDC3_SDC3	Inverse variance weighted	48	-0.05999	0.019493	0.002089	-0.09819	-0.02178	0.941778	0.906475	0.978455	0.88477	0.056356	TRUE	0.021899	SDC3
BCAC_BC	16613_3_CDH17_CAD17	Inverse variance weighted	308	-0.01476	0.006018	0.014158	-0.02656	-0.00297	0.985345	0.973791	0.997036	0.002061	0.011086	TRUE	0.083294	CDH17
BCAC_BC	16614_27_RSPO1_RSPO1	Inverse variance weighted	25	-0.05147	0.024454	0.035325	-0.0994	-0.00354	0.949835	0.905384	0.99647	0.103557	0.458872	TRUE	0.153868	RSPO1
BCAC_BC	16616_137_ENO3_ENOB	Inverse variance weighted	52	-0.03299	0.013349	0.013472	-0.05915	-0.00682	0.967551	0.942564	0.993201	0.864974	0.525632	TRUE	0.080808	ENO3
BCAC_BC	16617_14_CASP14_Caspase_14	Inverse variance weighted	3	-0.05423	0.094523	0.566173	-0.23949	0.131037	0.947217	0.787027	1.14001	NA	NA	NA	0.816759	CASP14
BCAC_BC	16618_7_CD69_CD69	Inverse variance weighted	5	-0.13704	0.123571	0.267438	-0.37924	0.105161	0.871938	0.684384	1.11089	NA	NA	NA	0.571052	CD69
BCAC_BC	16620_26_LY75_LY75	Inverse variance weighted	1066	-0.00368	0.00283	0.193173	-0.00923	0.001864	0.996325	0.990814	1.00187	NA	NA	NA	0.481656	LY75
BCAC_BC	16621_77_APOA1BP_AIBP	Inverse variance weighted	3	-0.03645	0.035713	0.307383	-0.10645	0.033544	0.964203	0.899019	1.03411	NA	NA	NA	0.616328	APOA1BP
BCAC_BC	16746_12_INHBB_Activin_B	Inverse variance weighted	14	-0.04571	0.033169	0.168167	-0.11072	0.019301	0.955318	0.895187	1.01949	NA	NA	NA	0.441629	INHBB
BCAC_BC	16748_1_BMP3_BMP_3	Inverse variance weighted	53	-0.05183	0.016821	0.002062	-0.0848	-0.01886	0.949491	0.918697	0.981317	0.964878	0.365898	TRUE	0.021797	BMP3
BCAC_BC	16749_79_GDF10_BMP_3b	Inverse variance weighted	54	-0.04756	0.016914	0.004925	-0.08071	-0.01441	0.953554	0.922461	0.985695	0.972957	0.167101	TRUE	0.039376	GDF10
BCAC_BC	16751_15_NPPB_BNP	Inverse variance weighted	5	0.097503	0.05848	0.095456	-0.01712	0.212124	1.10241	0.983028	1.2363	NA	NA	NA	0.305137	NPPB
BCAC_BC	16753_46_COL6A2_CO6A2	Inverse variance weighted	64	0.007432	0.014712	0.613468	-0.0214	0.036268	1.00746	0.978823	1.03693	NA	NA	NA	0.845685	COL6A2
BCAC_BC	16754_40_CASK_CSKP	Inverse variance weighted	15	-0.02852	0.041576	0.492738	-0.11001	0.05297	0.971883	0.895826	1.0544	NA	NA	NA	0.769801	CASK
BCAC_BC	16755_195_GDF3_GDF_3	Inverse variance weighted	45	-0.04845	0.019342	0.012243	-0.08636	-0.01054	0.952703	0.917262	0.989513	0.926208	0.235256	TRUE	0.075259	GDF3
BCAC_BC	16756_30_GDF7_GDF7	Inverse variance weighted	3	-0.05541	0.086284	0.520728	-0.22453	0.113703	0.946094	0.798892	1.12042	NA	NA	NA	0.78598	GDF7
BCAC_BC	16758_96_HDGF_HDGF	Wald ratio	rs11264535	0.025731	0.110029	0.815097	-0.18993	0.241387	1.02607	0.827021	1.27301	NA	NA	NA	0.94739	HDGF
BCAC_BC	16760_2_IL26_IL_26	Inverse variance weighted	528	0.000331	0.004305	0.938695	-0.00811	0.008769	1.00033	0.991926	1.00881	NA	NA	NA	0.975858	IL26
BCAC_BC	16763_11_LECT2_LECT2	Inverse variance weighted	371	0.004688	0.005535	0.39699	-0.00616	0.015537	1.0047	0.993858	1.01566	NA	NA	NA	0.710186	LECT2
BCAC_BC	16769_20_RAC3_RAC3	Wald ratio	rs1355538	0.11359	0.160166	0.478201	-0.20034	0.427515	1.12029	0.818456	1.53344	NA	NA	NA	0.767704	RAC3
BCAC_BC	16770_3_REG1B_REG1B	Inverse variance weighted	153	-0.00906	0.010253	0.37672	-0.02916	0.011033	0.990978	0.971262	1.01109	NA	NA	NA	0.689145	REG1B
BCAC_BC	16773_29_SCUBE3_SCUB3	Inverse variance weighted	59	0.003687	0.013001	0.776733	-0.02179	0.029168	1.00369	0.978441	1.0296	NA	NA	NA	0.928763	SCUBE3
BCAC_BC	16781_2_ENGASE_ENASE	Inverse variance weighted	123	0.00893	0.007668	0.244166	-0.0061	0.023959	1.00897	0.99392	1.02425	NA	NA	NA	0.544101	ENGASE
BCAC_BC	16785_45_DEFA5_HD_5	Inverse variance weighted	59	-0.00635	0.017523	0.716979	-0.0407	0.027994	0.993668	0.960119	1.02839	NA	NA	NA	0.896889	DEFA5
BCAC_BC	16792_4_SIGLEC5_Siglec_5	Inverse variance weighted	304	-0.00031	0.00384	0.935351	-0.00784	0.007216	0.999689	0.992192	1.00724	NA	NA	NA	0.974174	SIGLEC5
BCAC_BC	16802_31_OCIAD1_OCAD1	Inverse variance weighted	73	-0.04607	0.01277	0.000309	-0.0711	-0.02104	0.954971	0.931365	0.979176	0.926291	0.164573	TRUE	0.006064	OCIAD1
BCAC_BC	16803_4_CALB2_CALB2	Inverse variance weighted	2	0.09479	0.12093	0.433134	-0.14223	0.331814	1.09943	0.867419	1.39349	NA	NA	NA	0.740541	CALB2
BCAC_BC	16805_5_PDE5A_PDE5A	Inverse variance weighted	65	-0.0734	0.017856	3.94e-05	-0.1084	-0.03841	0.929226	0.897269	0.962322	0.010739	0.01039	TRUE	0.001426	PDE5A
BCAC_BC	16807_35_TNNT3_TNNT3	Inverse variance weighted	64	-0.04313	0.014036	0.002121	-0.07064	-0.01562	0.957787	0.931796	0.984503	0.949758	0.381431	TRUE	0.022034	TNNT3
BCAC_BC	16809_1_NME4_NDKM	Inverse variance weighted	18	0.0129	0.037087	0.72796	-0.05979	0.085591	1.01298	0.941962	1.08936	NA	NA	NA	0.903473	NME4
BCAC_BC	16810_3_GDI1_RhoGDI	Inverse variance weighted	2	-0.43761	0.12383	0.000409	-0.68032	-0.1949	0.645577	0.506456	0.822914	0.944504	NA	TRUE	0.007277	GDI1
BCAC_BC	16814_13_FHL1_SLIM_1	Inverse variance weighted	51	-0.04975	0.018937	0.008616	-0.08686	-0.01263	0.951472	0.916804	0.98745	0.939355	0.412729	TRUE	0.058995	FHL1
BCAC_BC	16818_200_CDCP1_CDCP1	Inverse variance weighted	77	-0.01868	0.015688	0.233825	-0.04943	0.012071	0.981496	0.951775	1.01214	NA	NA	NA	0.531539	CDCP1
BCAC_BC	16823_75_APOL3_APOL3	Inverse variance weighted	230	-0.00546	0.006936	0.431067	-0.01905	0.008133	0.994554	0.981126	1.00817	NA	NA	NA	0.739629	APOL3
BCAC_BC	16825_20_ATXN3_ATX3	Inverse variance weighted	42	-0.04236	0.013705	0.001995	-0.06922	-0.0155	0.958524	0.93312	0.98462	0.936059	0.544562	TRUE	0.021647	ATXN3
BCAC_BC	16828_8_COL6A1_Collagen_a1_VI_	Inverse variance weighted	415	-0.00682	0.003308	0.039266	-0.0133	-0.00034	0.993205	0.986787	0.999665	0.199962	0.725611	TRUE	0.166295	COL6A1
BCAC_BC	16831_7_DOK1_DOK1	Inverse variance weighted	2	0.150662	0.156322	0.335151	-0.15573	0.457053	1.1626	0.855791	1.57941	NA	NA	NA	0.645397	DOK1
BCAC_BC	16836_1_CFHR3_FHR3	Inverse variance weighted	11	-0.01452	0.040224	0.718069	-0.09336	0.064316	0.985583	0.910865	1.06643	NA	NA	NA	0.897018	CFHR3
BCAC_BC	16837_20_CFLAR_FLIP	Wald ratio	rs190921611	0.192518	0.151206	0.202942	-0.10385	0.488883	1.2123	0.901364	1.63049	NA	NA	NA	0.496042	CFLAR
BCAC_BC	16845_15_MPZL1_MPZL1	Inverse variance weighted	9	-0.08369	0.090421	0.354649	-0.26092	0.093531	0.919712	0.770343	1.09804	NA	NA	NA	0.666464	MPZL1
BCAC_BC	16847_39_RAB3B_RAB3B	Wald ratio	rs9971407	-0.0996	0.162767	0.540596	-0.41862	0.219424	0.9052	0.657953	1.24536	NA	NA	NA	0.801264	RAB3B
BCAC_BC	16850_5_RGS5_RGS5	Inverse variance weighted	28	-0.04681	0.023235	0.043928	-0.09235	-0.00127	0.954265	0.911782	0.998728	0.955645	0.883697	TRUE	0.179456	RGS5
BCAC_BC	16851_50_SCO2_SCO2	Inverse variance weighted	2	0.022844	0.079757	0.774561	-0.13348	0.179167	1.02311	0.875045	1.19622	NA	NA	NA	0.928664	SCO2
BCAC_BC	16852_10_PDZK1_NHRF3	Inverse variance weighted	28	-0.04453	0.02373	0.060556	-0.09104	0.001976	0.956443	0.912978	1.00198	NA	NA	NA	0.226226	PDZK1
BCAC_BC	16853_5_NRK1_NRK1	Inverse variance weighted	18	0.005139	0.032317	0.873653	-0.0582	0.068481	1.00515	0.943459	1.07088	NA	NA	NA	0.962432	NRK1
BCAC_BC	16854_17_LSM4_LSM4	Inverse variance weighted	82	-0.0474	0.012058	8.47e-05	-0.07103	-0.02376	0.953709	0.931433	0.976518	0.606552	0.297958	TRUE	0.002404	LSM4
BCAC_BC	16856_79_MAPRE2_MARE2	Inverse variance weighted	13	-0.00982	0.030459	0.747047	-0.06952	0.049876	0.990224	0.932837	1.05114	NA	NA	NA	0.914016	MAPRE2
BCAC_BC	16857_2_RAB2A_RAB2A	Inverse variance weighted	3	0.040989	0.072512	0.57189	-0.10113	0.183111	1.04184	0.903812	1.20095	NA	NA	NA	0.817236	RAB2A
BCAC_BC	16858_384_RCN3_RCN3	Inverse variance weighted	22	-0.0353	0.025059	0.1589	-0.08442	0.013813	0.965313	0.919046	1.01391	NA	NA	NA	0.4267	RCN3
BCAC_BC	16859_100_SH3GLB1_SHLB1	Inverse variance weighted	3	-0.0344	0.086894	0.692192	-0.20471	0.135913	0.966185	0.814881	1.14558	NA	NA	NA	0.884807	SH3GLB1
BCAC_BC	16863_47_NANP_NANP	Inverse variance weighted	6	0.013916	0.067256	0.836082	-0.11791	0.145738	1.01401	0.88878	1.15689	NA	NA	NA	0.955206	NANP
BCAC_BC	16865_62_TAF15_RBP56	Inverse variance weighted	2	0.021838	0.136644	0.873024	-0.24598	0.28966	1.02208	0.781935	1.33597	NA	NA	NA	0.962432	TAF15
BCAC_BC	16867_76_PCTK1_PCTK1	Inverse variance weighted	9	0.048437	0.055679	0.384329	-0.06069	0.157567	1.04963	0.941113	1.17066	NA	NA	NA	0.696606	PCTK1
BCAC_BC	16872_248_GSTZ1_MAAI	Inverse variance weighted	718	-0.00237	0.003003	0.430635	-0.00825	0.00352	0.997636	0.991781	1.00353	NA	NA	NA	0.739629	GSTZ1
BCAC_BC	16875_13_MAGOHB_MGN2	Wald ratio	rs1354034	0.02349	0.176535	0.894143	-0.32252	0.3695	1.02377	0.724322	1.44701	NA	NA	NA	0.962432	MAGOHB
BCAC_BC	16877_19_MSRB2_MSRB2	Inverse variance weighted	16	-0.06746	0.032767	0.039506	-0.13169	-0.00324	0.934763	0.876617	0.996765	0.551349	0.527894	TRUE	0.166775	MSRB2
BCAC_BC	16882_27_PHPT1_PHP14	Inverse variance weighted	18	0.06096	0.026206	0.020008	0.009596	0.112323	1.06286	1.00964	1.11887	0.727286	0.830515	TRUE	0.106052	PHPT1
BCAC_BC	16883_57_RAB4A_RAB4A	Inverse variance weighted	8	-0.01444	0.055481	0.794615	-0.12319	0.094301	0.985661	0.884099	1.09889	NA	NA	NA	0.936339	RAB4A
BCAC_BC	16885_49_MAPRE3_MARE3	Inverse variance weighted	5	-0.00196	0.047062	0.9668	-0.0942	0.090283	0.998043	0.9101	1.09448	NA	NA	NA	0.98813	MAPRE3
BCAC_BC	16887_29_PTRH2_PTH2	Inverse variance weighted	11	0.030962	0.041978	0.460778	-0.05132	0.113239	1.03145	0.949979	1.1199	NA	NA	NA	0.758239	PTRH2
BCAC_BC	16890_37_ADAMTSL1_ATL1	Inverse variance weighted	70	0.017068	0.011984	0.154401	-0.00642	0.040557	1.01721	0.993599	1.04139	NA	NA	NA	0.418934	ADAMTSL1
BCAC_BC	16892_23_ENPP2_ENPP2	Inverse variance weighted	37	0.011683	0.022661	0.606175	-0.03273	0.056098	1.01175	0.967797	1.0577	NA	NA	NA	0.841724	ENPP2
BCAC_BC	16899_59_OSBPL9_OSBL9	Inverse variance weighted	11	-0.01516	0.038652	0.694915	-0.09092	0.0606	0.984955	0.913092	1.06247	NA	NA	NA	0.88542	OSBPL9
BCAC_BC	16900_29_MDGA1_MDGA1	Inverse variance weighted	597	0.005604	0.003291	0.088573	-0.00085	0.012053	1.00562	0.999155	1.01213	NA	NA	NA	0.290184	MDGA1
BCAC_BC	16907_3_CADM2_Nectin_like_protein_3	Inverse variance weighted	8	0.055396	0.088034	0.529179	-0.11715	0.227942	1.05696	0.889452	1.25601	NA	NA	NA	0.791924	CADM2
BCAC_BC	16908_5_OMG_OMGP	Inverse variance weighted	33	-0.07216	0.03604	0.04525	-0.1428	-0.00153	0.930379	0.866927	0.998476	0.001116	0.026186	TRUE	0.182895	OMG
BCAC_BC	16913_8_RNASET2_RNT2	Inverse variance weighted	80	0.003336	0.011161	0.765005	-0.01854	0.025211	1.00334	0.981632	1.02553	NA	NA	NA	0.92668	RNASET2
BCAC_BC	16914_104_CD14_sCD14	Inverse variance weighted	107	-0.01174	0.011622	0.312266	-0.03452	0.011035	0.988325	0.966067	1.0111	NA	NA	NA	0.622578	CD14
BCAC_BC	16915_153_SEMA4A_SEM4A	Inverse variance weighted	90	-0.01699	0.016292	0.296895	-0.04893	0.014938	0.983149	0.95225	1.01505	NA	NA	NA	0.608508	SEMA4A
BCAC_BC	16916_19_SLITRK6_SLIK6	Inverse variance weighted	42	-0.02608	0.020594	0.2054	-0.06644	0.014286	0.974259	0.935717	1.01439	NA	NA	NA	0.499239	SLITRK6
BCAC_BC	16918_198_TLR3_TLR3	Inverse variance weighted	222	-0.0051	0.006754	0.450161	-0.01834	0.008137	0.994913	0.98183	1.00817	NA	NA	NA	0.755257	TLR3
BCAC_BC	16919_1_DBI_ACBP	Inverse variance weighted	29	0.032256	0.021419	0.132076	-0.00973	0.074238	1.03278	0.990322	1.07706	NA	NA	NA	0.379948	DBI
BCAC_BC	16922_53_PLXNB3_PLXB3	Inverse variance weighted	15	0.038954	0.035438	0.271671	-0.0305	0.108412	1.03972	0.969956	1.11451	NA	NA	NA	0.577454	PLXNB3
BCAC_BC	16923_20_PFN2_Profilin_II	Inverse variance weighted	4	-0.0536	0.086532	0.535632	-0.2232	0.116002	0.94781	0.799951	1.123	NA	NA	NA	0.79797	PFN2
BCAC_BC	16926_44_ALPL_Alkaline_phosphatase__liver	Inverse variance weighted	38	-0.01916	0.021245	0.367023	-0.06081	0.022476	0.981018	0.941006	1.02273	NA	NA	NA	0.67978	ALPL
BCAC_BC	16932_5_SULT1E1_SULT_1E	Inverse variance weighted	10	-0.00675	0.040883	0.868873	-0.08688	0.073381	0.993273	0.916787	1.07614	NA	NA	NA	0.962432	SULT1E1
BCAC_BC	17137_160_HBB_Beta_globin	Inverse variance weighted	47	0.008487	0.016035	0.596598	-0.02294	0.039915	1.00852	0.97732	1.04072	NA	NA	NA	0.833927	HBB
BCAC_BC	17138_8_GSTA1_GST_A1_1	Inverse variance weighted	63	0.008843	0.014797	0.550102	-0.02016	0.037844	1.00888	0.980043	1.03857	NA	NA	NA	0.806847	GSTA1
BCAC_BC	17140_57_PDGFD_PDGFD	Inverse variance weighted	154	-0.00615	0.010083	0.542083	-0.02591	0.013616	0.993871	0.974422	1.01371	NA	NA	NA	0.80265	PDGFD
BCAC_BC	17148_7_BLVRB_BLVRB	Inverse variance weighted	7	-0.03536	0.034292	0.302414	-0.10258	0.031848	0.965254	0.90251	1.03236	NA	NA	NA	0.610763	BLVRB
BCAC_BC	17151_84_IRF3_IRF_3	Inverse variance weighted	2	-0.05272	0.085478	0.537402	-0.22025	0.114818	0.948647	0.802314	1.12167	NA	NA	NA	0.799461	IRF3
BCAC_BC	17152_10_KIR2DS4_KI2S4	Inverse variance weighted	19	0.017333	0.030591	0.57098	-0.04263	0.077292	1.01748	0.95827	1.08036	NA	NA	NA	0.817236	KIR2DS4
BCAC_BC	17153_46_KIR2DL3_KI2L3	Inverse variance weighted	356	-0.04626	0.00732	2.63e-10	-0.06061	-0.03191	0.954794	0.941193	0.968592	1.53e-09	0.013122	TRUE	6.33e-08	KIR2DL3
BCAC_BC	17154_2_PTGES3_TEBP	Inverse variance weighted	96	-0.04892	0.01082	6.15e-06	-0.07013	-0.02771	0.952258	0.932276	0.972668	0.621806	0.628745	TRUE	0.000361	PTGES3
BCAC_BC	17155_1_VPS28_VPS28_protein_homolog	Inverse variance weighted	112	-0.04212	0.010014	2.6e-05	-0.06174	-0.02249	0.958759	0.940125	0.977762	0.631816	0.965824	TRUE	0.001129	VPS28
BCAC_BC	17156_72_DCLK1_DCAK1	Inverse variance weighted	69	-0.03899	0.015943	0.014467	-0.07024	-0.00774	0.961762	0.932173	0.99229	0.090592	0.055246	TRUE	0.08475	DCLK1
BCAC_BC	17158_17_UBE2G1_UB2G1	Inverse variance weighted	3	-0.04864	0.121148	0.688085	-0.28609	0.188815	0.952528	0.751198	1.20782	NA	NA	NA	0.883691	UBE2G1
BCAC_BC	17161_1_DDOST_OST48	Inverse variance weighted	8	-0.08211	0.060949	0.177916	-0.20157	0.03735	0.92117	0.817445	1.03806	NA	NA	NA	0.456193	DDOST
BCAC_BC	17163_117_ANXA3_Annexin_III	Inverse variance weighted	9	-0.03326	0.045139	0.461208	-0.12173	0.055211	0.967286	0.885384	1.05676	NA	NA	NA	0.758373	ANXA3
BCAC_BC	17164_15_ANXA4_annexin_IV	Inverse variance weighted	33	0.161448	0.018345	1.36e-18	0.125492	0.197405	1.17521	1.13371	1.21824	0.119036	0.857942	TRUE	1.18e-15	ANXA4
BCAC_BC	17165_1_PPBP_BTG	Inverse variance weighted	5	-0.16686	0.049393	0.00073	-0.26367	-0.07005	0.846319	0.768228	0.932349	0.423712	0.673042	TRUE	0.010701	PPBP
BCAC_BC	17166_4_FGF8_FGF_8F	Inverse variance weighted	2	-0.0278	0.1358	0.837809	-0.29397	0.238371	0.972585	0.745301	1.26918	NA	NA	NA	0.955876	FGF8
BCAC_BC	17170_15_CALCB_CALCB	Inverse variance weighted	37	0.021816	0.020078	0.277213	-0.01754	0.061169	1.02206	0.982617	1.06308	NA	NA	NA	0.583034	CALCB
BCAC_BC	17175_5_MAP2K6_MP2K6	Inverse variance weighted	12	0.07344	0.044174	0.096407	-0.01314	0.160021	1.0762	0.986946	1.17353	NA	NA	NA	0.306819	MAP2K6
BCAC_BC	17176_13_PSIP1_PSIP1	Wald ratio	rs11264535	0.028278	0.12092	0.815097	-0.20872	0.26528	1.02868	0.811619	1.3038	NA	NA	NA	0.94739	PSIP1
BCAC_BC	17195_43_BAG1_BAG_1	Inverse variance weighted	2	0.0989	0.125033	0.428952	-0.14617	0.343965	1.10396	0.864015	1.41053	NA	NA	NA	0.737749	BAG1
BCAC_BC	17196_5_CLPP_ClpP_endopeptidase	Inverse variance weighted	4	0.039846	0.066934	0.55164	-0.09134	0.171036	1.04065	0.912704	1.18653	NA	NA	NA	0.807373	CLPP
BCAC_BC	17199_43_HIF1AN_HIF1N	Inverse variance weighted	7	0.006812	0.056791	0.904522	-0.1045	0.118123	1.00683	0.900776	1.12538	NA	NA	NA	0.965938	HIF1AN
BCAC_BC	17200_50_KIR2DL1_KI2L1	Inverse variance weighted	61	-0.04846	0.015762	0.002108	-0.07936	-0.01757	0.952693	0.92371	0.982585	0.920467	0.125836	TRUE	0.021996	KIR2DL1
BCAC_BC	17202_37_PDCD4_PDCD4	Wald ratio	rs141731635	0.295124	0.201283	0.142588	-0.09939	0.689638	1.34329	0.90539	1.99299	NA	NA	NA	0.398825	PDCD4
BCAC_BC	17204_17_PNMT_PNMT	Inverse variance weighted	5	0.016424	0.05935	0.781987	-0.0999	0.132751	1.01656	0.904926	1.14196	NA	NA	NA	0.929653	PNMT
BCAC_BC	17205_21_RAB5A_RAB5A	Inverse variance weighted	3	0.072398	0.101975	0.477731	-0.12747	0.272268	1.07508	0.880318	1.31294	NA	NA	NA	0.767704	RAB5A
BCAC_BC	17209_27_SULT2B1_ST2B1	Inverse variance weighted	59	-0.04886	0.015606	0.001742	-0.07945	-0.01828	0.95231	0.923622	0.98189	0.989679	0.147684	TRUE	0.019388	SULT2B1
BCAC_BC	17210_2_TCL1A_TCL1A	Inverse variance weighted	26	-0.03745	0.02291	0.102149	-0.08235	0.007457	0.963245	0.920949	1.00748	NA	NA	NA	0.320901	TCL1A
BCAC_BC	17224_12_OGN_MIME	Inverse variance weighted	166	-0.02505	0.006526	0.000124	-0.03784	-0.01226	0.975259	0.962864	0.987813	0.71279	0.0112	TRUE	0.003075	OGN
BCAC_BC	17231_1_LCP1_L_plastin	Inverse variance weighted	20	0.009193	0.027828	0.741119	-0.04535	0.063736	1.00924	0.955664	1.06581	NA	NA	NA	0.910872	LCP1
BCAC_BC	17319_1_SELH_SELH	Inverse variance weighted	9	0.006965	0.047756	0.884042	-0.08664	0.100566	1.00699	0.917011	1.1058	NA	NA	NA	0.962432	SELH
BCAC_BC	17320_19_AASDHPPT_ADPPT	Inverse variance weighted	5	-0.01008	0.074064	0.891728	-0.15525	0.135084	0.989969	0.856204	1.14463	NA	NA	NA	0.962432	AASDHPPT
BCAC_BC	17325_10_GUK1_KGUA	Inverse variance weighted	37	0.024266	0.018828	0.197469	-0.01264	0.061169	1.02456	0.987442	1.06308	NA	NA	NA	0.487607	GUK1
BCAC_BC	17326_44_DUSP23_DUS23	Inverse variance weighted	4	-0.02499	0.084366	0.767038	-0.19035	0.140364	0.975316	0.826669	1.15069	NA	NA	NA	0.92668	DUSP23
BCAC_BC	17327_3_CNPY3_CNPY3	Inverse variance weighted	19	0.063697	0.023551	0.006837	0.017538	0.109857	1.06577	1.01769	1.11612	0.636744	0.910037	TRUE	0.050221	CNPY3
BCAC_BC	17329_2_BDH2_BDH2	Inverse variance weighted	48	-0.03477	0.014112	0.013749	-0.06243	-0.00711	0.96583	0.939482	0.992917	0.394485	0.06487	TRUE	0.081539	BDH2
BCAC_BC	17331_138_KREMEN1_KREM1	Inverse variance weighted	101	0.032054	0.016496	0.052	-0.00028	0.064387	1.03257	0.999722	1.06651	NA	NA	NA	0.202998	KREMEN1
BCAC_BC	17332_3_ADPRHL2_ARHL2	Inverse variance weighted	20	0.009446	0.028542	0.740691	-0.0465	0.065389	1.00949	0.954567	1.06757	NA	NA	NA	0.910861	ADPRHL2
BCAC_BC	17333_20_ACADM_ACADM	Inverse variance weighted	36	0.003627	0.017498	0.835787	-0.03067	0.037924	1.00363	0.969796	1.03865	NA	NA	NA	0.955206	ACADM
BCAC_BC	17335_18_VAMP2_VAMP2	Inverse variance weighted	8	-0.13172	0.058421	0.024154	-0.24623	-0.01722	0.876586	0.781745	0.982932	0.63543	0.717549	TRUE	0.120381	VAMP2
BCAC_BC	17336_54_CREB3L2_CR3L2	Wald ratio	rs10922098	-0.12329	0.181797	0.497667	-0.47961	0.233034	0.884009	0.619024	1.26242	NA	NA	NA	0.769801	CREB3L2
BCAC_BC	17337_1_YY1_TYY1	Wald ratio	rs572515	-0.12869	0.172951	0.456814	-0.46768	0.21029	0.879244	0.626456	1.23404	NA	NA	NA	0.75544	YY1
BCAC_BC	17341_89_ACAT2_THIC	Inverse variance weighted	40	-0.00613	0.017523	0.726588	-0.04047	0.028218	0.993892	0.960336	1.02862	NA	NA	NA	0.902208	ACAT2
BCAC_BC	17342_13_AGR3_AGR3	Inverse variance weighted	14	-0.01086	0.059007	0.853955	-0.12652	0.104792	0.989197	0.881161	1.11048	NA	NA	NA	0.962432	AGR3
BCAC_BC	17343_6_SNPH_SNPH	Inverse variance weighted	13	-0.06512	0.049131	0.185037	-0.16142	0.031178	0.936957	0.850939	1.03167	NA	NA	NA	0.469184	SNPH
BCAC_BC	17344_23_STOML1_STML1	Inverse variance weighted	8	-0.01184	0.067867	0.861508	-0.14486	0.121179	0.98823	0.865145	1.12883	NA	NA	NA	0.962432	STOML1
BCAC_BC	17345_12_ZADH2_ZADH2	Inverse variance weighted	4	-0.01822	0.065819	0.781952	-0.14722	0.110789	0.981948	0.863102	1.11716	NA	NA	NA	0.929653	ZADH2
BCAC_BC	17346_61_FDCSP_FDSCP	Inverse variance weighted	7	0.014137	0.055261	0.798088	-0.09418	0.122449	1.01424	0.910123	1.13026	NA	NA	NA	0.937278	FDCSP
BCAC_BC	17347_80_AIDA_CA080	Wald ratio	rs1354034	0.020415	0.153422	0.894143	-0.28029	0.321121	1.02062	0.755563	1.37867	NA	NA	NA	0.962432	AIDA
BCAC_BC	17348_5_SYNJ2BP_SYJ2B	Inverse variance weighted	9	-0.02989	0.044321	0.500049	-0.11676	0.056978	0.970552	0.889799	1.05863	NA	NA	NA	0.771124	SYNJ2BP
BCAC_BC	17350_13_CHMP2B_CHM2B	Inverse variance weighted	52	-0.01828	0.023028	0.427232	-0.06342	0.026852	0.981884	0.938552	1.02722	NA	NA	NA	0.735252	CHMP2B
BCAC_BC	17355_56_SYT4_SYT4	Inverse variance weighted	2	0.094555	0.102667	0.357054	-0.10667	0.295782	1.09917	0.898821	1.34418	NA	NA	NA	0.668389	SYT4
BCAC_BC	17356_34_IL1F10_IL1FA	Inverse variance weighted	10	-0.01173	0.05086	0.817661	-0.11141	0.087959	0.988343	0.894571	1.09194	NA	NA	NA	0.9484	IL1F10
BCAC_BC	17357_33_SEPSECS_SPCS	Inverse variance weighted	7	-0.07831	0.052956	0.139191	-0.18211	0.025482	0.924676	0.833513	1.02581	NA	NA	NA	0.392865	SEPSECS
BCAC_BC	17362_5_VHL_VHL	Inverse variance weighted	3	-0.04839	0.097281	0.618891	-0.23906	0.142282	0.952762	0.787366	1.1529	NA	NA	NA	0.848691	VHL
BCAC_BC	17364_8_SNRPB2_RU2B	Wald ratio	rs1118614	0.043345	0.180558	0.810284	-0.31055	0.397238	1.0443	0.733045	1.48771	NA	NA	NA	0.946058	SNRPB2
BCAC_BC	17365_7_CCBL1_KAT1	Inverse variance weighted	64	-0.0498	0.015445	0.001264	-0.08007	-0.01952	0.951424	0.923053	0.980666	0.996666	0.638939	TRUE	0.015765	CCBL1
BCAC_BC	17366_6_DCUN1D1_DCNL1	Inverse variance weighted	16	-0.02269	0.029084	0.435298	-0.07969	0.034314	0.977565	0.923398	1.03491	NA	NA	NA	0.742087	DCUN1D1
BCAC_BC	17367_5_STMN1_Stathmin	Inverse variance weighted	7	0.063736	0.054249	0.240045	-0.04259	0.170064	1.06581	0.958302	1.18538	NA	NA	NA	0.538572	STMN1
BCAC_BC	17370_186_ABHD10_ABHDA	Wald ratio	rs13091880	-0.18424	0.165304	0.265036	-0.50824	0.139754	0.831734	0.601555	1.14999	NA	NA	NA	0.567802	ABHD10
BCAC_BC	17372_5_EIF4EBP1_4EBP1	Inverse variance weighted	3	-0.07231	0.14772	0.624475	-0.36184	0.21722	0.930241	0.696392	1.24262	NA	NA	NA	0.850477	EIF4EBP1
BCAC_BC	17377_1_AKR1C3_Aldose_reductase_like_C3	Inverse variance weighted	71	0.039547	0.015104	0.008837	0.009943	0.06915	1.04034	1.00999	1.0716	0.204286	0.548864	TRUE	0.060025	AKR1C3
BCAC_BC	17380_2_UBE2K_UBE2K	Wald ratio	rs1354034	0.023187	0.174253	0.894143	-0.31835	0.364722	1.02346	0.727349	1.44011	NA	NA	NA	0.962432	UBE2K
BCAC_BC	17383_4_STARD5_STAR5	Inverse variance weighted	34	-0.03759	0.018266	0.039593	-0.07339	-0.00179	0.963107	0.929236	0.998212	0.559089	0.252178	TRUE	0.166775	STARD5
BCAC_BC	17384_110_PFKM_K6PF	Inverse variance weighted	15	-0.13483	0.035634	0.000155	-0.20467	-0.06499	0.873866	0.814916	0.93708	0.59482	0.037002	TRUE	0.003639	PFKM
BCAC_BC	17387_27_NFKBIB_IKB_beta	Inverse variance weighted	6	-0.03313	0.057817	0.566662	-0.14645	0.080193	0.967415	0.863771	1.0835	NA	NA	NA	0.816922	NFKBIB
BCAC_BC	17391_10_RBM17_SPF45	Inverse variance weighted	32	0.049595	0.026681	0.063055	-0.0027	0.101891	1.05085	0.997304	1.10726	NA	NA	NA	0.231216	RBM17
BCAC_BC	17393_13_ACADS_SCAD	Inverse variance weighted	74	-0.02714	0.013177	0.039438	-0.05296	-0.00131	0.973227	0.948414	0.998689	0.996161	0.737437	TRUE	0.166721	ACADS
BCAC_BC	17396_23_ADH1A_ADH1A	Inverse variance weighted	10	0.086849	0.041745	0.037482	0.005029	0.16867	1.09073	1.00504	1.18373	0.908302	0.829063	TRUE	0.16158	ADH1A
BCAC_BC	17397_8_HSD17B11_DHB11	Inverse variance weighted	2	-0.00702	0.107328	0.947867	-0.21738	0.203346	0.993007	0.804623	1.2255	NA	NA	NA	0.979222	HSD17B11
BCAC_BC	17398_55_HMOX1_HO_1	Inverse variance weighted	99	0.022192	0.014146	0.116696	-0.00553	0.049919	1.02244	0.994481	1.05119	NA	NA	NA	0.350646	HMOX1
BCAC_BC	17400_71_ACOT8_ACOT8	Inverse variance weighted	21	0.043708	0.03958	0.269464	-0.03387	0.121285	1.04468	0.966698	1.12895	NA	NA	NA	0.574304	ACOT8
BCAC_BC	17403_14_ACADSB_acyl_Coenzyme_A_dehydrogenase	Inverse variance weighted	13	-0.01542	0.039994	0.69984	-0.09381	0.062968	0.984699	0.910459	1.06499	NA	NA	NA	0.888271	ACADSB
BCAC_BC	17404_5_ARL5B_ARL5B	Inverse variance weighted	34	0.008909	0.020722	0.667246	-0.03171	0.049524	1.00895	0.968792	1.05077	NA	NA	NA	0.870817	ARL5B
BCAC_BC	17408_2_PMM1_PMM1	Inverse variance weighted	10	0.110979	0.058765	0.058959	-0.0042	0.226159	1.11737	0.995807	1.25378	NA	NA	NA	0.222364	PMM1
BCAC_BC	17410_5_CETN3_CETN3	Inverse variance weighted	16	-0.04354	0.034331	0.204713	-0.11083	0.023749	0.957394	0.895091	1.02403	NA	NA	NA	0.498127	CETN3
BCAC_BC	17419_17_TES_TES	Inverse variance weighted	6	0.032592	0.064635	0.614094	-0.09409	0.159277	1.03313	0.910197	1.17266	NA	NA	NA	0.84615	TES
BCAC_BC	17427_26_NLGN3_NLGN3	Inverse variance weighted	2	0.167644	0.112534	0.136298	-0.05292	0.388212	1.18252	0.948453	1.47434	NA	NA	NA	0.38798	NLGN3
BCAC_BC	17432_25_AK4_KAD4	Inverse variance weighted	44	-0.03241	0.019701	0.099944	-0.07102	0.006203	0.968109	0.931439	1.00622	NA	NA	NA	0.315991	AK4
BCAC_BC	17435_43_ETFA_ETFA	Inverse variance weighted	84	-0.01392	0.012434	0.262924	-0.03829	0.010451	0.986177	0.962434	1.0105	NA	NA	NA	0.566148	ETFA
BCAC_BC	17436_193_CSNK1G2_CSNK1G2	Inverse variance weighted	3	-0.01034	0.087999	0.906438	-0.18282	0.162136	0.98971	0.832917	1.17602	NA	NA	NA	0.966793	CSNK1G2
BCAC_BC	17441_4_ALPI_Alkaline_phosphatase__intestine	Inverse variance weighted	51	-0.081	0.013575	2.42e-09	-0.10761	-0.0544	0.922191	0.897977	0.947057	0.547856	0.983008	TRUE	5e-07	ALPI
BCAC_BC	17447_52_SFRP4_SFRP4	Inverse variance weighted	24	-0.00744	0.025907	0.773854	-0.05822	0.043334	0.992583	0.94344	1.04429	NA	NA	NA	0.928664	SFRP4
BCAC_BC	17449_23_CD9_CD9	Inverse variance weighted	59	-0.03978	0.015531	0.010421	-0.07022	-0.00934	0.960998	0.932185	0.990701	0.982727	0.386125	TRUE	0.067172	CD9
BCAC_BC	17450_51_HARS_Histidyl_tRNA_synthetase	Wald ratio	rs1354034	0.017269	0.12978	0.894143	-0.2371	0.271639	1.01742	0.788912	1.31211	NA	NA	NA	0.962432	HARS
BCAC_BC	17451_13_BCL2L11_BIM	Inverse variance weighted	28	0.02382	0.023956	0.320065	-0.02313	0.070774	1.02411	0.977132	1.07334	NA	NA	NA	0.629938	BCL2L11
BCAC_BC	17453_34_CP_Ceruloplasmin	Inverse variance weighted	114	-0.04146	0.009867	2.65e-05	-0.0608	-0.02212	0.959387	0.941011	0.978122	0.758583	0.576947	TRUE	0.001135	CP
BCAC_BC	17454_15_EGFL6_EGFL6	Inverse variance weighted	17	-0.00544	0.038167	0.886624	-0.08025	0.069366	0.994573	0.922886	1.07183	NA	NA	NA	0.962432	EGFL6
BCAC_BC	17455_42_FOLR1_FOLR1	Inverse variance weighted	2	-0.0104	0.125496	0.933938	-0.25638	0.23557	0.989651	0.773851	1.26563	NA	NA	NA	0.973657	FOLR1
BCAC_BC	17456_53_GOLM1_GOLM1	Inverse variance weighted	156	0.018341	0.008078	0.023174	0.002509	0.034174	1.01851	1.00251	1.03476	0.009859	0.01785	TRUE	0.117111	GOLM1
BCAC_BC	17462_19_IRF1_IRF1	Inverse variance weighted	15	-0.02592	0.038275	0.49821	-0.10094	0.049095	0.974409	0.903985	1.05032	NA	NA	NA	0.769801	IRF1
BCAC_BC	17467_1_DHRS9_DHRS9	Inverse variance weighted	32	0.013781	0.021379	0.519186	-0.02812	0.055684	1.01388	0.97227	1.05726	NA	NA	NA	0.784472	DHRS9
BCAC_BC	17468_1_SUFU_SUFU	Inverse variance weighted	28	-0.0254	0.025292	0.315318	-0.07497	0.024176	0.974924	0.927773	1.02447	NA	NA	NA	0.625021	SUFU
BCAC_BC	17474_106_YEATS4_YETS4	Inverse variance weighted	2	-0.00669	0.11226	0.952493	-0.22672	0.213341	0.993334	0.797146	1.23781	NA	NA	NA	0.98199	YEATS4
BCAC_BC	17475_18_PBK_TOPK	Inverse variance weighted	62	-0.03315	0.015376	0.031081	-0.06329	-0.00301	0.967392	0.938672	0.99699	0.993165	0.934074	TRUE	0.141578	PBK
BCAC_BC	17490_4_SH3BGRL3_SH3BGRL3_like_protein	Inverse variance weighted	41	-0.01705	0.018136	0.347077	-0.0526	0.018494	0.983091	0.948759	1.01867	NA	NA	NA	0.657643	SH3BGRL3
BCAC_BC	17495_141_SIRT3_SIR3	Inverse variance weighted	63	-0.00862	0.017208	0.616531	-0.04235	0.025111	0.99142	0.958539	1.02543	NA	NA	NA	0.847926	SIRT3
BCAC_BC	17505_125_NAALADL1_NALDL	Inverse variance weighted	63	-0.04607	0.015596	0.003141	-0.07663	-0.0155	0.95498	0.926229	0.984623	0.996867	0.391767	TRUE	0.029035	NAALADL1
BCAC_BC	17509_6_HPD_HPPD	Inverse variance weighted	7	-0.08497	0.049372	0.085237	-0.18174	0.011796	0.918537	0.833816	1.01187	NA	NA	NA	0.284935	HPD
BCAC_BC	17510_7_SRP14_SRP14	Inverse variance weighted	3	0.024897	0.122825	0.839366	-0.21584	0.265634	1.02521	0.805864	1.30426	NA	NA	NA	0.956098	SRP14
BCAC_BC	17511_10_RPP30_RPP30	Inverse variance weighted	49	-0.03953	0.018854	0.036046	-0.07648	-0.00257	0.961244	0.92637	0.997431	0.949818	0.621589	TRUE	0.156476	RPP30
BCAC_BC	17512_2_NMI_NMI	Inverse variance weighted	7	0.114431	0.060279	0.057649	-0.00372	0.232577	1.12123	0.996291	1.26185	NA	NA	NA	0.21919	NMI
BCAC_BC	17513_11_ANXA11_ANX11	Inverse variance weighted	22	0.069812	0.02486	0.004982	0.021087	0.118537	1.07231	1.02131	1.12585	0.999226	0.779	TRUE	0.039617	ANXA11
BCAC_BC	17514_48_RAB21_RAB21	Wald ratio	rs1354034	0.023187	0.174253	0.894143	-0.31835	0.364722	1.02346	0.727349	1.44011	NA	NA	NA	0.962432	RAB21
BCAC_BC	17515_6_HSPA13_STCH	Inverse variance weighted	13	-0.04534	0.05436	0.40426	-0.15188	0.061208	0.955674	0.859087	1.06312	NA	NA	NA	0.715698	HSPA13
BCAC_BC	17516_7_RAB3A_Rab3A	Inverse variance weighted	57	-0.04118	0.016247	0.011248	-0.07303	-0.00934	0.959652	0.929574	0.990703	0.96949	0.691375	TRUE	0.070864	RAB3A
BCAC_BC	17671_58_ING4_ING4	Inverse variance weighted	119	0.001599	0.007006	0.819426	-0.01213	0.015331	1.0016	0.987941	1.01545	NA	NA	NA	0.949368	ING4
BCAC_BC	17672_184_GIF_Gastric_intrinsic_factor	Inverse variance weighted	283	0.02602	0.007563	0.000581	0.011196	0.040844	1.02636	1.01126	1.04169	7.23e-05	0.335964	TRUE	0.009103	GIF
BCAC_BC	17673_34_CA5B_Carbonic_Anhydrase_VB	Inverse variance weighted	59	-0.04535	0.016227	0.005193	-0.07715	-0.01355	0.955662	0.925746	0.986545	0.939509	0.444367	TRUE	0.040789	CA5B
BCAC_BC	17675_17_ACOT13_ACO13	Inverse variance weighted	7	0.101979	0.059308	0.085526	-0.01426	0.218223	1.10736	0.985837	1.24386	NA	NA	NA	0.284935	ACOT13
BCAC_BC	17676_13_TRIP10_CIP4	Inverse variance weighted	2	-0.19386	0.149109	0.193553	-0.48612	0.098391	0.823771	0.61501	1.10339	NA	NA	NA	0.481849	TRIP10
BCAC_BC	17677_47_CD160_BY55	Inverse variance weighted	26	-0.10409	0.039851	0.009004	-0.1822	-0.02598	0.901146	0.833438	0.974355	0.011968	0.006191	TRUE	0.060664	CD160
BCAC_BC	17680_12_EPHB1_EPHB1	Inverse variance weighted	59	-0.01014	0.015431	0.510893	-0.04039	0.020099	0.989907	0.960416	1.0203	NA	NA	NA	0.777625	EPHB1
BCAC_BC	17682_1_CD46_CD46	Inverse variance weighted	42	0.003005	0.019664	0.878532	-0.03554	0.041546	1.00301	0.965089	1.04242	NA	NA	NA	0.962432	CD46
BCAC_BC	17683_2_COMMD9_COMD9	Inverse variance weighted	4	0.142804	0.07542	0.058297	-0.00502	0.290627	1.1535	0.994994	1.33726	NA	NA	NA	0.220634	COMMD9
BCAC_BC	17685_9_APOA4_Apo_A_IV	Inverse variance weighted	13	0.095686	0.051748	0.064448	-0.00574	0.197113	1.10041	0.994276	1.21788	NA	NA	NA	0.234901	APOA4
BCAC_BC	17686_27_TBCB_TBCB	Inverse variance weighted	4	-0.14035	0.098374	0.153667	-0.33316	0.052463	0.869055	0.716654	1.05386	NA	NA	NA	0.418125	TBCB
BCAC_BC	17691_1_TPP1_TPP1	Inverse variance weighted	31	-0.00356	0.034646	0.918098	-0.07147	0.064344	0.996444	0.931025	1.06646	NA	NA	NA	0.970427	TPP1
BCAC_BC	17692_2_BTN3A3_BT3A3	Inverse variance weighted	429	0.03519	0.003133	2.85e-29	0.029049	0.041331	1.03582	1.02947	1.0422	1.85e-05	1.27e-05	TRUE	6.2e-26	BTN3A3
BCAC_BC	17693_2_SEPT6_Septin_6	Inverse variance weighted	5	0.024392	0.069091	0.724052	-0.11103	0.15981	1.02469	0.894916	1.17329	NA	NA	NA	0.900604	2024-09-06
BCAC_BC	17694_32_PSME2_PSME2	Inverse variance weighted	11	-0.02604	0.036462	0.475092	-0.09751	0.045424	0.974294	0.907095	1.04647	NA	NA	NA	0.766991	PSME2
BCAC_BC	17696_1_TICAM2_TIRP	Inverse variance weighted	3	0.089411	0.095174	0.347501	-0.09713	0.275952	1.09353	0.907438	1.31778	NA	NA	NA	0.65816	TICAM2
BCAC_BC	17697_2_OVCA2_OVCA2	Inverse variance weighted	6	-0.01495	0.057069	0.793378	-0.1268	0.096907	0.985163	0.880907	1.10176	NA	NA	NA	0.935884	OVCA2
BCAC_BC	17698_15_WBP2_WBP2	Inverse variance weighted	7	-0.06058	0.061433	0.324049	-0.18099	0.059825	0.941215	0.834442	1.06165	NA	NA	NA	0.634504	WBP2
BCAC_BC	17699_43_TIMELESS_TIMELESS	Inverse variance weighted	2	-0.06965	0.106453	0.512915	-0.2783	0.138995	0.932718	0.757069	1.14912	NA	NA	NA	0.778791	TIMELESS
BCAC_BC	17702_53_UGT1A1_UGT_1A1	Inverse variance weighted	35	-0.00882	0.020876	0.672799	-0.04973	0.032101	0.991223	0.951484	1.03262	NA	NA	NA	0.874363	UGT1A1
BCAC_BC	17703_40_GMNN_GEMI	Inverse variance weighted	15	0.00814	0.036186	0.822017	-0.06278	0.079064	1.00817	0.939147	1.08227	NA	NA	NA	0.949392	GMNN
BCAC_BC	17704_74_HSPH1_HS105	Inverse variance weighted	3	0.163559	0.089173	0.066628	-0.01122	0.338339	1.17769	0.988843	1.40262	NA	NA	NA	0.240425	HSPH1
BCAC_BC	17706_4_PPP1R1A_PPR1A	Inverse variance weighted	17	-0.02807	0.035699	0.431694	-0.09804	0.0419	0.97232	0.906613	1.04279	NA	NA	NA	0.7399	PPP1R1A
BCAC_BC	17710_40_TPD52L1_TPD53	Inverse variance weighted	53	-0.04936	0.017391	0.00454	-0.08344	-0.01527	0.951842	0.919944	0.984847	0.883436	0.979425	TRUE	0.037183	TPD52L1
BCAC_BC	17711_13_VAMP1_VAMP1	Inverse variance weighted	2	-0.04101	0.135981	0.762959	-0.30753	0.225511	0.959818	0.735258	1.25296	NA	NA	NA	0.925576	VAMP1
BCAC_BC	17712_7_IDI1_IDI1	Inverse variance weighted	5	0.039438	0.076749	0.607354	-0.11099	0.189865	1.04023	0.894948	1.20909	NA	NA	NA	0.841814	IDI1
BCAC_BC	17721_82_GAS7_GAS7	Inverse variance weighted	25	-0.01963	0.024286	0.418865	-0.06723	0.027968	0.980559	0.934978	1.02836	NA	NA	NA	0.727032	GAS7
BCAC_BC	17722_5_FKBP4_FKBP52_protein	Wald ratio	rs1354034	0.017551	0.131898	0.894143	-0.24097	0.27607	1.01771	0.785866	1.31794	NA	NA	NA	0.962432	FKBP4
BCAC_BC	17724_3_WWOX_WWOX	Inverse variance weighted	3	0.145815	0.129509	0.260206	-0.10802	0.399653	1.15698	0.897607	1.49131	NA	NA	NA	0.562806	WWOX
BCAC_BC	17725_37_USH1C_USH1C	Inverse variance weighted	50	-0.04035	0.019145	0.035081	-0.07787	-0.00282	0.960457	0.925085	0.997182	0.972931	0.799914	TRUE	0.153289	USH1C
BCAC_BC	17726_3_SAR1A_SAR1A	Inverse variance weighted	10	0.033252	0.03689	0.367372	-0.03905	0.105556	1.03381	0.961702	1.11133	NA	NA	NA	0.67978	SAR1A
BCAC_BC	17727_1_PTTG1_Securin	Inverse variance weighted	4	-0.0246	0.082468	0.765493	-0.18624	0.13704	0.975702	0.830078	1.14687	NA	NA	NA	0.92668	PTTG1
BCAC_BC	17728_61_CHMP2A_CHM2A	Wald ratio	rs1354034	0.019561	0.147006	0.894143	-0.26857	0.307692	1.01975	0.764472	1.36028	NA	NA	NA	0.962432	CHMP2A
BCAC_BC	17729_20_UBE2S_UBE2S	Wald ratio	rs1354034	0.02122	0.159474	0.894143	-0.29135	0.333789	1.02145	0.747255	1.39625	NA	NA	NA	0.962432	UBE2S
BCAC_BC	17735_130_GABARAP_GBRAP	Inverse variance weighted	10	-0.0443	0.082805	0.592654	-0.2066	0.117998	0.956667	0.813346	1.12524	NA	NA	NA	0.832862	GABARAP
BCAC_BC	17736_105_APTX_APTX	Inverse variance weighted	29	0.045847	0.024582	0.062174	-0.00233	0.094028	1.04691	0.997669	1.09859	NA	NA	NA	0.229286	APTX
BCAC_BC	17737_7_IVD_IVD	Inverse variance weighted	16	0.053313	0.030352	0.079001	-0.00618	0.112802	1.05476	0.993843	1.11941	NA	NA	NA	0.272454	IVD
BCAC_BC	17738_7_CRNN_CRNN	Inverse variance weighted	22	0.013861	0.029251	0.6356	-0.04347	0.071192	1.01396	0.957461	1.07379	NA	NA	NA	0.852283	CRNN
BCAC_BC	17739_1_HADH_HCDH	Inverse variance weighted	3	0.129931	0.088981	0.144232	-0.04447	0.304333	1.13875	0.956503	1.35572	NA	NA	NA	0.401096	HADH
BCAC_BC	17742_2_RRAS_RRAS	Inverse variance weighted	52	-0.03949	0.018298	0.030899	-0.07536	-0.00363	0.961276	0.927412	0.996377	0.908221	0.291047	TRUE	0.140894	RRAS
BCAC_BC	17743_14_UBE2A_UBE2A	Inverse variance weighted	49	-0.03486	0.018503	0.059581	-0.07112	0.001408	0.965743	0.931346	1.00141	NA	NA	NA	0.223933	UBE2A
BCAC_BC	17744_31_RAB11A_RB11A	Inverse variance weighted	3	0.09423	0.100717	0.349482	-0.10318	0.291636	1.09881	0.901969	1.33862	NA	NA	NA	0.660471	RAB11A
BCAC_BC	17746_77_FIS1_FIS1	Inverse variance weighted	14	-0.01261	0.032767	0.700258	-0.07684	0.051609	0.987465	0.92604	1.05296	NA	NA	NA	0.888271	FIS1
BCAC_BC	17747_45_TRAF1_TRAF1	Inverse variance weighted	65	-0.0493	0.014574	0.000717	-0.07787	-0.02074	0.951893	0.925088	0.979476	0.957183	0.275514	TRUE	0.010605	TRAF1
BCAC_BC	17748_21_TP53I3_QORX	Inverse variance weighted	163	0.002357	0.008061	0.769954	-0.01344	0.018156	1.00236	0.986648	1.01832	NA	NA	NA	0.927406	TP53I3
BCAC_BC	17750_8_RRM2_RIR2	Inverse variance weighted	53	-0.09218	0.024628	0.000182	-0.14045	-0.04391	0.91194	0.868965	0.95704	2.21e-05	0.667171	TRUE	0.004112	RRM2
BCAC_BC	17751_68_CRYBB1_CRBB1	Inverse variance weighted	29	0.029445	0.022209	0.184905	-0.01409	0.072975	1.02988	0.986014	1.0757	NA	NA	NA	0.469126	CRYBB1
BCAC_BC	17752_24_ARG2_Arginase	Inverse variance weighted	11	0.010233	0.049829	0.837286	-0.08743	0.107897	1.01029	0.916282	1.11393	NA	NA	NA	0.955735	ARG2
BCAC_BC	17755_5_UGDH_UGDH	Inverse variance weighted	86	0.062625	0.013089	1.71e-06	0.036971	0.088278	1.06463	1.03766	1.09229	0.046266	0.122183	TRUE	0.000133	UGDH
BCAC_BC	17756_69_DCTD_DCTD	Inverse variance weighted	4	0.037521	0.062835	0.550418	-0.08564	0.160678	1.03823	0.917928	1.17431	NA	NA	NA	0.806847	DCTD
BCAC_BC	17757_86_CAB39_CAB39	Wald ratio	rs7073753	-0.26884	0.175075	0.124637	-0.61199	0.074302	0.764262	0.54227	1.07713	NA	NA	NA	0.365641	CAB39
BCAC_BC	17758_79_DCXR_DCXR	Inverse variance weighted	6	-0.01853	0.056599	0.743437	-0.12946	0.092409	0.981645	0.878571	1.09681	NA	NA	NA	0.912429	DCXR
BCAC_BC	17760_128_WDR5_WDR5	Inverse variance weighted	10	-0.01437	0.048913	0.768924	-0.11024	0.081499	0.985733	0.895621	1.08491	NA	NA	NA	0.92668	WDR5
BCAC_BC	17761_2_NUDT5_NUDT5	Inverse variance weighted	2	0.146303	0.101284	0.148606	-0.05221	0.34482	1.15755	0.949125	1.41174	NA	NA	NA	0.408775	NUDT5
BCAC_BC	17764_108_RHOC_RHOC	Inverse variance weighted	18	-0.02862	0.02727	0.293946	-0.08207	0.024829	0.971786	0.921209	1.02514	NA	NA	NA	0.604748	RHOC
BCAC_BC	17765_3_SNUPN_SPN1	Inverse variance weighted	21	-0.16883	0.029791	1.45e-08	-0.22722	-0.11044	0.844653	0.796746	0.89544	0.105482	0.353418	TRUE	2.52e-06	SNUPN
BCAC_BC	17766_5_NCF1_NCF_1	Inverse variance weighted	93	0.016535	0.01375	0.229157	-0.01042	0.043486	1.01667	0.989639	1.04445	NA	NA	NA	0.527171	NCF1
BCAC_BC	17768_50_HAO1_HAOX1	Wald ratio	rs2338626	0.09289	0.229918	0.686203	-0.35775	0.54353	1.09734	0.699248	1.72208	NA	NA	NA	0.883133	HAO1
BCAC_BC	17769_28_PCNP_PCNP	Inverse variance weighted	7	0.119147	0.048052	0.013154	0.024966	0.213327	1.12654	1.02528	1.23779	0.926728	0.494546	TRUE	0.079311	PCNP
BCAC_BC	17770_42_EMC8_EMC8	Inverse variance weighted	14	-0.18152	0.069286	0.008798	-0.31732	-0.04572	0.834004	0.728099	0.955314	3.24e-06	0.022657	TRUE	0.059862	EMC8
BCAC_BC	17771_35_CRCP_RPC9	Inverse variance weighted	47	-0.05887	0.019828	0.002986	-0.09774	-0.02001	0.942826	0.906887	0.980188	0.98854	0.70887	TRUE	0.028055	CRCP
BCAC_BC	17772_7_UBD_UBD	Inverse variance weighted	57	-0.05592	0.016132	0.000528	-0.08753	-0.0243	0.945619	0.916187	0.975996	0.958948	0.192999	TRUE	0.008522	UBD
BCAC_BC	17773_26_NAPG_SNAG	Inverse variance weighted	4	0.019368	0.071563	0.786666	-0.1209	0.159633	1.01956	0.886126	1.17308	NA	NA	NA	0.932274	NAPG
BCAC_BC	17774_38_SNRPD3_SMD3	Inverse variance weighted	17	-0.06046	0.037183	0.103929	-0.13334	0.012416	0.941328	0.875165	1.01249	NA	NA	NA	0.324572	SNRPD3
BCAC_BC	17775_8_TAGLN3_TAGL3	Wald ratio	rs942971	0.042237	0.171845	0.805849	-0.29458	0.379053	1.04314	0.744845	1.4609	NA	NA	NA	0.943163	TAGLN3
BCAC_BC	17776_15_PECR_PECR	Inverse variance weighted	5	0.052156	0.067551	0.440058	-0.08024	0.184555	1.05354	0.922891	1.20268	NA	NA	NA	0.7465	PECR
BCAC_BC	17777_31_SDSL_SDSL	Inverse variance weighted	8	0.12866	0.062061	0.03816	0.007021	0.2503	1.1373	1.00705	1.28441	0.298794	0.343606	TRUE	0.162581	SDSL
BCAC_BC	17778_19_RAB32_RAB32	Inverse variance weighted	3	-0.00063	0.108084	0.995377	-0.21247	0.211219	0.999374	0.808584	1.23518	NA	NA	NA	0.998113	RAB32
BCAC_BC	17781_191_MAP1LC3A_MLP3A	Inverse variance weighted	47	-0.00613	0.025958	0.813195	-0.05701	0.044744	0.993885	0.944582	1.04576	NA	NA	NA	0.94739	MAP1LC3A
BCAC_BC	17782_23_ACAA1_THIK	Inverse variance weighted	100	0.015815	0.012104	0.191354	-0.00791	0.039539	1.01594	0.992122	1.04033	NA	NA	NA	0.479758	ACAA1
BCAC_BC	17783_9_MMAB_MMAB	Inverse variance weighted	8	0.013973	0.058013	0.809668	-0.09973	0.127679	1.01407	0.905079	1.13619	NA	NA	NA	0.945593	MMAB
BCAC_BC	17785_11_RCL_RCL	Inverse variance weighted	11	0.098756	0.062696	0.115222	-0.02413	0.22164	1.1038	0.97616	1.24812	NA	NA	NA	0.348217	RCL
BCAC_BC	17786_5_GGPS1_GGPPS	Inverse variance weighted	4	-0.12977	0.05532	0.018981	-0.2382	-0.02135	0.878293	0.788044	0.978879	0.922364	0.55955	TRUE	0.102159	GGPS1
BCAC_BC	17787_1_ECHS1_Enoyl_CoA_hydratase	Wald ratio	rs10466126	0.01591	0.168474	0.924764	-0.3143	0.346118	1.01604	0.730301	1.41357	NA	NA	NA	0.971854	ECHS1
BCAC_BC	17789_1_QPRT_NADC	Wald ratio	rs10922098	-0.10002	0.147483	0.497667	-0.38909	0.189049	0.904821	0.677676	1.2081	NA	NA	NA	0.769801	QPRT
BCAC_BC	17791_25_HPCAL1_HPCL1	Inverse variance weighted	4	0.044377	0.083843	0.596606	-0.11996	0.208709	1.04538	0.88696	1.23209	NA	NA	NA	0.833927	HPCAL1
BCAC_BC	17792_158_ALDH5A1_SSDH	Inverse variance weighted	504	0.000647	0.004395	0.883005	-0.00797	0.009262	1.00065	0.992064	1.0093	NA	NA	NA	0.962432	ALDH5A1
BCAC_BC	17794_6_PMM2_Phosphomannomutase_2	Inverse variance weighted	25	0.03371	0.025943	0.193805	-0.01714	0.084558	1.03428	0.983008	1.08824	NA	NA	NA	0.481849	PMM2
BCAC_BC	17796_15_IMPA1_IMPA1	Inverse variance weighted	30	-0.06433	0.024759	0.009372	-0.11286	-0.0158	0.937696	0.893278	0.984323	0.322964	0.723444	TRUE	0.062306	IMPA1
BCAC_BC	17797_1_CUL1_CUL1	Inverse variance weighted	24	-0.04496	0.027153	0.097781	-0.09818	0.008262	0.956038	0.906488	1.0083	NA	NA	NA	0.310509	CUL1
BCAC_BC	17799_9_PGLS_6PGL	Inverse variance weighted	21	-0.02897	0.029375	0.324024	-0.08655	0.028605	0.971445	0.917093	1.02902	NA	NA	NA	0.634504	PGLS
BCAC_BC	17800_33_SCAND1_SCAND1	Inverse variance weighted	4	-0.00866	0.090458	0.923719	-0.18596	0.168636	0.991376	0.830308	1.18369	NA	NA	NA	0.971674	SCAND1
BCAC_BC	17802_4_NANS_SIAS	Inverse variance weighted	8	0.00616	0.049471	0.900909	-0.0908	0.103123	1.00618	0.913197	1.10863	NA	NA	NA	0.965004	NANS
BCAC_BC	17804_102_PNPO_PNPO	Inverse variance weighted	21	0.021739	0.033118	0.511567	-0.04317	0.086649	1.02198	0.957746	1.09051	NA	NA	NA	0.777833	PNPO
BCAC_BC	17805_35_SMNDC1_SPF30	Inverse variance weighted	2	0.170788	0.165862	0.30315	-0.1543	0.495877	1.18624	0.857014	1.64194	NA	NA	NA	0.610944	SMNDC1
BCAC_BC	17806_6_SDCBP_Syntenin_1	Inverse variance weighted	11	-0.02531	0.060774	0.677025	-0.14443	0.093803	0.975004	0.865514	1.09834	NA	NA	NA	0.876756	SDCBP
BCAC_BC	17808_37_NIT2_NIT2	Inverse variance weighted	22	0.082374	0.032847	0.012147	0.017995	0.146753	1.08586	1.01816	1.15807	0.458735	0.052947	TRUE	0.075222	NIT2
BCAC_BC	17811_78_SULT1C2_ST1C2	Inverse variance weighted	45	-0.04122	0.019539	0.034909	-0.07951	-0.00292	0.959622	0.923567	0.997085	0.920775	0.609397	TRUE	0.153225	SULT1C2
BCAC_BC	17812_2_PTP4A1_TP4A1	Inverse variance weighted	7	-0.01335	0.066491	0.840815	-0.14368	0.116968	0.986734	0.866167	1.12408	NA	NA	NA	0.957246	PTP4A1
BCAC_BC	17813_21_BPHL_BPHL	Inverse variance weighted	15	-0.01791	0.034988	0.608718	-0.08649	0.050666	0.982249	0.917147	1.05197	NA	NA	NA	0.842885	BPHL
BCAC_BC	17814_8_BPNT1_BPNT1	Inverse variance weighted	4	-0.13678	0.081776	0.094402	-0.29706	0.023501	0.872162	0.742999	1.02378	NA	NA	NA	0.302435	BPNT1
BCAC_BC	17816_58_NCALD_NCALD	Inverse variance weighted	12	-0.02309	0.033359	0.488834	-0.08847	0.042294	0.977175	0.915327	1.0432	NA	NA	NA	0.769801	NCALD
BCAC_BC	17817_22_DDIT4_DDIT4	Inverse variance weighted	25	-0.03268	0.027041	0.226907	-0.08568	0.020325	0.967852	0.917891	1.02053	NA	NA	NA	0.524496	DDIT4
BCAC_BC	17818_22_SUGT1_SUGT1	Inverse variance weighted	2	0.077403	0.105931	0.464969	-0.13022	0.285028	1.08048	0.8779	1.3298	NA	NA	NA	0.762361	SUGT1
BCAC_BC	17819_30_FAHD1_FAHD1	Inverse variance weighted	26	0.009631	0.026427	0.715533	-0.04217	0.061428	1.00968	0.95871	1.06335	NA	NA	NA	0.896486	FAHD1
BCAC_BC	17820_170_MLF1_MLF1	Inverse variance weighted	129	-0.029	0.010468	0.005605	-0.04951	-0.00848	0.97142	0.951693	0.991556	0.005564	0.039599	TRUE	0.043062	MLF1
BCAC_BC	17821_20_NMT2_NMT2	Inverse variance weighted	6	-0.12605	0.083437	0.130858	-0.28959	0.037486	0.88157	0.748573	1.0382	NA	NA	NA	0.377244	NMT2
BCAC_BC	17822_57_RERG_RERG	Inverse variance weighted	38	-0.04939	0.020549	0.016247	-0.08966	-0.00911	0.951813	0.914239	0.990931	0.946578	0.28676	TRUE	0.091771	RERG
BCAC_BC	17823_40_SNRPD2_SMD2	Inverse variance weighted	3	0.066636	0.099783	0.504258	-0.12894	0.26221	1.06891	0.879028	1.2998	NA	NA	NA	0.773659	SNRPD2
BCAC_BC	17826_341_EEF1D_EF1D	Inverse variance weighted	6	-0.03537	0.060723	0.560231	-0.15439	0.083646	0.965247	0.856939	1.08724	NA	NA	NA	0.812008	EEF1D
BCAC_BC	17827_53_DYNLRB2_DLRB2	Inverse variance weighted	4	0.196308	0.131708	0.136098	-0.06184	0.454455	1.2169	0.940034	1.57532	NA	NA	NA	0.387664	DYNLRB2
BCAC_BC	17828_3_S100A14_S100A14	Inverse variance weighted	6	-0.05259	0.056963	0.355924	-0.16423	0.059061	0.948773	0.848545	1.06084	NA	NA	NA	0.667614	S100A14
BCAC_BC	17829_2_TREX2_TREX2	Inverse variance weighted	2	0.165217	0.212755	0.437417	-0.25178	0.582216	1.17965	0.777414	1.79	NA	NA	NA	0.744083	TREX2
BCAC_BC	17832_12_IDI2_IDI2	Inverse variance weighted	21	-0.0097	0.024231	0.688949	-0.05719	0.037794	0.990347	0.944412	1.03852	NA	NA	NA	0.883691	IDI2
BCAC_BC	17835_28_ANXA13_ANX13	Inverse variance weighted	7	-0.02259	0.056206	0.687773	-0.13275	0.087576	0.977665	0.875682	1.09153	NA	NA	NA	0.883691	ANXA13
BCAC_BC	17836_17_S100A16_S100A16	Inverse variance weighted	41	0.055	0.024536	0.024986	0.00691	0.10309	1.05654	1.00693	1.10859	0.015997	0.602821	TRUE	0.123253	S100A16
BCAC_BC	17837_5_CLIC2_CLIC2	Inverse variance weighted	4	0.011085	0.08094	0.891067	-0.14756	0.169728	1.01115	0.862812	1.18498	NA	NA	NA	0.962432	CLIC2
BCAC_BC	17843_30_PPCS_PPCS	Inverse variance weighted	5	0.122704	0.047908	0.010429	0.028805	0.216603	1.13055	1.02922	1.24185	0.429234	0.959108	TRUE	0.067172	PPCS
BCAC_BC	17849_6_DRG1_DRG1	Inverse variance weighted	4	0.058426	0.081242	0.472044	-0.10081	0.21766	1.06017	0.904106	1.24317	NA	NA	NA	0.765553	DRG1
BCAC_BC	17850_42_KLF4_KLF4	Inverse variance weighted	5	-0.01719	0.066702	0.796642	-0.14792	0.113547	0.982958	0.862496	1.12024	NA	NA	NA	0.937052	KLF4
BCAC_BC	17854_33_NAA10_NAA10	Inverse variance weighted	2	0.058784	0.085063	0.489528	-0.10794	0.225508	1.06055	0.897681	1.25296	NA	NA	NA	0.769801	NAA10
BCAC_BC	17855_28_RGS4_RGS4	Inverse variance weighted	21	-0.03313	0.02765	0.230814	-0.08733	0.021062	0.967411	0.916379	1.02128	NA	NA	NA	0.528727	RGS4
BCAC_BC	17856_23_NT5M_NT5M	Inverse variance weighted	7	-0.13338	0.046568	0.004181	-0.22465	-0.0421	0.875134	0.798794	0.95877	0.712829	0.65518	TRUE	0.034974	NT5M
BCAC_BC	17857_6_ACADL_ACADL	Inverse variance weighted	9	-0.01787	0.04658	0.701245	-0.10917	0.073427	0.982289	0.896581	1.07619	NA	NA	NA	0.888271	ACADL
BCAC_BC	18156_7_ATG3_ATG3	Inverse variance weighted	2	0.120388	0.10187	0.237293	-0.07928	0.320053	1.12793	0.923784	1.3772	NA	NA	NA	0.536279	ATG3
BCAC_BC	18158_45_CASP8_Caspase_8	Inverse variance weighted	35	-0.04247	0.024355	0.081223	-0.0902	0.00527	0.958423	0.913747	1.00528	NA	NA	NA	0.277848	CASP8
BCAC_BC	18160_2_PCMT1_PIMT	Inverse variance weighted	6	-0.23064	0.065674	0.000445	-0.35936	-0.10192	0.794027	0.698124	0.903105	0.786105	0.325557	TRUE	0.007575	PCMT1
BCAC_BC	18162_167_IRAK4_IRAK4	Wald ratio	rs4980320	0.188862	0.183236	0.30268	-0.17028	0.548004	1.20787	0.843428	1.7298	NA	NA	NA	0.610763	IRAK4
BCAC_BC	18165_181_UBE2V2_UB2V2	Wald ratio	rs1354034	0.018051	0.13566	0.894143	-0.24784	0.283944	1.01822	0.780483	1.32836	NA	NA	NA	0.962432	UBE2V2
BCAC_BC	18166_4_RHOB_RHOB	Inverse variance weighted	10	-0.07417	0.04227	0.079321	-0.15702	0.00868	0.928515	0.854689	1.00872	NA	NA	NA	0.273278	RHOB
BCAC_BC	18170_46_PYCR1_P5CR1	Inverse variance weighted	2	-0.0052	0.106326	0.960993	-0.2136	0.203198	0.994813	0.807673	1.22531	NA	NA	NA	0.98558	PYCR1
BCAC_BC	18172_71_ASF1A_ASF1A	Inverse variance weighted	19	-0.19318	0.041508	3.26e-06	-0.27453	-0.11182	0.824335	0.759926	0.894203	0.065438	0.000522	TRUE	0.000221	ASF1A
BCAC_BC	18173_11_AKR7A3_ARK73	Inverse variance weighted	77	-0.04371	0.012182	0.000333	-0.06759	-0.01984	0.95723	0.934646	0.980359	0.376339	0.929243	TRUE	0.006392	AKR7A3
BCAC_BC	18174_79_PDCD6IP_PDC6I	Inverse variance weighted	7	-0.02877	0.04359	0.509186	-0.11421	0.056663	0.971636	0.89207	1.0583	NA	NA	NA	0.776004	PDCD6IP
BCAC_BC	18175_65_VAT1_VAT1	Inverse variance weighted	6	-0.05484	0.04886	0.261715	-0.1506	0.040928	0.946639	0.860189	1.04178	NA	NA	NA	0.565227	VAT1
BCAC_BC	18177_49_NAE1_ULA1	Inverse variance weighted	26	-0.03322	0.023886	0.164323	-0.08004	0.013599	0.967327	0.923083	1.01369	NA	NA	NA	0.436017	NAE1
BCAC_BC	18178_13_SARS_SYSC	Inverse variance weighted	2	0.16729	0.098487	0.089395	-0.02574	0.360325	1.1821	0.974584	1.43379	NA	NA	NA	0.291558	SARS
BCAC_BC	18179_56_SMS_SPSY	Inverse variance weighted	6	0.011606	0.064194	0.856523	-0.11421	0.137427	1.01167	0.892067	1.14732	NA	NA	NA	0.962432	SMS
BCAC_BC	18180_58_RTN4IP1_RT4I1	Inverse variance weighted	3	-0.00583	0.082279	0.943543	-0.16709	0.155439	0.99419	0.846121	1.16817	NA	NA	NA	0.977313	RTN4IP1
BCAC_BC	18181_2_TSSC4_TSSC4	Inverse variance weighted	4	-0.10196	0.071791	0.15554	-0.24267	0.038751	0.903065	0.784529	1.03951	NA	NA	NA	0.42032	TSSC4
BCAC_BC	18182_24_PCK1_PCKGC	Inverse variance weighted	84	-0.05405	0.011792	4.57e-06	-0.07716	-0.03094	0.947387	0.925742	0.969537	0.44565	0.268395	TRUE	0.000296	PCK1
BCAC_BC	18183_3_LDLRAP1_ARH	Inverse variance weighted	9	0.007333	0.05099	0.88565	-0.09261	0.107274	1.00736	0.911551	1.11324	NA	NA	NA	0.962432	LDLRAP1
BCAC_BC	18184_28_GMPS_GUAA	Wald ratio	rs4980320	0.189281	0.183642	0.30268	-0.17066	0.549219	1.20838	0.84311	1.7319	NA	NA	NA	0.610763	GMPS
BCAC_BC	18185_118_ALDOB_ALDOB	Inverse variance weighted	18	0.011671	0.021939	0.594734	-0.03133	0.054671	1.01174	0.969157	1.05619	NA	NA	NA	0.833851	ALDOB
BCAC_BC	18186_15_TARS_SYTC	Inverse variance weighted	3	-0.05264	0.161255	0.744082	-0.3687	0.263418	0.948719	0.691631	1.30137	NA	NA	NA	0.912704	TARS
BCAC_BC	18187_16_ASPA_ACY2	Inverse variance weighted	65	-0.04931	0.015565	0.001535	-0.07981	-0.0188	0.951888	0.923288	0.981375	0.797974	0.501246	TRUE	0.01782	ASPA
BCAC_BC	18188_12_GATM_GATM	Inverse variance weighted	22	-0.01557	0.025355	0.539111	-0.06527	0.034124	0.984549	0.936817	1.03471	NA	NA	NA	0.800643	GATM
BCAC_BC	18189_12_VPS25_VPS25	Inverse variance weighted	9	-0.08709	0.066899	0.192959	-0.21822	0.044028	0.916591	0.803951	1.04501	NA	NA	NA	0.481401	VPS25
BCAC_BC	18190_15_CARD18_ICBR	Inverse variance weighted	52	-0.04896	0.017396	0.004886	-0.08306	-0.01486	0.952219	0.920299	0.985246	0.731673	0.084247	TRUE	0.039159	CARD18
BCAC_BC	18191_23_RANBP1_RANG	Wald ratio	rs1354034	0.01942	0.145944	0.894143	-0.26663	0.305471	1.01961	0.765956	1.35726	NA	NA	NA	0.962432	RANBP1
BCAC_BC	18192_69_MAGEA5_MAGE_5	Inverse variance weighted	105	-0.04364	0.010149	1.7e-05	-0.06354	-0.02375	0.957294	0.93844	0.976527	0.494495	0.331743	TRUE	0.000763	MAGEA5
BCAC_BC	18194_18_FABP9_FABP9	Inverse variance weighted	87	-0.0549	0.011386	1.42e-06	-0.07721	-0.03258	0.946581	0.925692	0.967942	0.777786	0.367633	TRUE	0.000117	FABP9
BCAC_BC	18195_3_ORAOV1_ORAV1	Inverse variance weighted	103	-0.04453	0.010347	1.68e-05	-0.06481	-0.02425	0.956444	0.937243	0.976038	0.764371	0.431898	TRUE	0.000758	ORAOV1
BCAC_BC	18197_97_CKMT2_KCRS	Inverse variance weighted	34	-0.04891	0.020667	0.017943	-0.08942	-0.00841	0.952263	0.91446	0.991628	0.824624	0.506999	TRUE	0.098282	CKMT2
BCAC_BC	18198_51_HBQ1_HBAT	Inverse variance weighted	30	0.050497	0.023653	0.032771	0.004137	0.096858	1.05179	1.00415	1.1017	0.890147	0.631841	TRUE	0.147113	HBQ1
BCAC_BC	18202_22_CD37_CD37	Inverse variance weighted	16	-0.0092	0.036748	0.802319	-0.08122	0.062826	0.990843	0.921986	1.06484	NA	NA	NA	0.941315	CD37
BCAC_BC	18204_1_TCEA1_TCEA1	Inverse variance weighted	4	0.142587	0.081941	0.081839	-0.01802	0.303192	1.15325	0.982144	1.35417	NA	NA	NA	0.279105	TCEA1
BCAC_BC	18205_123_MAGEA6_MAGE_6	Inverse variance weighted	35	-0.0382	0.023322	0.101418	-0.08391	0.007509	0.962518	0.91951	1.00754	NA	NA	NA	0.319668	MAGEA6
BCAC_BC	18206_18_ADH6_ADH6	Inverse variance weighted	33	0.105933	0.022336	2.11e-06	0.062154	0.149711	1.11175	1.06413	1.1615	0.127398	0.271809	TRUE	0.000155	ADH6
BCAC_BC	18208_3_CCNB2_CCNB2	Inverse variance weighted	87	-0.04763	0.011483	3.35e-05	-0.07014	-0.02513	0.953485	0.932265	0.975188	0.502151	0.135108	TRUE	0.001279	CCNB2
BCAC_BC	18210_12_SPIN1_SPIN1	Inverse variance weighted	63	-0.04159	0.015342	0.006711	-0.07166	-0.01152	0.959263	0.930847	0.988547	0.936114	0.486348	TRUE	0.049547	SPIN1
BCAC_BC	18213_30_UBE2F_UBE2F	Inverse variance weighted	15	-0.12303	0.037123	0.00092	-0.19579	-0.05027	0.884238	0.822185	0.950975	0.235137	0.07304	TRUE	0.012396	UBE2F
BCAC_BC	18214_2_GCLM_GSH0	Inverse variance weighted	7	0.100078	0.049595	0.043602	0.002871	0.197284	1.10526	1.00287	1.21809	0.87752	0.949899	TRUE	0.178732	GCLM
BCAC_BC	18215_5_THG1L_THG1	Inverse variance weighted	107	0.001921	0.011794	0.870649	-0.0212	0.025038	1.00192	0.979026	1.02535	NA	NA	NA	0.962432	THG1L
BCAC_BC	18216_22_IL11RA_IL_11_RA	Inverse variance weighted	98	0.033028	0.010381	0.001466	0.01268	0.053375	1.03358	1.01276	1.05482	0.374089	0.165853	TRUE	0.017354	IL11RA
BCAC_BC	18218_48_CNRIP1_CB032	Inverse variance weighted	102	0.025714	0.010924	0.018582	0.004302	0.047126	1.02605	1.00431	1.04825	0.212088	0.492851	TRUE	0.100577	CNRIP1
BCAC_BC	18220_141_SRA1_SRA1	Inverse variance weighted	13	-0.03497	0.030391	0.249922	-0.09453	0.024601	0.965638	0.909797	1.02491	NA	NA	NA	0.550715	SRA1
BCAC_BC	18222_34_SH3GLB2_SHLB2	Inverse variance weighted	67	0.018368	0.013072	0.159984	-0.00725	0.04399	1.01854	0.992773	1.04497	NA	NA	NA	0.428433	SH3GLB2
BCAC_BC	18225_13_HEBP1_HEBP1	Inverse variance weighted	2	-0.29728	0.113042	0.008544	-0.51884	-0.07571	0.742838	0.595211	0.927081	0.998247	NA	TRUE	0.058685	HEBP1
BCAC_BC	18227_3_CDK2AP2_CDKA2	Inverse variance weighted	2	-0.07824	0.122489	0.522967	-0.31832	0.161835	0.92474	0.727369	1.17567	NA	NA	NA	0.78753	CDK2AP2
BCAC_BC	18228_30_NOP16_NOP16	Inverse variance weighted	4	0.021525	0.073755	0.770404	-0.12303	0.166084	1.02176	0.884234	1.18067	NA	NA	NA	0.927433	NOP16
BCAC_BC	18231_147_PRND_PRND	Inverse variance weighted	34	-0.01046	0.020753	0.61439	-0.05113	0.03022	0.989599	0.950154	1.03068	NA	NA	NA	0.84615	PRND
BCAC_BC	18232_42_PIP4K2B_PI42B	Inverse variance weighted	2	0.101867	0.05922	0.085404	-0.0142	0.217938	1.10724	0.985897	1.24351	NA	NA	NA	0.284935	PIP4K2B
BCAC_BC	18235_16_PGP_PGP	Inverse variance weighted	22	-0.01253	0.034075	0.713065	-0.07932	0.054257	0.987547	0.923746	1.05575	NA	NA	NA	0.895972	PGP
BCAC_BC	18236_3_HSPC159_LEGL	Inverse variance weighted	5	-0.0931	0.08181	0.255124	-0.25345	0.067248	0.911104	0.776122	1.06956	NA	NA	NA	0.557936	HSPC159
BCAC_BC	18237_29_NRIP3_NRIP3	Inverse variance weighted	11	-0.04929	0.040428	0.222747	-0.12853	0.029947	0.951903	0.879385	1.0304	NA	NA	NA	0.521827	NRIP3
BCAC_BC	18240_6_OMP_OMP	Inverse variance weighted	17	-0.06084	0.031551	0.053827	-0.12268	0.001002	0.940976	0.884549	1.001	NA	NA	NA	0.208628	OMP
BCAC_BC	18241_18_CPOX_HEM6	Inverse variance weighted	78	-0.00483	0.015241	0.751097	-0.03471	0.025038	0.995177	0.965889	1.02535	NA	NA	NA	0.91656	CPOX
BCAC_BC	18242_8_SPA17_Sperm_protein_17	Inverse variance weighted	8	-0.03951	0.051639	0.4442	-0.14072	0.061702	0.961261	0.868731	1.06364	NA	NA	NA	0.750008	SPA17
BCAC_BC	18243_9_CMPK1_Cytidylate_kinase	Inverse variance weighted	7	-0.04178	0.080666	0.604471	-0.19989	0.116322	0.959077	0.818821	1.12336	NA	NA	NA	0.840221	CMPK1
BCAC_BC	18244_1_ANXA7_ANXA7	Inverse variance weighted	8	-0.01471	0.05522	0.789986	-0.12294	0.093524	0.985401	0.884319	1.09804	NA	NA	NA	0.934684	ANXA7
BCAC_BC	18255_6_CYB5R1_NB5R1	Inverse variance weighted	28	-0.01172	0.024945	0.638378	-0.06061	0.037168	0.988345	0.941186	1.03787	NA	NA	NA	0.853077	CYB5R1
BCAC_BC	18257_64_SRP19_SRP19	Inverse variance weighted	5	0.076047	0.109162	0.486028	-0.13791	0.290005	1.07901	0.871176	1.33644	NA	NA	NA	0.769801	SRP19
BCAC_BC	18259_15_MEOX2_MEOX2	Inverse variance weighted	25	-0.05817	0.027195	0.03243	-0.11148	-0.00487	0.943487	0.894513	0.995142	0.969174	0.761107	TRUE	0.146295	MEOX2
BCAC_BC	18264_12_CCDC25_CCD25	Inverse variance weighted	16	-0.13858	0.033211	3.01e-05	-0.20367	-0.07349	0.870595	0.81573	0.92915	0.788147	0.959678	TRUE	0.001215	CCDC25
BCAC_BC	18265_18_ZNF34_ZNF34	Wald ratio	rs10922098	-0.11224	0.165506	0.497667	-0.43663	0.212151	0.893829	0.64621	1.23633	NA	NA	NA	0.769801	ZNF34
BCAC_BC	18267_74_CARD17_CAR17	Inverse variance weighted	5	-0.02605	0.071933	0.717278	-0.16703	0.114941	0.97429	0.84617	1.12181	NA	NA	NA	0.896889	CARD17
BCAC_BC	18268_5_GAGE2A_GAG2A	Wald ratio	rs11082512	0.219914	0.18821	0.242627	-0.14898	0.588806	1.24597	0.861587	1.80184	NA	NA	NA	0.54263	GAGE2A
BCAC_BC	18270_10_TAF10_TAF10	Inverse variance weighted	129	-0.03021	0.009048	0.000841	-0.04795	-0.01248	0.97024	0.953186	0.9876	0.658024	0.811176	TRUE	0.011888	TAF10
BCAC_BC	18271_43_OXSM_OXSM	Inverse variance weighted	335	0.041584	0.006799	9.56e-10	0.028259	0.054909	1.04246	1.02866	1.05645	5.44e-08	2.09e-08	TRUE	2.19e-07	OXSM
BCAC_BC	18273_14_GAGE2D_GGE2D	Wald ratio	rs6993770	0.002954	0.167337	0.985918	-0.32503	0.330935	1.00296	0.722507	1.39227	NA	NA	NA	0.994263	GAGE2D
BCAC_BC	18274_2_SERF2_SERF2	Inverse variance weighted	17	-0.03687	0.031139	0.236418	-0.0979	0.024165	0.963803	0.906738	1.02446	NA	NA	NA	0.535084	SERF2
BCAC_BC	18275_5_CRIP1_CRIP1	Inverse variance weighted	112	-0.02109	0.008706	0.015412	-0.03815	-0.00403	0.97913	0.962565	0.995981	0.765395	0.427622	TRUE	0.088469	CRIP1
BCAC_BC	18276_34_TCL1B_TCL1B	Inverse variance weighted	9	-0.03374	0.045163	0.455035	-0.12226	0.05478	0.966824	0.88492	1.05631	NA	NA	NA	0.75544	TCL1B
BCAC_BC	18277_28_TRIAP1_TRIA1	Inverse variance weighted	15	-0.05843	0.035961	0.104199	-0.12891	0.012053	0.943244	0.87905	1.01213	NA	NA	NA	0.324947	TRIAP1
BCAC_BC	18280_29_DTD2_DTD2	Inverse variance weighted	9	-0.04564	0.046819	0.329645	-0.13741	0.046124	0.955385	0.871617	1.0472	NA	NA	NA	0.638817	DTD2
BCAC_BC	18282_1_GNG11_GBG11	Inverse variance weighted	67	-0.04892	0.013825	0.000403	-0.07601	-0.02182	0.95226	0.926803	0.978416	0.946258	0.052756	TRUE	0.007194	GNG11
BCAC_BC	18285_6_SVIP_SVIP	Inverse variance weighted	56	-0.04318	0.019892	0.029954	-0.08217	-0.00419	0.957739	0.921116	0.995817	0.480591	0.600588	TRUE	0.138036	SVIP
BCAC_BC	18286_3_ZWINT_ZWINT	Inverse variance weighted	12	-0.02912	0.044985	0.517397	-0.11729	0.059049	0.971298	0.889325	1.06083	NA	NA	NA	0.783678	ZWINT
BCAC_BC	18289_16_CCL15_MIP_5	Inverse variance weighted	168	0.000177	0.006508	0.978294	-0.01258	0.012933	1.00018	0.9875	1.01302	NA	NA	NA	0.992312	CCL15
BCAC_BC	18290_6_ANXA8_Annexin_A8	Inverse variance weighted	51	-0.03937	0.017644	0.025662	-0.07395	-0.00479	0.961397	0.928719	0.995225	0.970345	0.8673	TRUE	0.125328	ANXA8
BCAC_BC	18291_8_CDKN1A_p21	Wald ratio	rs10922098	-0.11111	0.163837	0.497667	-0.43223	0.210012	0.894841	0.64906	1.23369	NA	NA	NA	0.769801	CDKN1A
BCAC_BC	18294_26_SOX2_SOX2	Inverse variance weighted	4	-0.18966	0.134828	0.159512	-0.45393	0.074598	0.827237	0.63513	1.07745	NA	NA	NA	0.427433	SOX2
BCAC_BC	18295_102_GRHPR_GRHPR	Inverse variance weighted	37	0.049839	0.024221	0.039625	0.002365	0.097312	1.0511	1.00237	1.1022	0.269773	0.257415	TRUE	0.166775	GRHPR
BCAC_BC	18297_8_MRAS_RASM	Inverse variance weighted	37	-0.04934	0.020992	0.018764	-0.09048	-0.00819	0.951862	0.913492	0.991842	0.963989	0.702212	TRUE	0.101184	MRAS
BCAC_BC	18299_13_CAPNS1_CPNS1	Inverse variance weighted	59	0.010316	0.014977	0.490957	-0.01904	0.039671	1.01037	0.981141	1.04047	NA	NA	NA	0.769801	CAPNS1
BCAC_BC	18300_39_PURB_PURB	Inverse variance weighted	3	-0.04042	0.141629	0.775325	-0.31802	0.23717	0.960383	0.72759	1.26766	NA	NA	NA	0.928763	PURB
BCAC_BC	18301_10_NAIF1_NAIF1	Inverse variance weighted	22	0.049458	0.02166	0.022409	0.007004	0.091913	1.0507	1.00703	1.09627	0.113805	0.511272	TRUE	0.114312	NAIF1
BCAC_BC	18302_204_ZWILCH_ZWILC	Inverse variance weighted	90	-0.03875	0.011466	0.000725	-0.06123	-0.01628	0.961988	0.940611	0.983852	0.344517	0.060583	TRUE	0.010672	ZWILCH
BCAC_BC	18303_39_NRGN_NEUG	Inverse variance weighted	4	-0.23599	0.118095	0.045682	-0.46746	-0.00453	0.789787	0.626592	0.995484	0.106091	0.137601	TRUE	0.183818	NRGN
BCAC_BC	18304_19_BCCIP_BCCIP	Inverse variance weighted	16	-0.006	0.032314	0.85276	-0.06933	0.057338	0.994021	0.933016	1.05901	NA	NA	NA	0.962432	BCCIP
BCAC_BC	18306_1_PALM_PALM	Inverse variance weighted	64	-0.04248	0.01498	0.00457	-0.07184	-0.01312	0.958407	0.930676	0.986965	0.955905	0.698609	TRUE	0.037194	PALM
BCAC_BC	18307_71_PPA2_PPase_2	Inverse variance weighted	7	-0.02718	0.055514	0.624372	-0.13599	0.081624	0.973183	0.872851	1.08505	NA	NA	NA	0.850477	PPA2
BCAC_BC	18308_30_STXBP6_STXB6	Inverse variance weighted	53	-0.03076	0.013892	0.026836	-0.05798	-0.00353	0.969713	0.943666	0.996479	0.865351	0.561936	TRUE	0.129096	STXBP6
BCAC_BC	18310_26_SEPW1_SELW	Inverse variance weighted	57	-0.02079	0.019214	0.279215	-0.05845	0.016868	0.979423	0.943225	1.01701	NA	NA	NA	0.585816	SEPW1
BCAC_BC	18311_44_DCTN6_DCTN6	Inverse variance weighted	5	0.041674	0.069052	0.546166	-0.09367	0.177017	1.04255	0.910584	1.19365	NA	NA	NA	0.8047	DCTN6
BCAC_BC	18312_68_NDRG3_NDRG3	Inverse variance weighted	21	-0.07873	0.030762	0.010492	-0.13902	-0.01843	0.924293	0.870211	0.981737	0.84335	0.118079	TRUE	0.067375	NDRG3
BCAC_BC	18313_4_ASRGL1_Asparaginase_like_protein_1	Inverse variance weighted	56	0.014547	0.019204	0.448742	-0.02309	0.052186	1.01465	0.977173	1.05357	NA	NA	NA	0.753574	ASRGL1
BCAC_BC	18315_38_RTP4_RTP4	Inverse variance weighted	51	-0.00474	0.019472	0.807503	-0.04291	0.03342	0.995267	0.957999	1.03398	NA	NA	NA	0.94408	RTP4
BCAC_BC	18316_75_SEPT3_SEPT3	Inverse variance weighted	15	-0.03411	0.037628	0.36466	-0.10786	0.039641	0.966464	0.897751	1.04044	NA	NA	NA	0.67707	2024-09-03
BCAC_BC	18317_111_ZFAND5_ZFAN5	Inverse variance weighted	2	0.145485	0.312037	0.641041	-0.46611	0.757078	1.1566	0.62744	2.13204	NA	NA	NA	0.853257	ZFAND5
BCAC_BC	18318_98_SH3GL3_SH3G3	Inverse variance weighted	2	0.097545	0.111398	0.381227	-0.1208	0.315886	1.10246	0.886214	1.37147	NA	NA	NA	0.694048	SH3GL3
BCAC_BC	18319_7_PDHX_ODPX	Inverse variance weighted	6	-0.08478	0.049564	0.087157	-0.18193	0.012362	0.918712	0.833661	1.01244	NA	NA	NA	0.288376	PDHX
BCAC_BC	18321_38_MTHFD2_MTDC	Inverse variance weighted	15	0.004236	0.061651	0.945218	-0.1166	0.125073	1.00425	0.889941	1.13323	NA	NA	NA	0.977958	MTHFD2
BCAC_BC	18322_15_JMJD6_JMJD6	Inverse variance weighted	10	0.047381	0.044371	0.285587	-0.03959	0.134348	1.04852	0.961188	1.14379	NA	NA	NA	0.59457	JMJD6
BCAC_BC	18323_39_CRMP1_DRP_1	Inverse variance weighted	2	0.029286	0.168565	0.86207	-0.3011	0.359673	1.02972	0.740003	1.43286	NA	NA	NA	0.962432	CRMP1
BCAC_BC	18324_61_SUOX_SUOX	Inverse variance weighted	21	-0.04397	0.028023	0.116636	-0.09889	0.010956	0.956983	0.905838	1.01102	NA	NA	NA	0.350646	SUOX
BCAC_BC	18326_50_MAGEA8_MAGA8	Inverse variance weighted	18	-0.14917	0.039217	0.000143	-0.22603	-0.0723	0.861425	0.797693	0.930249	0.086925	0.275953	TRUE	0.00343	MAGEA8
BCAC_BC	18327_6_SNX5_SNX5	Inverse variance weighted	39	0.039647	0.017409	0.022767	0.005524	0.073769	1.04044	1.00554	1.07656	0.898331	0.686611	TRUE	0.115861	SNX5
BCAC_BC	18328_36_PYCR2_P5CR2	Inverse variance weighted	65	-0.03845	0.013847	0.005493	-0.06559	-0.01131	0.962281	0.936515	0.988756	0.900417	0.056732	TRUE	0.042427	PYCR2
BCAC_BC	18330_7_PGM2_PGM2	Inverse variance weighted	26	0.013399	0.023199	0.563535	-0.03207	0.058869	1.01349	0.968439	1.06064	NA	NA	NA	0.81435	PGM2
BCAC_BC	18332_17_CPLX1_CPLX1	Inverse variance weighted	8	0.062087	0.050435	0.21831	-0.03677	0.160939	1.06405	0.963902	1.17461	NA	NA	NA	0.518191	CPLX1
BCAC_BC	18337_4_GMDS_GMDS	Wald ratio	rs9392325	0.005622	0.154539	0.970982	-0.29727	0.308517	1.00564	0.74284	1.3614	NA	NA	NA	0.988751	GMDS
BCAC_BC	18338_26_IDH1_IDH	Inverse variance weighted	25	0.038939	0.01738	0.025064	0.004874	0.073005	1.03971	1.00489	1.07574	0.994791	0.747166	TRUE	0.123357	IDH1
BCAC_BC	18339_207_PSMB3_PSB3	Inverse variance weighted	6	0.006329	0.058893	0.914421	-0.1091	0.121759	1.00635	0.896639	1.12948	NA	NA	NA	0.968943	PSMB3
BCAC_BC	18340_2_PSMB4_Proteasome_beta_chain	Inverse variance weighted	98	0.001316	0.012499	0.916177	-0.02318	0.025814	1.00132	0.977084	1.02615	NA	NA	NA	0.969558	PSMB4
BCAC_BC	18342_2_PSAT1_SERC	Inverse variance weighted	13	0.099473	0.034922	0.004394	0.031025	0.16792	1.10459	1.03151	1.18284	0.281831	0.107163	TRUE	0.036124	PSAT1
BCAC_BC	18343_10_DECR2_DECR2	Inverse variance weighted	139	0.000501	0.00903	0.955742	-0.0172	0.0182	1.0005	0.98295	1.01837	NA	NA	NA	0.983379	DECR2
BCAC_BC	18348_89_HNRNPD_HNRPD	Inverse variance weighted	2	0.093247	0.148785	0.530841	-0.19837	0.384867	1.09773	0.820064	1.46942	NA	NA	NA	0.793794	HNRNPD
BCAC_BC	18375_28_IL1F5_IL_1F5	Inverse variance weighted	142	-0.03298	0.008827	0.000187	-0.05028	-0.01567	0.967562	0.950966	0.984448	0.61221	0.289103	TRUE	0.004189	IL1F5
BCAC_BC	18376_19_MYL3_Myosin_light_chain_1	Inverse variance weighted	23	-0.09135	0.033386	0.006217	-0.15678	-0.02591	0.912701	0.85489	0.974422	0.132526	0.384641	TRUE	0.04661	MYL3
BCAC_BC	18380_78_ALB_Albumin	Inverse variance weighted	153	0.002309	0.007692	0.764012	-0.01277	0.017385	1.00231	0.987314	1.01754	NA	NA	NA	0.926159	ALB
BCAC_BC	18381_16_ALDH2_ALDH_E2	Inverse variance weighted	10	-0.13822	0.056056	0.013671	-0.24809	-0.02835	0.870904	0.780287	0.972045	0.160529	0.352121	TRUE	0.081539	ALDH2
BCAC_BC	18382_109_COMT_Catechol_O_methyltransferase	Inverse variance weighted	10	0.139098	0.055535	0.012256	0.030249	0.247947	1.14924	1.03071	1.28139	0.467309	0.759351	TRUE	0.075259	COMT
BCAC_BC	18383_9_FKBP3_FKBP3	Wald ratio	rs1354034	0.016758	0.12594	0.894143	-0.23008	0.263599	1.0169	0.794467	1.30161	NA	NA	NA	0.962432	FKBP3
BCAC_BC	18385_4_PSMD10_PSD10	Inverse variance weighted	6	-0.09865	0.065867	0.134217	-0.22775	0.030452	0.906061	0.796325	1.03092	NA	NA	NA	0.383956	PSMD10
BCAC_BC	18386_36_GLRX_GLRX1	Inverse variance weighted	16	-0.01609	0.038006	0.672001	-0.09058	0.0584	0.984037	0.913398	1.06014	NA	NA	NA	0.874363	GLRX
BCAC_BC	18387_7_ST13_suppression_of_tumorigenicity_13	Inverse variance weighted	2	-0.10268	0.123816	0.406957	-0.34535	0.140003	0.90242	0.707969	1.15028	NA	NA	NA	0.716943	ST13
BCAC_BC	18389_11_IFNA1_IFNA1	Inverse variance weighted	7	-0.03047	0.0556	0.583726	-0.13944	0.078511	0.969993	0.869842	1.08167	NA	NA	NA	0.826199	IFNA1
BCAC_BC	18392_19_MAT2B_MAT2B	Inverse variance weighted	67	-0.01573	0.01474	0.285985	-0.04462	0.013163	0.984396	0.956363	1.01325	NA	NA	NA	0.59457	MAT2B
BCAC_BC	18395_5_ADPRH_ADPRH	Inverse variance weighted	13	0.009772	0.028216	0.729101	-0.04553	0.065074	1.00982	0.95549	1.06724	NA	NA	NA	0.903777	ADPRH
BCAC_BC	18396_10_AES_AES	Inverse variance weighted	19	-0.03547	0.0293	0.226	-0.0929	0.021954	0.965147	0.911282	1.0222	NA	NA	NA	0.524496	AES
BCAC_BC	18397_5_AKR1C4_AK1C4	Inverse variance weighted	132	-0.01655	0.008771	0.059144	-0.03374	0.000639	0.983585	0.966822	1.00064	NA	NA	NA	0.222632	AKR1C4
BCAC_BC	18398_1_AKR1D1_AK1D1	Inverse variance weighted	2	-0.25055	0.100617	0.012771	-0.44776	-0.05334	0.778375	0.639061	0.94806	0.332414	NA	TRUE	0.077862	AKR1D1
BCAC_BC	18399_1_AKAP7_AKA7A	Inverse variance weighted	63	-0.04454	0.014514	0.002152	-0.07298	-0.01609	0.956441	0.929616	0.984041	0.911252	0.259075	TRUE	0.022177	AKAP7
BCAC_BC	18400_52_ALKBH2_ALKB2	Inverse variance weighted	5	0.090287	0.079484	0.255992	-0.0655	0.246074	1.09449	0.936598	1.279	NA	NA	NA	0.558704	ALKBH2
BCAC_BC	18401_18_ALKBH3_ALKB3	Inverse variance weighted	38	-0.01046	0.017852	0.557806	-0.04545	0.024526	0.989592	0.955565	1.02483	NA	NA	NA	0.810895	ALKBH3
BCAC_BC	18402_1_AMMECR1L_AMERL	Inverse variance weighted	5	-0.26892	0.108082	0.012843	-0.48076	-0.05708	0.764208	0.618316	0.944522	0.071597	0.957086	TRUE	0.078086	AMMECR1L
BCAC_BC	18403_25_AMPD2_AMPD2	Inverse variance weighted	3	0.040776	0.104337	0.695939	-0.16372	0.245276	1.04162	0.848976	1.27797	NA	NA	NA	0.885936	AMPD2
BCAC_BC	18404_22_ANKRD54_ANR54	Inverse variance weighted	25	-0.04733	0.025204	0.060377	-0.09673	0.002066	0.953769	0.907798	1.00207	NA	NA	NA	0.225944	ANKRD54
BCAC_BC	18405_117_AP1S2_AP1S2	Inverse variance weighted	6	0.069738	0.061881	0.259754	-0.05155	0.191024	1.07223	0.949758	1.21049	NA	NA	NA	0.56241	AP1S2
BCAC_BC	18407_36_ARL2BP_AR2BP	Wald ratio	rs12289048	-0.04272	0.148778	0.774007	-0.33432	0.248885	0.95818	0.715822	1.28259	NA	NA	NA	0.928664	ARL2BP
BCAC_BC	18408_26_ARF4_ARF4	Inverse variance weighted	33	-0.00529	0.02137	0.80462	-0.04717	0.036599	0.994728	0.953924	1.03728	NA	NA	NA	0.942671	ARF4
BCAC_BC	18409_61_ARF5_ARF5	Inverse variance weighted	27	-0.01696	0.022251	0.44586	-0.06057	0.026649	0.98318	0.941223	1.02701	NA	NA	NA	0.751205	ARF5
BCAC_BC	18410_26_ARL14_ARL14	Inverse variance weighted	28	-0.03509	0.026364	0.183198	-0.08676	0.016584	0.965518	0.916893	1.01672	NA	NA	NA	0.465883	ARL14
BCAC_BC	18411_83_ARL15_ARL15	Inverse variance weighted	8	0.000916	0.038282	0.980903	-0.07412	0.07595	1.00092	0.928563	1.07891	NA	NA	NA	0.992333	ARL15
BCAC_BC	18413_24_ARL4D_ARL4D	Inverse variance weighted	2	-0.02523	0.125861	0.841091	-0.27192	0.221452	0.975081	0.761914	1.24789	NA	NA	NA	0.957309	ARL4D
BCAC_BC	18414_26_ARL5A_ARL5A	Inverse variance weighted	8	0.010319	0.049733	0.835634	-0.08716	0.107794	1.01037	0.916533	1.11382	NA	NA	NA	0.955206	ARL5A
BCAC_BC	18415_16_ARL6_ARL6	Inverse variance weighted	2	-0.005	0.10844	0.963244	-0.21754	0.207545	0.995015	0.804496	1.23065	NA	NA	NA	0.986655	ARL6
BCAC_BC	18416_3_ARL9_ARL9	Wald ratio	rs6542680	0.077816	0.164854	0.636905	-0.2453	0.400931	1.08092	0.782471	1.49321	NA	NA	NA	0.852283	ARL9
BCAC_BC	18417_3_AS3MT_AS3MT	Inverse variance weighted	36	-0.04771	0.02098	0.022963	-0.08883	-0.00659	0.953411	0.915001	0.993433	0.652759	0.343029	TRUE	0.116652	AS3MT
BCAC_BC	18419_20_ARPC5_p16_ARC	Inverse variance weighted	4	0.070006	0.154505	0.650479	-0.23282	0.372835	1.07251	0.792293	1.45184	NA	NA	NA	0.860173	ARPC5
BCAC_BC	18422_41_MVD_ERG19	Inverse variance weighted	2	-0.2597	0.108962	0.017155	-0.47326	-0.04613	0.771286	0.622968	0.954917	0.874243	NA	TRUE	0.095632	MVD
BCAC_BC	18429_10_CDH1_Cadherin_E	Inverse variance weighted	12	-0.13461	0.041646	0.001229	-0.21623	-0.05298	0.87406	0.805548	0.948399	0.058645	0.883917	TRUE	0.015458	CDH1
BCAC_BC	18432_32_RALB_RALB	Inverse variance weighted	38	0.118096	0.018524	1.83e-10	0.081788	0.154404	1.12535	1.08523	1.16696	0.18312	0.495977	TRUE	4.67e-08	RALB
BCAC_BC	18434_141_TBPL1_TBPL1	Inverse variance weighted	34	-0.09753	0.027966	0.000488	-0.15234	-0.04271	0.907079	0.858696	0.958188	0.591918	0.449511	TRUE	0.008055	TBPL1
BCAC_BC	18435_40_UBXN2B_UBX2B	Inverse variance weighted	4	0.033561	0.120404	0.780444	-0.20243	0.269553	1.03413	0.816743	1.30938	NA	NA	NA	0.929467	UBXN2B
BCAC_BC	18449_33_PPIG_PPIG	Inverse variance weighted	108	-0.03739	0.010217	0.000253	-0.05741	-0.01736	0.963304	0.944206	0.982789	0.496586	0.359067	TRUE	0.005268	PPIG
BCAC_BC	18458_4_PTGES2_PGES2	Inverse variance weighted	7	0.004579	0.050465	0.927707	-0.09433	0.103489	1.00459	0.909981	1.10903	NA	NA	NA	0.972219	PTGES2
BCAC_BC	18483_36_RABIF_MSS4	Inverse variance weighted	19	-0.07333	0.028827	0.010961	-0.12983	-0.01683	0.929291	0.878241	0.983308	0.954206	0.853705	TRUE	0.069461	RABIF
BCAC_BC	18813_15_DDX19A_DD19A	Inverse variance weighted	3	0.046565	0.082082	0.570515	-0.11432	0.207446	1.04767	0.891975	1.23053	NA	NA	NA	0.817236	DDX19A
BCAC_BC	18817_50_CBX1_CBX1	Inverse variance weighted	4	0.100595	0.067383	0.13547	-0.03148	0.232666	1.10583	0.969014	1.26196	NA	NA	NA	0.386636	CBX1
BCAC_BC	18819_21_PPIC_PPIC	Inverse variance weighted	262	0.018974	0.006426	0.003152	0.006378	0.031569	1.01916	1.0064	1.03207	0.001424	0.064159	TRUE	0.029035	PPIC
BCAC_BC	18823_52_HIST3H2BB_H2B3B	Inverse variance weighted	15	-0.12805	0.05786	0.02689	-0.24146	-0.01465	0.879809	0.785484	0.985462	0.000156	0.122511	TRUE	0.129096	HIST3H2BB
BCAC_BC	18824_7_EIF4A2_IF4A2	Wald ratio	rs1354034	0.017023	0.127932	0.894143	-0.23372	0.26777	1.01717	0.79158	1.30705	NA	NA	NA	0.962432	EIF4A2
BCAC_BC	18829_4_EIF4A1_IF4A1	Wald ratio	rs1354034	0.014383	0.108093	0.894143	-0.19748	0.226244	1.01449	0.820798	1.25388	NA	NA	NA	0.962432	EIF4A1
BCAC_BC	18830_1_ITLN1_Omentin	Inverse variance weighted	62	-0.02357	0.016224	0.146293	-0.05537	0.00823	0.976706	0.946135	1.00826	NA	NA	NA	0.405529	ITLN1
BCAC_BC	18831_6_LRIG1_LRIG1	Inverse variance weighted	221	0.007259	0.006441	0.259763	-0.00537	0.019885	1.00729	0.994648	1.02008	NA	NA	NA	0.56241	LRIG1
BCAC_BC	18832_65_SAA2_SAA2	Inverse variance weighted	107	0.034128	0.009504	0.00033	0.0155	0.052757	1.03472	1.01562	1.05417	0.856678	0.170975	TRUE	0.006361	SAA2
BCAC_BC	18833_76_PEA15_PEA15	Wald ratio	rs1354034	0.019385	0.145681	0.894143	-0.26615	0.30492	1.01957	0.766324	1.35652	NA	NA	NA	0.962432	PEA15
BCAC_BC	18837_9_SGTB_SGTB	Inverse variance weighted	11	-0.04037	0.036033	0.262551	-0.111	0.030254	0.960433	0.894942	1.03072	NA	NA	NA	0.565897	SGTB
BCAC_BC	18839_24_TG_Thyroglobulin	Inverse variance weighted	20	-0.04305	0.035364	0.223524	-0.11236	0.026268	0.957867	0.893723	1.02662	NA	NA	NA	0.521842	TG
BCAC_BC	18840_205_SH2D1B_SH21B	Inverse variance weighted	26	-0.05077	0.026248	0.053069	-0.10222	0.000673	0.950494	0.90283	1.00067	NA	NA	NA	0.206058	SH2D1B
BCAC_BC	18841_1_SERPINB13_SPB13	Inverse variance weighted	29	-0.0152	0.028594	0.594947	-0.07125	0.040841	0.984912	0.931233	1.04169	NA	NA	NA	0.833851	SERPINB13
BCAC_BC	18842_24_UBE2D2_UB2D2	Inverse variance weighted	62	-0.04913	0.020672	0.017466	-0.08965	-0.00862	0.952055	0.914251	0.991422	0.000229	0.903774	TRUE	0.096874	UBE2D2
BCAC_BC	18859_7_EIF4EBP3_4EBP3	Inverse variance weighted	3	0.016487	0.0967	0.864616	-0.17304	0.206019	1.01662	0.841101	1.22878	NA	NA	NA	0.962432	EIF4EBP3
BCAC_BC	18860_2_CAMKK1_CaMKK_alpha	Wald ratio	rs10922098	-0.11553	0.170363	0.497667	-0.44945	0.218378	0.89089	0.637981	1.24406	NA	NA	NA	0.769801	CAMKK1
BCAC_BC	18863_176_CHST2_CHST2	Inverse variance weighted	11	-0.02219	0.04918	0.651839	-0.11858	0.074202	0.978054	0.888179	1.07702	NA	NA	NA	0.861118	CHST2
BCAC_BC	18864_7_PRSS3_TRY3	Inverse variance weighted	269	0.006984	0.005844	0.232064	-0.00447	0.018438	1.00701	0.99554	1.01861	NA	NA	NA	0.529647	PRSS3
BCAC_BC	18866_8_PPP3R2_CANB2	Inverse variance weighted	78	-0.04431	0.011709	0.000154	-0.06726	-0.02136	0.956659	0.934953	0.978869	0.891386	0.280738	TRUE	0.003639	PPP3R2
BCAC_BC	18868_7_CBX3_CBX3	Inverse variance weighted	2	0.162387	0.119215	0.173158	-0.07128	0.396049	1.17631	0.931205	1.48594	NA	NA	NA	0.449838	CBX3
BCAC_BC	18870_1_CD3E_CD3E	Inverse variance weighted	85	-0.05115	0.011848	1.58e-05	-0.07437	-0.02793	0.950136	0.928327	0.972458	0.894324	0.164224	TRUE	0.00074	CD3E
BCAC_BC	18871_24_AIF1L_AIF1L	Inverse variance weighted	106	-0.02703	0.009408	0.004059	-0.04547	-0.00859	0.973329	0.955546	0.991443	0.017982	0.295931	TRUE	0.034416	AIF1L
BCAC_BC	18873_8_CEACAM8_CEAM8	Inverse variance weighted	115	0.02602	0.012967	0.044798	0.000604	0.051436	1.02636	1.0006	1.05278	0.020462	0.021334	TRUE	0.181575	CEACAM8
BCAC_BC	18874_66_CEBPA_CEBPA	Inverse variance weighted	2	-0.07063	0.107688	0.511929	-0.28169	0.140443	0.93181	0.754504	1.15078	NA	NA	NA	0.777877	CEBPA
BCAC_BC	18875_125_COL2A1_Chondrocalcin	Inverse variance weighted	57	0.008791	0.015542	0.571674	-0.02167	0.039254	1.00883	0.978561	1.04003	NA	NA	NA	0.817236	COL2A1
BCAC_BC	18876_77_CHST4_CHST4	Inverse variance weighted	5	-0.05817	0.096918	0.548391	-0.24813	0.131792	0.943492	0.780261	1.14087	NA	NA	NA	0.805974	CHST4
BCAC_BC	18877_15_CNN2_CNN2	Inverse variance weighted	6	-0.0922	0.070939	0.193704	-0.23124	0.046841	0.911924	0.79355	1.04795	NA	NA	NA	0.481849	CNN2
BCAC_BC	18878_15_GREM1_GREM1	Inverse variance weighted	149	-0.00215	0.007471	0.773767	-0.01679	0.012495	0.997855	0.98335	1.01257	NA	NA	NA	0.928664	GREM1
BCAC_BC	18880_81_COL3A1_Collagen_Type_III	Inverse variance weighted	76	0.002638	0.012898	0.837923	-0.02264	0.027919	1.00264	0.977612	1.02831	NA	NA	NA	0.955876	COL3A1
BCAC_BC	18881_7_CD97_CD97	Inverse variance weighted	37	0.005118	0.029915	0.864169	-0.05352	0.063752	1.00513	0.94789	1.06583	NA	NA	NA	0.962432	CD97
BCAC_BC	18882_7_CLSTN2_CSTN2	Inverse variance weighted	134	-0.01523	0.009724	0.117188	-0.03429	0.003825	0.984881	0.966288	1.00383	NA	NA	NA	0.35108	CLSTN2
BCAC_BC	18883_4_DSTN_DEST	Wald ratio	rs705379	0.088199	0.158061	0.57684	-0.2216	0.397999	1.09221	0.801235	1.48884	NA	NA	NA	0.821267	DSTN
BCAC_BC	18884_22_DNAJB4_DNJB4	Inverse variance weighted	52	0.047925	0.014572	0.001006	0.019363	0.076486	1.04909	1.01955	1.07949	0.996925	0.92707	TRUE	0.013316	DNAJB4
BCAC_BC	18886_28_DSCAML1_DSCL1	Inverse variance weighted	4	0.006892	0.082069	0.933077	-0.15396	0.167747	1.00692	0.857303	1.18264	NA	NA	NA	0.973657	DSCAML1
BCAC_BC	18887_7_ENTPD2_ENTP2	Inverse variance weighted	8	0.034237	0.083939	0.683359	-0.13028	0.198758	1.03483	0.877847	1.21989	NA	NA	NA	0.882088	ENTPD2
BCAC_BC	18888_37_FABP12_FBP12	Inverse variance weighted	22	-0.05821	0.02807	0.038094	-0.11323	-0.0032	0.943448	0.892944	0.99681	0.485911	0.87528	TRUE	0.162581	FABP12
BCAC_BC	18890_227_FGB_Fibrinogen_B	Inverse variance weighted	74	-0.03488	0.013897	0.012082	-0.06211	-0.00764	0.965724	0.939775	0.992389	0.989384	0.659494	TRUE	0.074924	FGB
BCAC_BC	18891_98_GBP2_GBP2	Inverse variance weighted	19	-0.07184	0.03568	0.044068	-0.14177	-0.00191	0.930681	0.86782	0.998095	0.225277	0.215838	TRUE	0.179456	GBP2
BCAC_BC	18892_48_GPC4_GPC4	Inverse variance weighted	16	-0.07748	0.030934	0.012257	-0.13811	-0.01685	0.925448	0.871005	0.983293	0.995941	0.286121	TRUE	0.075259	GPC4
BCAC_BC	18893_26_GPR56_GPR56	Inverse variance weighted	45	-0.05412	0.018707	0.003813	-0.09079	-0.01746	0.947315	0.913211	0.982693	0.90908	0.086195	TRUE	0.032581	GPR56
BCAC_BC	18894_1_GPX2_GPX2	Inverse variance weighted	6	0.010289	0.058931	0.861402	-0.10522	0.125794	1.01034	0.90013	1.13405	NA	NA	NA	0.962432	GPX2
BCAC_BC	18895_54_GSTM4_GSTM4	Inverse variance weighted	394	-0.01492	0.005053	0.003159	-0.02482	-0.00501	0.985195	0.975485	0.995001	0.00035	0.002819	TRUE	0.029035	GSTM4
BCAC_BC	18896_23_HS6ST3_H6ST3	Inverse variance weighted	24	0.016931	0.025483	0.506413	-0.03301	0.066877	1.01708	0.967525	1.06916	NA	NA	NA	0.774859	HS6ST3
BCAC_BC	18897_31_HDAC2_HDAC2	Inverse variance weighted	10	0.035301	0.044278	0.425307	-0.05148	0.122086	1.03593	0.949818	1.12985	NA	NA	NA	0.733381	HDAC2
BCAC_BC	18898_36_HDGFL1_HDGL1	Inverse variance weighted	2	-0.08461	0.093495	0.365489	-0.26786	0.098642	0.918872	0.765015	1.10367	NA	NA	NA	0.678029	HDGFL1
BCAC_BC	18899_82_HDGFRP3_HDGR3	Inverse variance weighted	186	-0.00158	0.008233	0.847847	-0.01772	0.014557	0.998422	0.982439	1.01466	NA	NA	NA	0.961076	HDGFRP3
BCAC_BC	18900_37_HRAS_H_ras__WT_	Inverse variance weighted	5	0.086803	0.061566	0.158562	-0.03387	0.207472	1.09068	0.966701	1.23056	NA	NA	NA	0.426466	HRAS
BCAC_BC	18901_26_HSPA1B_HS71B	Inverse variance weighted	7	0.057003	0.088291	0.518518	-0.11605	0.230053	1.05866	0.890434	1.25867	NA	NA	NA	0.784472	HSPA1B
BCAC_BC	18904_23_CAMK4_KCC4	Inverse variance weighted	4	0.004506	0.072451	0.950406	-0.1375	0.14651	1.00452	0.871537	1.15779	NA	NA	NA	0.980912	CAMK4
BCAC_BC	18905_5_KRT16_Keratin_16	Inverse variance weighted	18	-0.00555	0.015242	0.715991	-0.03542	0.024329	0.99447	0.9652	1.02463	NA	NA	NA	0.896486	KRT16
BCAC_BC	18907_97_KIR3DL1_KI3L1	Inverse variance weighted	11	0.045374	0.060318	0.4519	-0.07285	0.163596	1.04642	0.929742	1.17774	NA	NA	NA	0.75544	KIR3DL1
BCAC_BC	18909_11_EXOSC8_EXOS8	Inverse variance weighted	15	-0.05473	0.053687	0.308026	-0.15995	0.0505	0.946743	0.852183	1.0518	NA	NA	NA	0.616998	EXOSC8
BCAC_BC	18910_45_LIN7A_LIN7A	Inverse variance weighted	10	-0.01921	0.039999	0.6311	-0.09761	0.059192	0.980976	0.907006	1.06098	NA	NA	NA	0.852283	LIN7A
BCAC_BC	18913_3_CDC2_p34_protein_kinase	Inverse variance weighted	7	0.017974	0.044859	0.688662	-0.06995	0.105896	1.01814	0.932441	1.11171	NA	NA	NA	0.883691	CDC2
BCAC_BC	18914_188_PAFAH2_PAFA2	Inverse variance weighted	4	0.081383	0.069054	0.238586	-0.05396	0.216729	1.08479	0.947466	1.24201	NA	NA	NA	0.537899	PAFAH2
BCAC_BC	18916_25_ITPA_Inosine_triphosphatase	Inverse variance weighted	262	-0.00297	0.004613	0.519849	-0.01201	0.006073	0.997035	0.988061	1.00609	NA	NA	NA	0.7852	ITPA
BCAC_BC	18917_53_AMY2A_Pancreatic_alpha_amylase	Inverse variance weighted	283	0.008188	0.006698	0.221499	-0.00494	0.021316	1.00822	0.995073	1.02154	NA	NA	NA	0.520588	AMY2A
BCAC_BC	18918_86_PDE4A_PDE4A	Inverse variance weighted	16	-0.05263	0.030166	0.081024	-0.11176	0.006493	0.948728	0.89426	1.00651	NA	NA	NA	0.277697	PDE4A
BCAC_BC	18921_30_PHEX_PHEX	Inverse variance weighted	8	-0.1925	0.084708	0.023056	-0.35853	-0.02647	0.824895	0.698705	0.973876	0.028888	0.143224	TRUE	0.116652	PHEX
BCAC_BC	18922_27_CD68_CD68	Inverse variance weighted	24	-0.04306	0.033733	0.201779	-0.10918	0.023056	0.957854	0.896573	1.02332	NA	NA	NA	0.494035	CD68
BCAC_BC	18925_24_PSMA5_Proteasome_subunit_alpha_type_5	Inverse variance weighted	56	-0.00542	0.018577	0.770668	-0.04183	0.030995	0.9946	0.959037	1.03148	NA	NA	NA	0.927494	PSMA5
BCAC_BC	18927_14_RAET1G_RET1G	Inverse variance weighted	74	-0.04515	0.013107	0.000571	-0.07084	-0.01946	0.955853	0.93161	0.980726	0.958593	0.267754	TRUE	0.009019	RAET1G
BCAC_BC	18928_10_S100Z_S100Z	Wald ratio	rs919791	-0.03594	0.170586	0.833124	-0.37029	0.298406	0.964696	0.690534	1.34771	NA	NA	NA	0.955001	S100Z
BCAC_BC	18930_28_SLIT2_SLIT2	Inverse variance weighted	34	-0.024	0.02294	0.295491	-0.06896	0.020964	0.976287	0.933363	1.02119	NA	NA	NA	0.606489	SLIT2
BCAC_BC	18931_40_SLIT3_SLIT3	Inverse variance weighted	46	0.014921	0.015758	0.343691	-0.01596	0.045806	1.01503	0.984162	1.04687	NA	NA	NA	0.653569	SLIT3
BCAC_BC	18932_84_NMNAT1_NMNA1	Inverse variance weighted	2	-0.08597	0.090824	0.343873	-0.26399	0.092047	0.917623	0.767985	1.09642	NA	NA	NA	0.653569	NMNAT1
BCAC_BC	18933_4_TGM4_TGM4	Inverse variance weighted	7	-0.03149	0.055375	0.569629	-0.14002	0.07705	0.969004	0.869339	1.0801	NA	NA	NA	0.817236	TGM4
BCAC_BC	18934_50_TGM2_Tissue_transglutaminase	Inverse variance weighted	18	0.065554	0.038374	0.087581	-0.00966	0.140767	1.06775	0.990388	1.15116	NA	NA	NA	0.288459	TGM2
BCAC_BC	18935_14_TLR5_TLR5	Inverse variance weighted	175	-0.01446	0.009102	0.112104	-0.0323	0.003379	0.985643	0.968215	1.00338	NA	NA	NA	0.342224	TLR5
BCAC_BC	18938_3_VLDLR_VLDLR	Inverse variance weighted	77	-0.04357	0.012011	0.000286	-0.06711	-0.02003	0.957364	0.935091	0.980169	0.823048	0.217652	TRUE	0.005763	VLDLR
BCAC_BC	18942_11_PSMB9_PSB9	Inverse variance weighted	79	-0.04461	0.014958	0.002863	-0.07392	-0.01529	0.956374	0.928743	0.984828	0.012507	0.251599	TRUE	0.027193	PSMB9
BCAC_BC	18943_4_PTGR2_PTGR2	Inverse variance weighted	33	-0.06581	0.02218	0.003005	-0.10929	-0.02234	0.936305	0.896474	0.977907	0.917976	0.351327	TRUE	0.028172	PTGR2
BCAC_BC	18945_11_RGS1_RGS1	Inverse variance weighted	6	0.000717	0.05077	0.988734	-0.09879	0.100226	1.00072	0.905931	1.10542	NA	NA	NA	0.995506	RGS1
BCAC_BC	18947_3_LRRC3B_LRC3B	Inverse variance weighted	15	-0.04493	0.0344	0.191528	-0.11235	0.022495	0.956065	0.893728	1.02275	NA	NA	NA	0.479758	LRRC3B
BCAC_BC	18950_13_RAC2_RAC2	Inverse variance weighted	4	0.073668	0.088429	0.404803	-0.09965	0.246988	1.07645	0.905152	1.28016	NA	NA	NA	0.715784	RAC2
BCAC_BC	19108_50_MECP2_MECP2	Inverse variance weighted	6	-0.03959	0.058937	0.501765	-0.15511	0.075928	0.961184	0.856324	1.07889	NA	NA	NA	0.772124	MECP2
BCAC_BC	19109_32_TCEAL8_TCAL8	Inverse variance weighted	17	-0.0035	0.033388	0.916625	-0.06894	0.061945	0.996511	0.933387	1.0639	NA	NA	NA	0.969558	TCEAL8
BCAC_BC	19110_6_MEMO1_MEMO1	Inverse variance weighted	8	-0.00163	0.057528	0.977406	-0.11438	0.111125	0.998372	0.891916	1.11753	NA	NA	NA	0.99226	MEMO1
BCAC_BC	19111_10_UBE2M_UBC12	Inverse variance weighted	24	0.372054	0.061467	1.42e-09	0.251578	0.492529	1.45071	1.28605	1.63645	3.82e-08	3.85e-07	TRUE	3.09e-07	UBE2M
BCAC_BC	19112_2_TCEAL3_TCAL3	Inverse variance weighted	2	0.191649	0.129445	0.138729	-0.06206	0.445361	1.21124	0.939823	1.56105	NA	NA	NA	0.392514	TCEAL3
BCAC_BC	19113_66_SH3BGRL2_SH3L2	Inverse variance weighted	9	-0.09302	0.062752	0.138248	-0.21601	0.029973	0.911176	0.805725	1.03043	NA	NA	NA	0.392381	SH3BGRL2
BCAC_BC	19114_8_TK2_KITM	Inverse variance weighted	16	-0.08624	0.038032	0.023353	-0.16078	-0.0117	0.917373	0.851476	0.988369	0.0891	0.211346	TRUE	0.117877	TK2
BCAC_BC	19115_13_CMBL_CMBL	Inverse variance weighted	10	0.031075	0.039804	0.434983	-0.04694	0.109092	1.03156	0.954143	1.11526	NA	NA	NA	0.742087	CMBL
BCAC_BC	19116_1_MUTED_MUTED	Inverse variance weighted	10	-0.05209	0.043447	0.230512	-0.13725	0.033061	0.949239	0.871752	1.03361	NA	NA	NA	0.528329	MUTED
BCAC_BC	19117_3_PPP1R14A_PP14A	Inverse variance weighted	15	0.066659	0.029821	0.025396	0.008211	0.125108	1.06893	1.00824	1.13327	0.833569	0.332636	TRUE	0.124428	PPP1R14A
BCAC_BC	19119_10_DDIT3_DDIT3	Wald ratio	rs368465	-0.10318	0.144004	0.473687	-0.38543	0.17907	0.901966	0.680161	1.1961	NA	NA	NA	0.765553	DDIT3
BCAC_BC	19121_3_UBQLN2_UBQL2	Inverse variance weighted	3	-0.03844	0.136833	0.778792	-0.30663	0.229758	0.962294	0.735924	1.25829	NA	NA	NA	0.928763	UBQLN2
BCAC_BC	19123_6_NFKBID_IKBD	Inverse variance weighted	9	-0.00934	0.048092	0.845946	-0.10361	0.084917	0.990699	0.901581	1.08863	NA	NA	NA	0.960349	NFKBID
BCAC_BC	19124_9_UBLCP1_UBCP1	Inverse variance weighted	36	0.017937	0.021003	0.393087	-0.02323	0.059104	1.0181	0.977039	1.06089	NA	NA	NA	0.706287	UBLCP1
BCAC_BC	19125_26_PRKAR2A_KAP2	Inverse variance weighted	4	0.002581	0.074696	0.972432	-0.14382	0.148986	1.00259	0.866041	1.16066	NA	NA	NA	0.989148	PRKAR2A
BCAC_BC	19126_4_RPRD1B_C20orf77	Inverse variance weighted	13	-0.06291	0.039708	0.113137	-0.14073	0.01492	0.939031	0.868721	1.01503	NA	NA	NA	0.344381	RPRD1B
BCAC_BC	19127_1_HSPB6_HSPB6	Inverse variance weighted	15	-0.28375	0.084423	0.000776	-0.44922	-0.11828	0.752951	0.638123	0.888443	4.8e-06	0.201893	TRUE	0.011142	HSPB6
BCAC_BC	19129_15_MTHFSD_MTHFSD	Inverse variance weighted	62	-0.01593	0.012883	0.216315	-0.04118	0.009322	0.984198	0.959658	1.00937	NA	NA	NA	0.515335	MTHFSD
BCAC_BC	19130_81_SERPINB8_SPB8	Inverse variance weighted	20	-0.01067	0.027121	0.694141	-0.06382	0.042492	0.989392	0.938172	1.04341	NA	NA	NA	0.885198	SERPINB8
BCAC_BC	19131_184_TIAL1_TIAR	Inverse variance weighted	4	-0.03618	0.099443	0.715965	-0.23109	0.158725	0.964464	0.793667	1.17202	NA	NA	NA	0.896486	TIAL1
BCAC_BC	19134_66_POLR2K_RPAB4	Wald ratio	rs802171	0.125784	0.146421	0.390309	-0.1612	0.41277	1.13404	0.851121	1.511	NA	NA	NA	0.70275	POLR2K
BCAC_BC	19135_5_NT5C3L_Cytosolic_5__nucleotidase_III_like_protein	Inverse variance weighted	213	-0.01111	0.007713	0.149587	-0.02623	0.004003	0.988947	0.974109	1.00401	NA	NA	NA	0.410673	NT5C3L
BCAC_BC	19136_22_ALDH6A1_MMSA	Inverse variance weighted	19	-0.00955	0.030765	0.756175	-0.06985	0.050746	0.990493	0.932532	1.05206	NA	NA	NA	0.920557	ALDH6A1
BCAC_BC	19141_22_DAP_DAP1	Inverse variance weighted	340	-0.00963	0.004293	0.024942	-0.01804	-0.00121	0.990421	0.982123	0.998789	0.034054	0.451907	TRUE	0.123253	DAP
BCAC_BC	19142_39_DNMT3L_DNM3L	Inverse variance weighted	2	0.043804	0.147535	0.766537	-0.24536	0.332972	1.04478	0.78242	1.39511	NA	NA	NA	0.92668	DNMT3L
BCAC_BC	19143_38_CYB5R2_NB5R2	Inverse variance weighted	47	0.040278	0.015455	0.009157	0.009986	0.070571	1.0411	1.01004	1.07312	0.775297	0.648954	TRUE	0.061436	CYB5R2
BCAC_BC	19144_9_TCF4_ITF2	Inverse variance weighted	3	-0.31159	0.100829	0.002	-0.50921	-0.11397	0.732282	0.600967	0.892289	0.892168	0.734701	TRUE	0.021647	TCF4
BCAC_BC	19145_4_MREG_MREG	Inverse variance weighted	147	0.00823	0.008241	0.317962	-0.00792	0.024382	1.00826	0.992109	1.02468	NA	NA	NA	0.627383	MREG
BCAC_BC	19147_6_LGALS13_PP13	Wald ratio	rs6542680	0.073645	0.156018	0.636905	-0.23215	0.379441	1.07642	0.792827	1.46147	NA	NA	NA	0.852283	LGALS13
BCAC_BC	19148_58_TIMM8A_TIM8A	Inverse variance weighted	3	-0.10246	0.111771	0.359309	-0.32153	0.116613	0.902616	0.725039	1.12368	NA	NA	NA	0.671442	TIMM8A
BCAC_BC	19150_20_PRPSAP2_KPRB	Wald ratio	rs11078421	-0.13475	0.133793	0.313872	-0.39698	0.127488	0.873937	0.672346	1.13597	NA	NA	NA	0.623865	PRPSAP2
BCAC_BC	19152_4_PPP1R2_IPP2	Inverse variance weighted	4	-0.1158	0.081065	0.153167	-0.27468	0.043091	0.890657	0.759813	1.04403	NA	NA	NA	0.417563	PPP1R2
BCAC_BC	19153_53_MPPED2_MPPD2	Inverse variance weighted	15	-0.03497	0.036785	0.341733	-0.10707	0.037125	0.965632	0.898462	1.03782	NA	NA	NA	0.651498	MPPED2
BCAC_BC	19154_41_SERPINE2_Protease_nexin_I	Inverse variance weighted	191	-0.00722	0.007179	0.314434	-0.02129	0.006849	0.992804	0.978933	1.00687	NA	NA	NA	0.624123	SERPINE2
BCAC_BC	19158_1_PAF_PAF	Inverse variance weighted	186	0.008471	0.006671	0.204113	-0.0046	0.021546	1.00851	0.995407	1.02178	NA	NA	NA	0.497504	PAF
BCAC_BC	19159_9_POLD4_DNA_polymerase_subunit_delta_4	Wald ratio	rs11842447	0.611598	0.18365	0.000868	0.251645	0.971552	1.84337	1.28614	2.64204	NA	NA	TRUE	0.012104	POLD4
BCAC_BC	19161_1_USP15_UBP15	Inverse variance weighted	2	0.094591	0.121812	0.437434	-0.14416	0.333343	1.09921	0.865749	1.39562	NA	NA	NA	0.744083	USP15
BCAC_BC	19163_26_LRRC59_LRC59	Inverse variance weighted	2	0.072809	0.11825	0.538077	-0.15896	0.30458	1.07553	0.85303	1.35606	NA	NA	NA	0.799655	LRRC59
BCAC_BC	19166_15_RPS19_RS19	Inverse variance weighted	15	0.036517	0.035279	0.300621	-0.03263	0.105664	1.03719	0.967897	1.11145	NA	NA	NA	0.610763	RPS19
BCAC_BC	19168_71_PSTPIP1_PPIP1	Inverse variance weighted	3	0.008451	0.092895	0.927512	-0.17362	0.190526	1.00849	0.840613	1.20989	NA	NA	NA	0.972219	PSTPIP1
BCAC_BC	19169_88_FIBP_FIBP	Inverse variance weighted	4	-0.08523	0.072238	0.238056	-0.22682	0.056356	0.9183	0.797065	1.05797	NA	NA	NA	0.537111	FIBP
BCAC_BC	19170_25_POLE3_DPOE3	Inverse variance weighted	11	0.035342	0.037368	0.344269	-0.0379	0.108584	1.03597	0.962809	1.1147	NA	NA	NA	0.654035	POLE3
BCAC_BC	19173_5_ZFAND1_ZFAN1	Inverse variance weighted	38	-0.01898	0.01775	0.284853	-0.05377	0.015807	0.981195	0.947646	1.01593	NA	NA	NA	0.593637	ZFAND1
BCAC_BC	19175_18_MARCKSL1_MARCKSL1	Inverse variance weighted	70	0.008163	0.01373	0.552182	-0.01875	0.035074	1.0082	0.981426	1.0357	NA	NA	NA	0.807664	MARCKSL1
BCAC_BC	19176_27_FAM49B_FA49B	Inverse variance weighted	3	-0.29823	0.155463	0.055071	-0.60294	0.00648	0.742132	0.547203	1.0065	NA	NA	NA	0.212311	FAM49B
BCAC_BC	19177_7_MOBKL1A_MOL1A	Inverse variance weighted	4	-0.23045	0.093036	0.013251	-0.4128	-0.04809	0.79418	0.661797	0.953044	0.301836	0.223332	TRUE	0.079673	MOBKL1A
BCAC_BC	19180_38_GULP1_GULP1	Inverse variance weighted	85	-0.04057	0.011635	0.000488	-0.06338	-0.01777	0.960237	0.938587	0.982387	0.446316	0.220702	TRUE	0.008055	GULP1
BCAC_BC	19183_164_RPL12_RL12	Inverse variance weighted	3	0.060063	0.08979	0.503543	-0.11593	0.236051	1.0619	0.890542	1.26624	NA	NA	NA	0.773235	RPL12
BCAC_BC	19187_21_STAMBP_STABP	Inverse variance weighted	7	0.113532	0.066914	0.089755	-0.01762	0.244683	1.12023	0.982535	1.27722	NA	NA	NA	0.292075	STAMBP
BCAC_BC	19188_21_NAP1L4_NAP2L	Inverse variance weighted	7	-0.08048	0.042169	0.056326	-0.16313	0.002172	0.922673	0.849479	1.00217	NA	NA	NA	0.215641	NAP1L4
BCAC_BC	19190_4_UBE2L6_UB2L6	Inverse variance weighted	4	0.092803	0.071017	0.191291	-0.04639	0.231996	1.09725	0.954669	1.26111	NA	NA	NA	0.479758	UBE2L6
BCAC_BC	19193_18_VBP1_PFD3	Inverse variance weighted	122	0.003644	0.01414	0.796656	-0.02407	0.031358	1.00365	0.976217	1.03185	NA	NA	NA	0.937052	VBP1
BCAC_BC	19194_9_DTD1_Histidyl_tRNA_synthetase_related	Inverse variance weighted	26	-0.07318	0.018409	7.03e-05	-0.10926	-0.0371	0.929434	0.896497	0.963581	0.739932	0.488909	TRUE	0.002179	DTD1
BCAC_BC	19195_85_RPS5_RS5	Inverse variance weighted	6	0.018389	0.052188	0.724568	-0.0839	0.120678	1.01856	0.919523	1.12826	NA	NA	NA	0.900988	RPS5
BCAC_BC	19196_73_HOPX_HOP	Inverse variance weighted	13	-0.02594	0.037155	0.485116	-0.09876	0.046886	0.974396	0.905959	1.048	NA	NA	NA	0.769801	HOPX
BCAC_BC	19197_95_ACAT1_THIL	Inverse variance weighted	7	-0.03604	0.050465	0.475107	-0.13495	0.06287	0.9646	0.873756	1.06489	NA	NA	NA	0.766991	ACAT1
BCAC_BC	19199_3_POLR2J_RPB11	Wald ratio	rs10902646	0.206364	0.175515	0.239692	-0.13765	0.550374	1.2292	0.871407	1.7339	NA	NA	NA	0.538562	POLR2J
BCAC_BC	19200_16_NDUFA5_NDUA5	Wald ratio	rs572515	-0.10782	0.144896	0.456814	-0.39181	0.176179	0.897791	0.675829	1.19265	NA	NA	NA	0.75544	NDUFA5
BCAC_BC	19202_10_BTK_BTK	Wald ratio	rs1354034	0.023287	0.175007	0.894143	-0.31973	0.366301	1.02356	0.726348	1.44239	NA	NA	NA	0.962432	BTK
BCAC_BC	19206_20_NUDT1_8ODP	Inverse variance weighted	7	0.00072	0.051511	0.988855	-0.10024	0.101681	1.00072	0.904619	1.10703	NA	NA	NA	0.995506	NUDT1
BCAC_BC	19207_119_ADK_ADK	Inverse variance weighted	19	0.067234	0.032432	0.038164	0.003668	0.130801	1.06955	1.00367	1.13974	0.619806	0.598155	TRUE	0.162581	ADK
BCAC_BC	19208_8_ACVR2A_Activin_RIIA	Inverse variance weighted	59	-0.04171	0.015381	0.006688	-0.07186	-0.01157	0.959145	0.930661	0.9885	0.982923	0.434279	TRUE	0.049515	ACVR2A
BCAC_BC	19212_4_DMBT1_DMBT1	Wald ratio	rs34325132	0.226901	0.15082	0.132466	-0.06871	0.522508	1.2547	0.933601	1.68625	NA	NA	NA	0.380525	DMBT1
BCAC_BC	19213_1_SPINK4_ISK4	Inverse variance weighted	78	-0.03596	0.012242	0.003312	-0.05995	-0.01196	0.964681	0.941809	0.988108	0.735856	0.236433	TRUE	0.029979	SPINK4
BCAC_BC	19215_7_NDRG1_NDRG1	Inverse variance weighted	18	-0.05018	0.030951	0.104949	-0.11085	0.010482	0.951057	0.895077	1.01054	NA	NA	NA	0.326583	NDRG1
BCAC_BC	19219_71_NUTF2_NTF_2	Inverse variance weighted	2	-0.09207	0.100981	0.361902	-0.28999	0.105854	0.912042	0.748269	1.11166	NA	NA	NA	0.674289	NUTF2
BCAC_BC	19222_124_RAB5B_RAB5B	Inverse variance weighted	2	0.067511	0.097518	0.488754	-0.12362	0.258645	1.06984	0.883712	1.29517	NA	NA	NA	0.769801	RAB5B
BCAC_BC	19223_6_RAB1A_RAB1A	Inverse variance weighted	2	-0.26155	0.124064	0.035014	-0.50472	-0.01839	0.769856	0.603676	0.981783	0.443801	NA	TRUE	0.153289	RAB1A
BCAC_BC	19224_5_EIF1AY_IF1AY	Inverse variance weighted	3	0.048629	0.072365	0.501581	-0.09321	0.190464	1.04983	0.911006	1.20981	NA	NA	NA	0.772114	EIF1AY
BCAC_BC	19225_11_BLNK_BLNK	Inverse variance weighted	5	-0.01834	0.064097	0.774744	-0.14397	0.107287	0.981824	0.865911	1.11325	NA	NA	NA	0.928664	BLNK
BCAC_BC	19227_18_BATF_BATF	Inverse variance weighted	13	-0.01135	0.039213	0.77224	-0.08821	0.065508	0.988714	0.91557	1.0677	NA	NA	NA	0.928265	BATF
BCAC_BC	19228_11_BAG2_BAG_2	Inverse variance weighted	2	-0.01202	0.16516	0.941994	-0.33573	0.311697	0.988054	0.714814	1.36574	NA	NA	NA	0.976881	BAG2
BCAC_BC	19229_92_HOMER1_HOME1	Inverse variance weighted	74	0.022702	0.011897	0.056361	-0.00062	0.04602	1.02296	0.999384	1.0471	NA	NA	NA	0.215641	HOMER1
BCAC_BC	19230_12_GSTT1_GSTT1	Inverse variance weighted	219	0.022213	0.005646	8.33e-05	0.011148	0.033278	1.02246	1.01121	1.03384	0.410786	0.961317	TRUE	0.00238	GSTT1
BCAC_BC	19231_22_PTP4A3_PRL_3	Wald ratio	rs705016	0.144849	0.168091	0.388835	-0.18461	0.474307	1.15586	0.831429	1.6069	NA	NA	NA	0.700913	PTP4A3
BCAC_BC	19233_75_ATOX1_ATOX1	Inverse variance weighted	4	-0.12543	0.081987	0.126042	-0.28613	0.035263	0.882116	0.751167	1.03589	NA	NA	NA	0.367717	ATOX1
BCAC_BC	19237_17_DDT_D_dopachrome_decarboxylase	Inverse variance weighted	94	-0.03673	0.012074	0.00235	-0.06039	-0.01306	0.963938	0.941394	0.987021	0.644582	0.808322	TRUE	0.023399	DDT
BCAC_BC	19238_12_GLUL_GLNA	Inverse variance weighted	6	-0.04838	0.100805	0.63124	-0.24596	0.149193	0.952767	0.781952	1.1609	NA	NA	NA	0.852283	GLUL
BCAC_BC	19239_5_ARF1_ARF1	Inverse variance weighted	10	0.037395	0.04189	0.372021	-0.04471	0.119499	1.0381	0.956275	1.12693	NA	NA	NA	0.684878	ARF1
BCAC_BC	19240_265_PDAP1_HAP28	Wald ratio	rs1354034	0.017353	0.130408	0.894143	-0.23825	0.272953	1.0175	0.788007	1.31384	NA	NA	NA	0.962432	PDAP1
BCAC_BC	19241_31_RBP5_RBP_III	Inverse variance weighted	9	-0.18182	0.080547	0.023988	-0.33969	-0.02395	0.833752	0.71199	0.976337	0.001071	0.018436	TRUE	0.119818	RBP5
BCAC_BC	19242_21_PFDN1_PFD1	Inverse variance weighted	3	-0.02998	0.083738	0.720364	-0.1941	0.134151	0.970469	0.823573	1.14356	NA	NA	NA	0.898075	PFDN1
BCAC_BC	19243_2_PFDN2_PFD2	Inverse variance weighted	9	-0.01642	0.050648	0.745811	-0.11569	0.082852	0.983716	0.890752	1.08638	NA	NA	NA	0.913535	PFDN2
BCAC_BC	19247_1_UBE2D1_UB2D1	Inverse variance weighted	67	-0.04814	0.013363	0.000315	-0.07433	-0.02195	0.953	0.928364	0.978289	0.98515	0.291795	TRUE	0.006132	UBE2D1
BCAC_BC	19249_18_KARS_SYK	Inverse variance weighted	7	-0.02576	0.060737	0.67146	-0.14481	0.093283	0.974568	0.86519	1.09777	NA	NA	NA	0.874006	KARS
BCAC_BC	19250_50_MYCBP_MYCBP	Inverse variance weighted	5	0.069698	0.07522	0.354144	-0.07773	0.21713	1.07218	0.92521	1.24251	NA	NA	NA	0.66615	MYCBP
BCAC_BC	19251_56_SRGN_Platelet_proteoglycan	Inverse variance weighted	45	-0.02353	0.016498	0.153727	-0.05587	0.008802	0.97674	0.94566	1.00884	NA	NA	NA	0.418125	SRGN
BCAC_BC	19252_67_PSMB2_PSB2	Inverse variance weighted	2	-0.01116	0.112404	0.920911	-0.23147	0.209152	0.988902	0.793365	1.23263	NA	NA	NA	0.971329	PSMB2
BCAC_BC	19253_82_RAB2B_RAB2B	Inverse variance weighted	3	-0.06087	0.128924	0.63681	-0.31356	0.191817	0.940943	0.730838	1.21145	NA	NA	NA	0.852283	RAB2B
BCAC_BC	19254_125_GMPR_GMPR1	Inverse variance weighted	594	-0.01183	0.003829	0.002011	-0.01933	-0.00432	0.988244	0.980855	0.995688	0.000228	0.796628	TRUE	0.021661	GMPR
BCAC_BC	19255_124_NXT2_NXT2	Inverse variance weighted	4	0.247819	0.074816	0.000925	0.101179	0.394459	1.28123	1.10648	1.48358	0.696965	0.575296	TRUE	0.012433	NXT2
BCAC_BC	19257_11_CLTA_CLCA	Inverse variance weighted	6	-0.00093	0.052243	0.98579	-0.10333	0.101466	0.99907	0.901832	1.10679	NA	NA	NA	0.994263	CLTA
BCAC_BC	19259_176_EIF2S1_IF2A	Inverse variance weighted	5	0.053143	0.067574	0.431607	-0.0793	0.185587	1.05458	0.923762	1.20392	NA	NA	NA	0.7399	EIF2S1
BCAC_BC	19260_4_GIPC1_GIPC1	Inverse variance weighted	2	-0.00772	0.333828	0.98156	-0.66202	0.646587	0.992314	0.515809	1.90901	NA	NA	NA	0.992535	GIPC1
BCAC_BC	19261_12_SDCBP2_SDCB2	Inverse variance weighted	10	0.045106	0.061864	0.465933	-0.07615	0.16636	1.04614	0.926679	1.181	NA	NA	NA	0.762927	SDCBP2
BCAC_BC	19262_219_ACADVL_ACADV	Wald ratio	rs507506	-0.3758	0.169815	0.026896	-0.70864	-0.04297	0.686736	0.492312	0.957942	NA	NA	TRUE	0.129096	ACADVL
BCAC_BC	19264_6_RPA2_RFA2	Inverse variance weighted	16	-0.02464	0.031292	0.43097	-0.08598	0.036689	0.975658	0.917616	1.03737	NA	NA	NA	0.739629	RPA2
BCAC_BC	19265_9_TCP1_TCPA	Inverse variance weighted	3	0.187532	0.181867	0.302473	-0.16893	0.543992	1.20627	0.844569	1.72287	NA	NA	NA	0.610763	TCP1
BCAC_BC	19266_35_G3BP1_G3BP1	Inverse variance weighted	6	-0.11492	0.074435	0.122618	-0.26081	0.030974	0.891439	0.770426	1.03146	NA	NA	NA	0.362269	G3BP1
BCAC_BC	19267_14_HAGH_GLO2	Inverse variance weighted	14	-0.04172	0.02836	0.141313	-0.0973	0.01387	0.959143	0.907283	1.01397	NA	NA	NA	0.397049	HAGH
BCAC_BC	19270_26_YARS_SYYC	Wald ratio	rs1354034	0.020072	0.150846	0.894143	-0.27559	0.315729	1.02028	0.759128	1.37126	NA	NA	NA	0.962432	YARS
BCAC_BC	19271_64_GNAI1_GNAI1	Inverse variance weighted	4	0.130257	0.088162	0.139549	-0.04254	0.303053	1.13912	0.958352	1.35399	NA	NA	NA	0.39362	GNAI1
BCAC_BC	19272_9_PEF1_PEF1	Inverse variance weighted	303	0.006111	0.004996	0.22127	-0.00368	0.015904	1.00613	0.996325	1.01603	NA	NA	NA	0.520417	PEF1
BCAC_BC	19273_3_GSR_Glutathione_reductase	Inverse variance weighted	18	0.043839	0.027876	0.115802	-0.0108	0.098476	1.04481	0.98926	1.10349	NA	NA	NA	0.348691	GSR
BCAC_BC	19274_80_SNTA1_Alpha_1_syntrophin	Inverse variance weighted	5	0.08598	0.067525	0.202907	-0.04637	0.218329	1.08979	0.95469	1.244	NA	NA	NA	0.496042	SNTA1
BCAC_BC	19276_124_SNRPG_RUXG	Inverse variance weighted	2	0.173209	0.15824	0.273692	-0.13694	0.483359	1.18911	0.872022	1.62151	NA	NA	NA	0.57964	SNRPG
BCAC_BC	19277_4_TSTD1_KAT	Inverse variance weighted	38	-0.00011	0.015018	0.993944	-0.02955	0.02932	0.999886	0.970884	1.02975	NA	NA	NA	0.997851	TSTD1
BCAC_BC	19278_19_RAB1B_RAB1B	Inverse variance weighted	2	-0.28289	0.1375	0.039649	-0.55239	-0.01339	0.753603	0.575573	0.986699	0.412166	NA	TRUE	0.166775	RAB1B
BCAC_BC	19279_42_RBP1_CRBP	Inverse variance weighted	27	-0.02566	0.025979	0.323261	-0.07658	0.025258	0.974665	0.926278	1.02558	NA	NA	NA	0.63354	RBP1
BCAC_BC	19280_29_UBE2D3_UB2D3	Inverse variance weighted	9	0.0029	0.048773	0.952583	-0.09269	0.098495	1.0029	0.911472	1.10351	NA	NA	NA	0.98199	UBE2D3
BCAC_BC	19281_86_MAFG_MAFG	Inverse variance weighted	4	-0.07741	0.152929	0.612725	-0.37715	0.222329	0.92551	0.685813	1.24898	NA	NA	NA	0.845339	MAFG
BCAC_BC	19282_3_RAB13_RAB13	Inverse variance weighted	9	0.025926	0.053098	0.625364	-0.07815	0.129997	1.02626	0.924829	1.13882	NA	NA	NA	0.850946	RAB13
BCAC_BC	19286_30_MYL5_MLR5	Inverse variance weighted	10	-0.00988	0.041847	0.813285	-0.0919	0.072135	0.990165	0.912194	1.0748	NA	NA	NA	0.94739	MYL5
BCAC_BC	19289_29_UROD_DCUP	Inverse variance weighted	80	0.1146	0.016475	3.5e-12	0.082309	0.146891	1.12142	1.08579	1.15823	1.51e-06	0.574911	TRUE	1.27e-09	UROD
BCAC_BC	19291_2_CASQ2_CASQ2	Inverse variance weighted	4	-0.00787	0.085162	0.926379	-0.17479	0.159048	0.992162	0.839636	1.1724	NA	NA	NA	0.97206	CASQ2
BCAC_BC	19293_6_VPS26A_VP26A	Inverse variance weighted	22	-0.00367	0.023637	0.876775	-0.04999	0.042664	0.996342	0.951235	1.04359	NA	NA	NA	0.962432	VPS26A
BCAC_BC	19294_26_CRIPT_CRIPT	Inverse variance weighted	86	-0.04227	0.011894	0.000379	-0.06559	-0.01896	0.958607	0.936518	0.981216	0.57204	0.497464	TRUE	0.007018	CRIPT
BCAC_BC	19296_51_MYL7_MLRA	Inverse variance weighted	203	0.020889	0.00599	0.000488	0.009149	0.03263	1.02111	1.00919	1.03317	0.382868	0.269613	TRUE	0.008055	MYL7
BCAC_BC	19297_4_G6PD_G6PD	Inverse variance weighted	2	0.063184	0.096652	0.513286	-0.12625	0.252622	1.06522	0.881391	1.2874	NA	NA	NA	0.77881	G6PD
BCAC_BC	19302_7_GIMAP6_GIMA6	Inverse variance weighted	9	-0.01577	0.04643	0.73406	-0.10678	0.07523	0.98435	0.898726	1.07813	NA	NA	NA	0.906044	GIMAP6
BCAC_BC	19303_64_PET117_PT117	Inverse variance weighted	58	-0.05056	0.015111	0.00082	-0.08018	-0.02094	0.950698	0.922954	0.979276	0.931964	0.164715	TRUE	0.011637	PET117
BCAC_BC	19310_81_COPE_COPE	Inverse variance weighted	67	-0.04268	0.014897	0.00417	-0.07188	-0.01348	0.958216	0.930642	0.986608	0.996076	0.922258	TRUE	0.034943	COPE
BCAC_BC	19311_15_CRYGS_CRBS	Inverse variance weighted	2	-0.03674	0.111144	0.740944	-0.25459	0.181098	0.963922	0.775236	1.19853	NA	NA	NA	0.910872	CRYGS
BCAC_BC	19316_2_HSCB_HSC20	Inverse variance weighted	98	-0.04622	0.010717	1.61e-05	-0.06723	-0.02522	0.95483	0.934983	0.975098	0.554504	0.207266	TRUE	0.000744	HSCB
BCAC_BC	19317_114_ACPP_Prostatic_acid_phosphatase	Inverse variance weighted	3	0.011408	0.093555	0.902945	-0.17196	0.194775	1.01147	0.842014	1.21504	NA	NA	NA	0.965678	ACPP
BCAC_BC	19323_1_EBAG9_RCAS1	Inverse variance weighted	100	-0.06544	0.021117	0.001943	-0.10682	-0.02405	0.936659	0.898683	0.97624	2.98e-13	0.070379	TRUE	0.021258	EBAG9
BCAC_BC	19325_21_ABHD14B_ABHEB	Inverse variance weighted	2	-0.07136	0.109525	0.514703	-0.28603	0.143309	0.931128	0.751242	1.15409	NA	NA	NA	0.780141	ABHD14B
BCAC_BC	19327_31_HAT1_Hat1	Inverse variance weighted	90	-0.04022	0.010993	0.000254	-0.06177	-0.01867	0.960579	0.940103	0.9815	0.595239	0.573823	TRUE	0.005268	HAT1
BCAC_BC	19328_51_CHEK2_Chk2	Inverse variance weighted	2	0.103429	0.141898	0.466065	-0.17469	0.38155	1.10897	0.839716	1.46455	NA	NA	NA	0.762927	CHEK2
BCAC_BC	19329_31_HIPK3_HIPK3	Inverse variance weighted	3	-0.06351	0.175447	0.717346	-0.40739	0.280362	0.938462	0.665386	1.32361	NA	NA	NA	0.896889	HIPK3
BCAC_BC	19332_1_MOBKL3_MOBL3	Inverse variance weighted	30	-0.00523	0.025168	0.835478	-0.05456	0.044103	0.994787	0.946904	1.04509	NA	NA	NA	0.955206	MOBKL3
BCAC_BC	19334_62_TXNDC12_TXD12	Inverse variance weighted	16	-0.10746	0.056486	0.057121	-0.21817	0.003254	0.898114	0.803988	1.00326	NA	NA	NA	0.21751	TXNDC12
[truncated: 2,343 more rows]
