# Supplementary material for: Genetic evidence for causal roles of circulating proteins on breast cancer susceptibility
Source: iScience. 2026 Mar 7;29(4):115286. doi: 10.1016/j.isci.2026.115286 (PMC13049426; doi:10.1016/j.isci.2026.115286)
Supplement: Table S3. Full results of the Mendelian randomization analysis for circulating proteins against breast cancer risk using the BCAC iCOGS dataset, related to Figure 2E [file mmc4.xlsx]

## Sheet: Sheet1
Table S3 The significant associations between plasma proteins and BC risk (BCAC iCOGS)
outcome	exposure	method	nsnp	b	se	pval	lo_ci	up_ci	or	or_lci95	or_uci95	het_Qval	pleio_pval	direction	FDR	Protein
BCAC_BC_iCOGS	10000_28_CRYBB2_CRBB2	Inverse variance weighted	16	-0.0966934	0.0908218	0.287035	-0.274704	0.0813173	0.907834	0.759797	1.08472	NA	NA	NA	0.422053	CRYBB2
BCAC_BC_iCOGS	10001_7_RAF1_c_Raf	Inverse variance weighted	4	0.153871	0.198318	0.437819	-0.234832	0.542574	1.16634	0.790704	1.72043	NA	NA	NA	0.565608	RAF1
BCAC_BC_iCOGS	10003_15_ZNF41_ZNF41	Inverse variance weighted	14	-0.0894084	0.0787528	0.256248	-0.243764	0.064947	0.914472	0.783673	1.0671	NA	NA	NA	0.388216	ZNF41
BCAC_BC_iCOGS	10008_43_GUCA1A_GUC1A	Inverse variance weighted	40	0.0123514	0.0264347	0.640328	-0.0394607	0.0641634	1.01243	0.961308	1.06627	NA	NA	NA	0.747595	GUCA1A
BCAC_BC_iCOGS	10011_65_OCRL_OCRL	Inverse variance weighted	76	-0.101943	0.0192485	1.18282e-07	-0.13967	-0.0642155	0.903081	0.869646	0.937803	0.768231	0.0800208	TRUE	8.15204e-06	OCRL
BCAC_BC_iCOGS	10012_5_SPDEF_SPDEF	Inverse variance weighted	61	-0.0753015	0.0211963	0.000381481	-0.116846	-0.0337567	0.927464	0.889722	0.966807	0.966298	0.0972181	TRUE	0.00301212	SPDEF
BCAC_BC_iCOGS	10014_31_SNAI2_SLUG	Inverse variance weighted	11	-0.190528	0.0693502	0.00600832	-0.326454	-0.0546013	0.826523	0.721477	0.946863	0.23354	0.327848	TRUE	0.021886	SNAI2
BCAC_BC_iCOGS	10015_119_KCNAB2_KCAB2	Inverse variance weighted	3	0.0466454	0.223263	0.834506	-0.39095	0.484241	1.04775	0.676414	1.62294	NA	NA	NA	0.891238	KCNAB2
BCAC_BC_iCOGS	10022_207_POLH_POLH	Inverse variance weighted	2	-0.437433	0.184039	0.0174609	-0.798149	-0.0767177	0.645692	0.450161	0.926151	0.50706	NA	TRUE	0.0517509	POLH
BCAC_BC_iCOGS	10023_32_VDR_VDR	Inverse variance weighted	35	-0.0867583	0.0310598	0.00521783	-0.147636	-0.0258812	0.916899	0.862745	0.974451	0.477395	0.04342	TRUE	0.0195985	VDR
BCAC_BC_iCOGS	10024_44_HOGA1_HOGA1	Inverse variance weighted	15	-0.168174	0.043384	0.000106009	-0.253207	-0.0831414	0.845207	0.776308	0.920221	0.790003	0.33415	TRUE	0.00121129	HOGA1
BCAC_BC_iCOGS	10030_8_MUTYH_MutY_homolog	Wald ratio	rs34793466	-0.468804	0.284298	0.0991502	-1.02603	0.0884202	0.62575	0.358428	1.09245	NA	NA	NA	0.192881	MUTYH
BCAC_BC_iCOGS	10035_6_DUSP4_DUS4	Inverse variance weighted	14	-0.140182	0.0567159	0.0134489	-0.251345	-0.029019	0.8692	0.777754	0.971398	0.38582	0.611115	TRUE	0.0418753	DUSP4
BCAC_BC_iCOGS	10036_201_ZHX3_ZHX3	Inverse variance weighted	13	-0.289855	0.0553132	1.60363e-07	-0.398268	-0.181441	0.748372	0.671482	0.834068	0.847689	0.404335	TRUE	1.03925e-05	ZHX3
BCAC_BC_iCOGS	10037_98_SIGLEC12_SIG12	Inverse variance weighted	199	-0.0128486	0.00903396	0.154951	-0.0305552	0.00485793	0.987234	0.969907	1.00487	NA	NA	NA	0.269442	SIGLEC12
BCAC_BC_iCOGS	10041_3_HNF4A_HNF4A	Inverse variance weighted	22	0.0686886	0.0441323	0.119607	-0.0178107	0.155188	1.0711	0.982347	1.16788	NA	NA	NA	0.223533	HNF4A
BCAC_BC_iCOGS	10042_8_SGK3_SGK3	Inverse variance weighted	5	-0.232305	0.119042	0.0510019	-0.465627	0.00101614	0.792704	0.627741	1.00102	NA	NA	NA	0.113909	SGK3
BCAC_BC_iCOGS	10043_31_BRD4_BRD4	Inverse variance weighted	2	-0.284148	0.133561	0.0333808	-0.545928	-0.0223679	0.752655	0.579304	0.97788	0.466226	NA	TRUE	0.0817942	BRD4
BCAC_BC_iCOGS	10044_12_WNT10A_WN10A	Inverse variance weighted	50	-0.0760497	0.0252453	0.00259167	-0.125531	-0.0265689	0.92677	0.882029	0.973781	0.789419	0.0826662	TRUE	0.0111637	WNT10A
BCAC_BC_iCOGS	10045_47_CUL3_CUL3	Wald ratio	rs7251777	0.0349031	0.125524	0.780967	-0.211124	0.28093	1.03552	0.809674	1.32436	NA	NA	NA	0.853071	CUL3
BCAC_BC_iCOGS	10046_55_BIRC2_cIAP_1	Inverse variance weighted	91	0.0130544	0.0116293	0.261632	-0.00973905	0.0358478	1.01314	0.990308	1.0365	NA	NA	NA	0.394721	BIRC2
BCAC_BC_iCOGS	10047_12_NCF2_NCF_2	Inverse variance weighted	108	0.0182221	0.0102099	0.0743006	-0.0017892	0.0382335	1.01839	0.998212	1.03897	NA	NA	NA	0.154066	NCF2
BCAC_BC_iCOGS	10048_7_CBFB_PEBB	Inverse variance weighted	9	-0.0490284	0.116853	0.674798	-0.27806	0.180004	0.952154	0.757251	1.19722	NA	NA	NA	0.772263	CBFB
BCAC_BC_iCOGS	10049_112_TERF1_TERF1	Inverse variance weighted	3	-0.400123	0.122425	0.00108192	-0.640077	-0.16017	0.670237	0.527252	0.851999	0.802042	0.934585	TRUE	0.00607587	TERF1
BCAC_BC_iCOGS	10053_5_ILK_ILK1	Inverse variance weighted	9	-0.00886886	0.0554747	0.872982	-0.117599	0.0998615	0.99117	0.889052	1.10502	NA	NA	NA	0.915134	ILK
BCAC_BC_iCOGS	10054_3_GAN_GAN	Wald ratio	rs71585211	-0.35779	0.200336	0.0741071	-0.750447	0.0348681	0.69922	0.472155	1.03548	NA	NA	NA	0.154003	GAN
BCAC_BC_iCOGS	10056_5_FOXM1_FOXM1	Inverse variance weighted	11	-0.131988	0.0638666	0.0387706	-0.257166	-0.00680906	0.876352	0.77324	0.993214	0.39044	0.116607	TRUE	0.0917894	FOXM1
BCAC_BC_iCOGS	10063_10_FANCL_FANCL	Inverse variance weighted	14	-0.164275	0.0628923	0.00900135	-0.287544	-0.0410059	0.848509	0.750104	0.959823	0.0974258	0.234546	TRUE	0.0303918	FANCL
BCAC_BC_iCOGS	10064_12_RBBP9_RBBP9	Inverse variance weighted	9	0.214695	0.0676408	0.0015033	0.0821191	0.347271	1.23948	1.08559	1.4152	0.542417	0.995856	TRUE	0.00749404	RBBP9
BCAC_BC_iCOGS	10070_22_PLCG2_PLCG2	Inverse variance weighted	10	-0.129288	0.0519872	0.0128855	-0.231183	-0.027393	0.878721	0.793595	0.972979	0.560213	0.657444	TRUE	0.0405613	PLCG2
BCAC_BC_iCOGS	10073_22_TDP1_TYDP1	Inverse variance weighted	3	-0.142813	0.133996	0.286513	-0.405444	0.119819	0.866916	0.666681	1.12729	NA	NA	NA	0.421851	TDP1
BCAC_BC_iCOGS	10074_128_BRD2_BRD2	Inverse variance weighted	9	-0.265407	0.0629387	2.47666e-05	-0.388767	-0.142047	0.766893	0.677892	0.86758	0.957016	0.784256	TRUE	0.000464087	BRD2
BCAC_BC_iCOGS	10075_75_ACBD6_ACBD6	Inverse variance weighted	4	0.0642123	0.103595	0.535362	-0.138833	0.267258	1.06632	0.870373	1.30638	NA	NA	NA	0.658137	ACBD6
BCAC_BC_iCOGS	10078_5_BAG3_BAG3	Inverse variance weighted	26	-0.101736	0.0416273	0.0145262	-0.183326	-0.0201468	0.903268	0.832497	0.980055	0.304227	0.0470472	TRUE	0.0447148	BAG3
BCAC_BC_iCOGS	10080_9_EIF2B1_EI2BA	Wald ratio	rs1354034	0.312065	0.255569	0.222064	-0.188851	0.812981	1.36624	0.82791	2.25462	NA	NA	NA	0.34721	EIF2B1
BCAC_BC_iCOGS	10081_17_SATB2_SATB2	Inverse variance weighted	62	-0.0818919	0.0207862	8.15756e-05	-0.122633	-0.0411509	0.921372	0.884588	0.959684	0.992966	0.0260541	TRUE	0.00102785	SATB2
BCAC_BC_iCOGS	10082_251_NEFL_NFL	Inverse variance weighted	247	0.0301535	0.00912941	0.000956922	0.0122598	0.0480471	1.03061	1.01234	1.04922	0.0143352	0.451938	TRUE	0.00559967	NEFL
BCAC_BC_iCOGS	10085_25_STAR_STAR	Inverse variance weighted	6	-0.0202115	0.0705527	0.774515	-0.158495	0.118072	0.979991	0.853427	1.12532	NA	NA	NA	0.848158	STAR
BCAC_BC_iCOGS	10086_39_CBS_CBS	Wald ratio	rs149468457	-0.173026	0.18727	0.355518	-0.540075	0.194023	0.841116	0.582705	1.21412	NA	NA	NA	0.487728	CBS
BCAC_BC_iCOGS	10087_10_CRYAA_Alpha_crystallin_A_chain	Wald ratio	rs10922098	-0.4893	0.218093	0.0248623	-0.916763	-0.0618373	0.613055	0.399811	0.940036	NA	NA	TRUE	0.064836	CRYAA
BCAC_BC_iCOGS	10088_37_APRT_APT	Inverse variance weighted	34	-0.0677194	0.0334581	0.0429693	-0.133297	-0.00214159	0.934523	0.875205	0.997861	0.775879	0.802858	TRUE	0.0995055	APRT
BCAC_BC_iCOGS	10089_7_ASMTL_ASML	Inverse variance weighted	3	0.231824	0.132513	0.0802133	-0.0279006	0.491549	1.2609	0.972485	1.63485	NA	NA	NA	0.163822	ASMTL
BCAC_BC_iCOGS	10336_3_STUB1_CHIP	Inverse variance weighted	2	0.0248041	0.254152	0.922253	-0.473333	0.522941	1.02511	0.622922	1.68698	NA	NA	NA	0.949816	STUB1
BCAC_BC_iCOGS	10339_48_ENO2_NSE	Inverse variance weighted	3	0.0157671	0.130523	0.90385	-0.240058	0.271592	1.01589	0.786582	1.31205	NA	NA	NA	0.937982	ENO2
BCAC_BC_iCOGS	10342_55_PIAS4_PIAS4	Inverse variance weighted	17	-0.165595	0.0500894	0.000946392	-0.263771	-0.0674202	0.847389	0.76815	0.934802	0.76197	0.606127	TRUE	0.00559967	PIAS4
BCAC_BC_iCOGS	10344_334_IL10RA_IL_10_Ra	Inverse variance weighted	92	-0.0567361	0.015623	0.000281689	-0.0873571	-0.0261151	0.944843	0.91635	0.974223	0.998596	0.208211	TRUE	0.00244619	IL10RA
BCAC_BC_iCOGS	10346_5_STAT3_STAT3	Inverse variance weighted	16	-0.124072	0.0536943	0.0208483	-0.229313	-0.0188317	0.883316	0.795079	0.981344	0.0674875	0.935983	TRUE	0.0593594	STAT3
BCAC_BC_iCOGS	10356_21_JUN_c_Jun	Inverse variance weighted	61	-0.0625772	0.022356	0.00512425	-0.106395	-0.0187593	0.939341	0.899069	0.981416	0.838639	0.0158258	TRUE	0.0193101	JUN
BCAC_BC_iCOGS	10361_25_OAS1_OAS1	Inverse variance weighted	2	-0.36138	0.157957	0.0221472	-0.670976	-0.0517837	0.696714	0.511209	0.949534	0.390046	NA	TRUE	0.0617807	OAS1
BCAC_BC_iCOGS	10362_35_MYC_c_Myc	Inverse variance weighted	5	-0.402341	0.090623	9.00758e-06	-0.579962	-0.22472	0.668753	0.55992	0.79874	0.967738	0.961018	TRUE	0.00023532	MYC
BCAC_BC_iCOGS	10363_13_SMAD3_SMAD3	Inverse variance weighted	3	0.258781	0.166792	0.120777	-0.0681312	0.585693	1.29535	0.934138	1.79624	NA	NA	NA	0.225071	SMAD3
BCAC_BC_iCOGS	10364_6_SMAD2_SMAD2	Inverse variance weighted	2	0.200718	0.203037	0.322869	-0.197234	0.598671	1.22228	0.820998	1.8197	NA	NA	NA	0.458735	SMAD2
BCAC_BC_iCOGS	10366_11_PDGFRA_PDGFRA	Inverse variance weighted	201	0.00551789	0.0084625	0.514375	-0.0110686	0.0221044	1.00553	0.988992	1.02235	NA	NA	NA	0.638484	PDGFRA
BCAC_BC_iCOGS	10370_21_STAT1_STAT1	Inverse variance weighted	4	-0.0248717	0.185436	0.893303	-0.388327	0.338583	0.975435	0.678191	1.40296	NA	NA	NA	0.930333	STAT1
BCAC_BC_iCOGS	10372_18_STAT6_STAT6	Inverse variance weighted	6	0.163421	0.086369	0.058474	-0.00586206	0.332705	1.17753	0.994155	1.39474	NA	NA	NA	0.127201	STAT6
BCAC_BC_iCOGS	10390_21_ZNRF3_ZNRF3	Inverse variance weighted	14	0.0796626	0.0448314	0.0755781	-0.00820683	0.167532	1.08292	0.991827	1.18238	NA	NA	NA	0.156118	ZNRF3
BCAC_BC_iCOGS	10391_1_ANGPTL3_ANGL3	Inverse variance weighted	134	-0.0260778	0.0138737	0.0601552	-0.0532704	0.00111469	0.974259	0.948124	1.00112	NA	NA	NA	0.130206	ANGPTL3
BCAC_BC_iCOGS	10396_6_MCL1_Mcl_1	Inverse variance weighted	16	-0.0177691	0.0196839	0.366673	-0.0563495	0.0208113	0.982388	0.945209	1.02103	NA	NA	NA	0.498933	MCL1
BCAC_BC_iCOGS	10418_36_STX12_STX12	Inverse variance weighted	6	-0.123781	0.0918361	0.177706	-0.30378	0.0562174	0.883573	0.738023	1.05783	NA	NA	NA	0.296655	STX12
BCAC_BC_iCOGS	10419_1_SCARA5_SCAR5	Inverse variance weighted	93	0.00918031	0.021837	0.674192	-0.0336202	0.0519808	1.00922	0.966939	1.05336	NA	NA	NA	0.772263	SCARA5
BCAC_BC_iCOGS	10424_31_NPDC1_NPDC1	Inverse variance weighted	3	-0.396401	0.119599	0.000918367	-0.630815	-0.161986	0.672737	0.532158	0.850453	0.844121	0.900249	TRUE	0.00553058	NPDC1
BCAC_BC_iCOGS	10425_3_B4GALT5_B4GT5	Inverse variance weighted	10	-0.197103	0.0818847	0.0160807	-0.357597	-0.0366089	0.821106	0.699355	0.964053	0.151625	0.768977	TRUE	0.0484826	B4GALT5
BCAC_BC_iCOGS	10426_21_GOSR2_GOSR2	Inverse variance weighted	61	-0.0679215	0.0219341	0.0019574	-0.110912	-0.0249307	0.934334	0.895017	0.975377	0.93891	0.0585592	TRUE	0.00902233	GOSR2
BCAC_BC_iCOGS	10428_1_KIR2DS2_KI2S2	Inverse variance weighted	302	-0.014251	0.00986865	0.14872	-0.0335936	0.00509156	0.98585	0.966964	1.0051	NA	NA	NA	0.261652	KIR2DS2
BCAC_BC_iCOGS	10430_31_SLC3A2_4F2	Inverse variance weighted	11	-0.194235	0.0657082	0.00311637	-0.323023	-0.0654467	0.823465	0.723957	0.936649	0.205009	0.721925	TRUE	0.0129115	SLC3A2
BCAC_BC_iCOGS	10432_3_KIAA1644_K1644	Inverse variance weighted	3	0.404184	0.108727	0.000201273	0.191079	0.61729	1.49808	1.21055	1.8539	0.913951	0.74459	TRUE	0.00194996	KIAA1644
BCAC_BC_iCOGS	10435_2_AGA_ASPG	Inverse variance weighted	25	-0.0841844	0.0329804	0.0106934	-0.148826	-0.0195429	0.919262	0.861719	0.980647	0.981728	0.977002	TRUE	0.0351481	AGA
BCAC_BC_iCOGS	10438_19_CSF2RA_CSF2R	Inverse variance weighted	4	-0.235117	0.103705	0.0233806	-0.438379	-0.0318539	0.790479	0.645081	0.968648	0.234726	0.294607	TRUE	0.0639287	CSF2RA
BCAC_BC_iCOGS	10440_26_CLMP_ACAM	Inverse variance weighted	19	-0.112962	0.0374642	0.00256819	-0.186391	-0.0395318	0.893185	0.829949	0.961239	0.660388	0.703943	TRUE	0.011099	CLMP
BCAC_BC_iCOGS	10442_1_TMEM190_TM190	Inverse variance weighted	283	0.0109356	0.00622936	0.0791739	-0.00127391	0.0231452	1.011	0.998727	1.02342	NA	NA	NA	0.162157	TMEM190
BCAC_BC_iCOGS	10445_20_APOM_ApoM	Inverse variance weighted	58	-0.0340036	0.0263103	0.196216	-0.0855718	0.0175645	0.966568	0.917987	1.01772	NA	NA	NA	0.322472	APOM
BCAC_BC_iCOGS	10447_18_PABPC3_PABP3	Inverse variance weighted	4	0.022944	0.137415	0.867394	-0.246389	0.292277	1.02321	0.781618	1.33947	NA	NA	NA	0.91214	PABPC3
BCAC_BC_iCOGS	10449_31_SHISA2_TMM46	Inverse variance weighted	84	-0.0621382	0.0163089	0.000138923	-0.0941037	-0.0301728	0.939753	0.910188	0.970278	0.958516	0.0531426	TRUE	0.00147528	SHISA2
BCAC_BC_iCOGS	10451_11_NUCB1_NUCB1	Inverse variance weighted	13	-0.102105	0.0489253	0.0368927	-0.197998	-0.00621107	0.902935	0.820371	0.993808	0.656264	0.248489	TRUE	0.0882464	NUCB1
BCAC_BC_iCOGS	10453_7_CEACAM20_CEA20	Inverse variance weighted	27	-0.0377007	0.0383747	0.325885	-0.112915	0.0375137	0.963001	0.893227	1.03823	NA	NA	NA	0.461812	CEACAM20
BCAC_BC_iCOGS	10454_99_DNAJC16_DJC16	Inverse variance weighted	2	0.316049	0.163231	0.0528424	-0.00388384	0.635982	1.3717	0.996124	1.88888	NA	NA	NA	0.117062	DNAJC16
BCAC_BC_iCOGS	10455_196_IL31_IL_31	Inverse variance weighted	84	-0.0595739	0.0177757	0.000803954	-0.0944142	-0.0247336	0.942166	0.909906	0.97557	0.111052	0.332958	TRUE	0.00517151	IL31
BCAC_BC_iCOGS	10462_14_INSL5_INSL5	Inverse variance weighted	4	-0.280699	0.103696	0.00679071	-0.483944	-0.0774546	0.755256	0.616348	0.925469	0.332637	0.949862	TRUE	0.0242993	INSL5
BCAC_BC_iCOGS	10464_6_ANTXR1_ANTR1	Inverse variance weighted	20	0.0883944	0.0500978	0.0776584	-0.00979726	0.186586	1.09242	0.990251	1.20513	NA	NA	NA	0.159505	ANTXR1
BCAC_BC_iCOGS	10490_3_RPN1_RPN1	Inverse variance weighted	13	0.0390448	0.0500524	0.435344	-0.0590578	0.137148	1.03982	0.942652	1.147	NA	NA	NA	0.565242	RPN1
BCAC_BC_iCOGS	10496_11_CLCA1_CaCC	Inverse variance weighted	2	0.179514	0.2955	0.543525	-0.399667	0.758694	1.19664	0.670543	2.13549	NA	NA	NA	0.664598	CLCA1
BCAC_BC_iCOGS	10499_1_TMEM106A_T106A	Inverse variance weighted	22	0.0520275	0.080936	0.520339	-0.106607	0.210662	1.0534	0.898879	1.2345	NA	NA	NA	0.643678	TMEM106A
BCAC_BC_iCOGS	10506_53_PGRMC2_PGRC2	Inverse variance weighted	2	-0.0418779	0.486873	0.931455	-0.996149	0.912393	0.958987	0.369299	2.49028	NA	NA	NA	0.956344	PGRMC2
BCAC_BC_iCOGS	10507_166_ACRV1_sperm_protein_10	Inverse variance weighted	13	-0.204942	0.0694444	0.0031658	-0.341053	-0.0688307	0.814695	0.711021	0.933485	0.173026	0.74465	TRUE	0.0130789	ACRV1
BCAC_BC_iCOGS	10510_62_SCIMP_SCIMP	Wald ratio	rs10922098	-0.390332	0.173981	0.0248623	-0.731334	-0.0493298	0.676832	0.481267	0.951867	NA	NA	TRUE	0.064836	SCIMP
BCAC_BC_iCOGS	10511_10_COL6A3_Collagen_alpha_3_VI_	Inverse variance weighted	12	-0.0606294	0.0809857	0.454072	-0.219361	0.0981026	0.941172	0.803031	1.10308	NA	NA	NA	0.581427	COL6A3
BCAC_BC_iCOGS	10512_13_CSF2RB_IL3RB	Inverse variance weighted	86	-0.0105504	0.0155076	0.496291	-0.0409454	0.0198445	0.989505	0.959882	1.02004	NA	NA	NA	0.620829	CSF2RB
BCAC_BC_iCOGS	10513_13_KCNIP3_CSEN	Inverse variance weighted	5	-0.13977	0.109021	0.199826	-0.353451	0.0739111	0.869558	0.70226	1.07671	NA	NA	NA	0.326897	KCNIP3
BCAC_BC_iCOGS	10514_5_PTGDS_PGD2_synthase	Inverse variance weighted	4	-0.575075	0.125359	4.48748e-06	-0.820779	-0.329371	0.562663	0.440089	0.719376	0.586195	0.315801	TRUE	0.000145295	PTGDS
BCAC_BC_iCOGS	10521_10_MXRA8_MXRA8	Inverse variance weighted	13	0.0992007	0.071837	0.167305	-0.0415998	0.240001	1.10429	0.959254	1.27125	NA	NA	NA	0.282661	MXRA8
BCAC_BC_iCOGS	10527_22_DHX9_DHX9	Inverse variance weighted	39	-0.121545	0.0280224	1.44169e-05	-0.176468	-0.0666208	0.885552	0.838225	0.93555	0.999627	0.794305	TRUE	0.000331208	DHX9
BCAC_BC_iCOGS	10530_8_PSMB6_PSB6	Inverse variance weighted	12	-0.217436	0.0536041	4.98511e-05	-0.3225	-0.112372	0.804579	0.724336	0.893712	0.448783	0.508333	TRUE	0.00076887	PSMB6
BCAC_BC_iCOGS	10531_18_NRAS_RASN	Inverse variance weighted	2	0.0654339	0.356783	0.854484	-0.63386	0.764728	1.06762	0.53054	2.14841	NA	NA	NA	0.904478	NRAS
BCAC_BC_iCOGS	10534_40_PARP1_PARP	Inverse variance weighted	7	-0.246002	0.0734981	0.000816764	-0.390058	-0.101945	0.781921	0.677018	0.903079	0.748239	0.526884	TRUE	0.00522296	PARP1
BCAC_BC_iCOGS	10535_25_COX6A2_CX6A2	Inverse variance weighted	6	-0.247593	0.0759358	0.00111195	-0.396427	-0.0987585	0.780678	0.67272	0.905961	0.908986	0.899216	TRUE	0.0061426	COX6A2
BCAC_BC_iCOGS	10539_30_CD99L2_C99L2	Inverse variance weighted	30	-0.14036	0.0344857	4.6995e-05	-0.207952	-0.0727679	0.869045	0.812246	0.929817	0.919451	0.871723	TRUE	0.000734001	CD99L2
BCAC_BC_iCOGS	10546_2_TSPEAR_TSEAR	Inverse variance weighted	50	-0.081367	0.0242915	0.000809254	-0.128978	-0.0337557	0.921855	0.878993	0.966808	0.906744	0.0588226	TRUE	0.00519022	TSPEAR
BCAC_BC_iCOGS	10550_37_BMPR1B_BMP_RIB	Inverse variance weighted	44	-0.0923573	0.0273406	0.000730074	-0.145945	-0.0387697	0.911779	0.864205	0.961972	0.856282	0.0426925	TRUE	0.00487689	BMPR1B
BCAC_BC_iCOGS	10551_7_LAT_LAT	Inverse variance weighted	19	0.028966	0.0811719	0.721206	-0.130131	0.188063	1.02939	0.877981	1.20691	NA	NA	NA	0.809167	LAT
BCAC_BC_iCOGS	10552_88_KLRC4_NKG2F	Inverse variance weighted	4	0.0480868	0.166656	0.772934	-0.278559	0.374733	1.04926	0.756873	1.4546	NA	NA	NA	0.847067	KLRC4
BCAC_BC_iCOGS	10553_8_TOR1AIP2_TOIP2	Inverse variance weighted	2	-0.23468	0.23551	0.31902	-0.69628	0.22692	0.790824	0.498436	1.25473	NA	NA	NA	0.454905	TOR1AIP2
BCAC_BC_iCOGS	10554_23_GLB1_BGAL	Inverse variance weighted	2	-0.0618093	0.184419	0.737507	-0.423271	0.299652	0.940062	0.654901	1.34939	NA	NA	NA	0.820881	GLB1
BCAC_BC_iCOGS	10557_6_TEX29_TEX29	Inverse variance weighted	113	-0.00965791	0.0180033	0.591646	-0.0449443	0.0256285	0.990389	0.956051	1.02596	NA	NA	NA	0.708044	TEX29
BCAC_BC_iCOGS	10558_26_PCDH9_PCDH9	Inverse variance weighted	142	0.0655262	0.0149388	1.15293e-05	0.0362461	0.0948063	1.06772	1.03691	1.09945	0.609276	0.342195	TRUE	0.000276576	PCDH9
BCAC_BC_iCOGS	10560_1_ITM2C_ITM2C	Inverse variance weighted	6	-0.184327	0.117041	0.115283	-0.413728	0.0450742	0.831664	0.661181	1.04611	NA	NA	NA	0.217444	ITM2C
BCAC_BC_iCOGS	10561_5_PGLYRP3_PGRP_I_alpha	Inverse variance weighted	48	-0.0705976	0.0279824	0.0116382	-0.125443	-0.0157521	0.931837	0.882106	0.984371	0.749151	0.142829	TRUE	0.0375431	PGLYRP3
BCAC_BC_iCOGS	10562_42_NETO2_NETO2	Inverse variance weighted	4	-0.253006	0.103304	0.0143203	-0.455482	-0.0505289	0.776464	0.634142	0.950726	0.344902	0.375424	TRUE	0.0441612	NETO2
BCAC_BC_iCOGS	10563_13_LYSMD3_LYSM3	Inverse variance weighted	10	-0.249432	0.0704905	0.000402381	-0.387593	-0.11127	0.779244	0.678689	0.894697	0.263625	0.861448	TRUE	0.003148	LYSMD3
BCAC_BC_iCOGS	10565_19_SLITRK3_SLIK3	Inverse variance weighted	193	-0.00113879	0.0131571	0.931027	-0.0269268	0.0246492	0.998862	0.973433	1.02496	NA	NA	NA	0.956344	SLITRK3
BCAC_BC_iCOGS	10569_28_SCGB1A1_Urinary_protein_1	Inverse variance weighted	84	0.0660127	0.0248415	0.0078757	0.0173233	0.114702	1.06824	1.01747	1.12154	0.0179829	0.847188	TRUE	0.0274812	SCGB1A1
BCAC_BC_iCOGS	10571_14_MGAT1_MGAT1	Inverse variance weighted	7	-0.078782	0.109947	0.473655	-0.294278	0.136714	0.924241	0.745069	1.1465	NA	NA	NA	0.601172	MGAT1
BCAC_BC_iCOGS	10572_65_CST8_CST8	Inverse variance weighted	112	-0.00434332	0.0140038	0.756444	-0.0317907	0.023104	0.995666	0.968709	1.02337	NA	NA	NA	0.834471	CST8
BCAC_BC_iCOGS	10574_10_AXL_AXL	Inverse variance weighted	256	-0.0354832	0.0094797	0.000181782	-0.0540634	-0.016903	0.965139	0.947372	0.983239	0.71541	0.407977	TRUE	0.00181448	AXL
BCAC_BC_iCOGS	10575_31_PUF60_PUF60	Inverse variance weighted	10	0.0782859	0.0872509	0.369586	-0.092726	0.249298	1.08143	0.911443	1.28312	NA	NA	NA	0.501795	PUF60
BCAC_BC_iCOGS	10580_14_SFTA2_SFTA2	Inverse variance weighted	24	-0.0810079	0.0403919	0.0449046	-0.160176	-0.00183973	0.922186	0.851994	0.998162	0.302187	0.290127	TRUE	0.103107	SFTA2
BCAC_BC_iCOGS	10582_36_POMK_SG196	Inverse variance weighted	50	-0.0855236	0.0265186	0.00125955	-0.1375	-0.0335471	0.918031	0.871534	0.967009	0.906421	0.10688	TRUE	0.00664516	POMK
BCAC_BC_iCOGS	10584_7_NDUFS4_NDUS4	Inverse variance weighted	1104	0.0240633	0.00366213	5.00294e-11	0.0168855	0.031241	1.02436	1.01703	1.03173	0.997686	0.958492	TRUE	8.6891e-09	NDUFS4
BCAC_BC_iCOGS	10588_39_ST3GAL5_SIAT9	Wald ratio	rs10922098	-0.48245	0.21504	0.0248623	-0.903928	-0.0609716	0.617269	0.404976	0.94085	NA	NA	TRUE	0.064836	ST3GAL5
BCAC_BC_iCOGS	10600_24_CLGN_CLGN	Inverse variance weighted	162	0.013288	0.0119237	0.265102	-0.0100826	0.0366585	1.01338	0.989968	1.03734	NA	NA	NA	0.398295	CLGN
BCAC_BC_iCOGS	10603_1_HTN3_HIS3	Inverse variance weighted	49	0.0132891	0.0352159	0.705906	-0.0557341	0.0823123	1.01338	0.945791	1.08579	NA	NA	NA	0.796736	HTN3
BCAC_BC_iCOGS	10605_22_APMAP_APMAP	Inverse variance weighted	35	-0.0553716	0.0377612	0.14255	-0.129384	0.0186404	0.946134	0.878637	1.01882	NA	NA	NA	0.254905	APMAP
BCAC_BC_iCOGS	10606_34_TOR1AIP1_TOIP1	Inverse variance weighted	24	-0.0829777	0.0511155	0.104518	-0.183164	0.0172088	0.920372	0.832631	1.01736	NA	NA	NA	0.201696	TOR1AIP1
BCAC_BC_iCOGS	10608_9_HTN1_HIS1	Inverse variance weighted	51	0.168469	0.0260449	9.90489e-11	0.117421	0.219517	1.18349	1.12459	1.24547	0.0857062	0.171087	TRUE	1.483e-08	HTN1
BCAC_BC_iCOGS	10612_18_PLOD3_PLOD3	Inverse variance weighted	46	-0.00751945	0.032092	0.814745	-0.0704197	0.0553808	0.992509	0.932003	1.05694	NA	NA	NA	0.877386	PLOD3
BCAC_BC_iCOGS	10613_33_CASC4_CASC4	Inverse variance weighted	89	0.069432	0.0150326	3.86023e-06	0.0399682	0.0988959	1.0719	1.04078	1.10395	0.101526	0.700372	TRUE	0.000128932	CASC4
BCAC_BC_iCOGS	10615_18_MPZ_MYP0	Inverse variance weighted	95	0.0356632	0.0200405	0.0751494	-0.00361629	0.0749427	1.03631	0.99639	1.07782	NA	NA	NA	0.155454	MPZ
BCAC_BC_iCOGS	10618_190_LRP2_megalin	Inverse variance weighted	13	-0.180015	0.0529821	0.000679642	-0.28386	-0.0761704	0.835257	0.752872	0.926658	0.312562	0.336597	TRUE	0.00461816	LRP2
BCAC_BC_iCOGS	10620_21_MSMB_PSP_94	Inverse variance weighted	973	-0.00970852	0.00490698	0.0478711	-0.0193262	-9.08311e-05	0.990338	0.980859	0.999909	0.00089317	0.465098	TRUE	0.108459	MSMB
BCAC_BC_iCOGS	10621_26_PRR16_PRR16	Inverse variance weighted	17	0.174574	0.0479443	0.000271396	0.0806028	0.268544	1.19074	1.08394	1.30806	0.352627	0.708248	TRUE	0.00239513	PRR16
BCAC_BC_iCOGS	10623_19_MUC1_MUC1	Inverse variance weighted	7	-0.247508	0.0664645	0.000196154	-0.377779	-0.117238	0.780744	0.685382	0.889374	0.982037	0.856215	TRUE	0.00191825	MUC1
BCAC_BC_iCOGS	10624_45_SPINK13_ISK13	Inverse variance weighted	7	-0.0250391	0.183085	0.891219	-0.383886	0.333808	0.975272	0.681209	1.39627	NA	NA	NA	0.92887	SPINK13
BCAC_BC_iCOGS	10627_87_APLP2_APLP2	Inverse variance weighted	19	0.0539711	0.0559055	0.334345	-0.0556037	0.163546	1.05545	0.945914	1.17768	NA	NA	NA	0.467394	APLP2
BCAC_BC_iCOGS	10630_5_HTATIP2_HTAI2	Inverse variance weighted	159	0.0138301	0.0114818	0.22839	-0.00867433	0.0363345	1.01393	0.991363	1.037	NA	NA	NA	0.354928	HTATIP2
BCAC_BC_iCOGS	10637_50_KIAA1324_K1324	Inverse variance weighted	4	-0.0863937	0.120861	0.47472	-0.323281	0.150493	0.917233	0.723771	1.16241	NA	NA	NA	0.602172	KIAA1324
BCAC_BC_iCOGS	10638_1_TINF2_TINF2	Inverse variance weighted	3	-0.258273	0.248129	0.29793	-0.744605	0.228059	0.772385	0.474922	1.25616	NA	NA	NA	0.433953	TINF2
BCAC_BC_iCOGS	10643_16_OLFM3_NOE3	Inverse variance weighted	30	-0.1212	0.0336541	0.000316585	-0.187162	-0.0552377	0.885857	0.82931	0.94626	0.831325	0.249158	TRUE	0.00265735	OLFM3
BCAC_BC_iCOGS	10647_18_ASCC1_ASCC1	Inverse variance weighted	10	0.079228	0.0776475	0.30756	-0.0729611	0.231417	1.08245	0.929637	1.26038	NA	NA	NA	0.443958	ASCC1
BCAC_BC_iCOGS	10663_42_INSIG1_INSI1	Wald ratio	rs6901410	0.198926	0.206494	0.335371	-0.205802	0.603654	1.22009	0.813994	1.82879	NA	NA	NA	0.468527	INSIG1
BCAC_BC_iCOGS	10666_7_GNPTG_GNPTG	Inverse variance weighted	42	0.00508284	0.0233409	0.827612	-0.0406654	0.0508311	1.0051	0.96015	1.05215	NA	NA	NA	0.886625	GNPTG
BCAC_BC_iCOGS	10667_78_C1orf185_CA185	Inverse variance weighted	6	-0.31225	0.0976784	0.00139001	-0.5037	-0.120801	0.731798	0.604291	0.886211	0.251521	0.6075	TRUE	0.00712563	C1orf185
BCAC_BC_iCOGS	10668_5_STX4_STX4	Inverse variance weighted	4	-0.149937	0.124568	0.228723	-0.394091	0.0942165	0.860762	0.674293	1.0988	NA	NA	NA	0.355191	STX4
BCAC_BC_iCOGS	10672_75_SFTPB_SP_B	Inverse variance weighted	100	0.0221336	0.0186018	0.234102	-0.014326	0.0585932	1.02238	0.985776	1.06034	NA	NA	NA	0.361761	SFTPB
BCAC_BC_iCOGS	10675_223_TMX2_TMX2	Inverse variance weighted	69	-0.0555084	0.0196925	0.00482097	-0.0941056	-0.0169111	0.946004	0.910187	0.983231	0.965131	0.0950344	TRUE	0.018362	TMX2
BCAC_BC_iCOGS	10677_9_NDUFB4_NDUB4	Inverse variance weighted	198	-0.0589593	0.0104228	1.54259e-08	-0.079388	-0.0385306	0.942745	0.923681	0.962202	0.540695	0.0458934	TRUE	1.31332e-06	NDUFB4
BCAC_BC_iCOGS	10693_43_KLRG2_KLRG2	Inverse variance weighted	54	-0.0777117	0.0314188	0.0133828	-0.139292	-0.0161309	0.925231	0.869974	0.983998	0.699558	0.54232	TRUE	0.0417442	KLRG2
BCAC_BC_iCOGS	10695_12_WFDC10B_WF10B	Inverse variance weighted	2	-0.25156	0.304936	0.409396	-0.849235	0.346116	0.777587	0.427742	1.41357	NA	NA	NA	0.539974	WFDC10B
BCAC_BC_iCOGS	10699_52_LRP1_LRP1	Inverse variance weighted	2	0.345041	0.173224	0.0463842	0.00552243	0.684559	1.41205	1.00554	1.9829	0.635646	NA	TRUE	0.105814	LRP1
BCAC_BC_iCOGS	10700_10_IGSF11_IGS11	Inverse variance weighted	4	0.0284443	0.156545	0.855817	-0.278383	0.335272	1.02885	0.757007	1.39832	NA	NA	NA	0.905221	IGSF11
BCAC_BC_iCOGS	10702_1_COL28A1_COSA1	Inverse variance weighted	6	-0.112785	0.10353	0.275981	-0.315704	0.090134	0.893343	0.729276	1.09432	NA	NA	NA	0.410239	COL28A1
BCAC_BC_iCOGS	10703_203_SUDS3_SDS3	Inverse variance weighted	22	-0.167917	0.0418871	6.10307e-05	-0.250015	-0.0858179	0.845424	0.778789	0.917761	0.545204	0.385931	TRUE	0.000871695	SUDS3
BCAC_BC_iCOGS	10704_91_LRMP_LRMP	Inverse variance weighted	5	-0.314336	0.0941208	0.000838655	-0.498813	-0.129859	0.730274	0.607251	0.878219	0.560654	0.544938	TRUE	0.00531597	LRMP
BCAC_BC_iCOGS	10708_3_GNRH2_GON2	Inverse variance weighted	12	0.0458031	0.0553443	0.407896	-0.0626717	0.154278	1.04687	0.939252	1.16682	NA	NA	NA	0.538842	GNRH2
BCAC_BC_iCOGS	10710_23_ZPBP2_ZPBP2	Inverse variance weighted	2	-0.384044	0.174245	0.0275216	-0.725565	-0.0425227	0.681102	0.484051	0.958369	0.442251	NA	TRUE	0.0704395	ZPBP2
BCAC_BC_iCOGS	10713_151_CD300LB_CLM7	Inverse variance weighted	6	-0.153053	0.109205	0.161056	-0.367094	0.0609877	0.858084	0.692744	1.06289	NA	NA	NA	0.275534	CD300LB
BCAC_BC_iCOGS	10714_7_ACE_ACE	Inverse variance weighted	396	-0.00601043	0.00716219	0.401364	-0.0200483	0.00802747	0.994008	0.980151	1.00806	NA	NA	NA	0.532149	ACE
BCAC_BC_iCOGS	10716_35_PSMD5_PSMD5	Inverse variance weighted	15	-0.0284055	0.108002	0.792544	-0.24009	0.183279	0.971994	0.786557	1.20115	NA	NA	NA	0.861168	PSMD5
BCAC_BC_iCOGS	10722_13_SYK_KSYK	Inverse variance weighted	6	-0.171187	0.0852481	0.0446322	-0.338273	-0.00410079	0.842664	0.713	0.995908	0.185074	0.195283	TRUE	0.102777	SYK
BCAC_BC_iCOGS	10731_10_HS3ST5_HS3S5	Inverse variance weighted	63	-0.0627748	0.0245714	0.0106252	-0.110935	-0.0146148	0.939155	0.894997	0.985491	0.0043815	0.161855	TRUE	0.0350035	HS3ST5
BCAC_BC_iCOGS	10734_339_GAL3ST2_G3ST2	Inverse variance weighted	97	-0.0503299	0.0153799	0.00106617	-0.0804744	-0.0201854	0.950916	0.922678	0.980017	0.93566	0.0576349	TRUE	0.00601207	GAL3ST2
BCAC_BC_iCOGS	10737_96_SERPINB1_Serpin_B1	Inverse variance weighted	7	-0.249006	0.0938518	0.00797359	-0.432956	-0.0650568	0.779575	0.648589	0.937014	0.121588	0.439356	TRUE	0.0276971	SERPINB1
BCAC_BC_iCOGS	10748_216_PCDHB2_PCDB2	Inverse variance weighted	55	-0.0872748	0.0234638	0.000199574	-0.133264	-0.0412858	0.916425	0.875234	0.959555	0.972262	0.0189332	TRUE	0.0019473	PCDHB2
BCAC_BC_iCOGS	10752_8_CDYL2_CDYL2	Inverse variance weighted	21	-0.11347	0.0429254	0.00820724	-0.197604	-0.0293362	0.892731	0.820695	0.97109	0.0276721	0.512437	TRUE	0.0283045	CDYL2
BCAC_BC_iCOGS	10753_31_ADAM7_ADAM7	Inverse variance weighted	54	-0.0530728	0.0235615	0.0242893	-0.0992533	-0.00689224	0.948311	0.905513	0.993131	0.0631514	0.767334	TRUE	0.064836	ADAM7
BCAC_BC_iCOGS	10754_113_PROK2_Prokineticin_2	Inverse variance weighted	123	-0.0209023	0.0145939	0.152068	-0.0495062	0.00770169	0.979315	0.951699	1.00773	NA	NA	NA	0.265173	PROK2
BCAC_BC_iCOGS	10756_34_UCN3_UCN3	Wald ratio	rs12292693	-0.300908	0.206557	0.145177	-0.70576	0.103943	0.740146	0.493733	1.10954	NA	NA	NA	0.257576	UCN3
BCAC_BC_iCOGS	10758_2_KERA_KERA	Inverse variance weighted	49	0.00721465	0.0252813	0.775357	-0.0423366	0.0567659	1.00724	0.958547	1.05841	NA	NA	NA	0.848707	KERA
BCAC_BC_iCOGS	10760_107_GRIA4_GRIA4	Inverse variance weighted	3	0.164416	0.132625	0.215086	-0.09553	0.424362	1.1787	0.908891	1.52861	NA	NA	NA	0.345762	GRIA4
BCAC_BC_iCOGS	10761_5_TMED2_TMED2	Inverse variance weighted	17	-0.135221	0.0638895	0.0343042	-0.260444	-0.00999725	0.873523	0.770709	0.990053	0.0422723	0.302709	TRUE	0.0836323	TMED2
BCAC_BC_iCOGS	10762_2_KLRG2_KLRG2	Inverse variance weighted	19	-0.0211552	0.0455331	0.642209	-0.1104	0.0680896	0.979067	0.895476	1.07046	NA	NA	NA	0.748549	KLRG2
BCAC_BC_iCOGS	10767_52_GPR64_GPR64	Inverse variance weighted	9	0.0078674	0.126332	0.950343	-0.239744	0.255479	1.0079	0.786829	1.29108	NA	NA	NA	0.970916	GPR64
BCAC_BC_iCOGS	10772_21_CSGALNACT2_CGAT2	Inverse variance weighted	30	-0.0926429	0.0325931	0.00447738	-0.156525	-0.0287605	0.911519	0.85511	0.971649	0.301294	0.0233133	TRUE	0.0172807	CSGALNACT2
BCAC_BC_iCOGS	10781_19_CLEC4G_CLC4G	Inverse variance weighted	41	-0.00674343	0.0244602	0.782786	-0.0546854	0.0411985	0.993279	0.946783	1.04206	NA	NA	NA	0.854628	CLEC4G
BCAC_BC_iCOGS	10785_8_LRRC52_LRC52	Inverse variance weighted	22	-0.0895329	0.0346904	0.00985395	-0.157526	-0.0215397	0.914358	0.854254	0.978691	0.395782	0.0747194	TRUE	0.0328112	LRRC52
BCAC_BC_iCOGS	10798_4_CD300E_CLM2	Inverse variance weighted	15	-0.13149	0.056628	0.0202333	-0.242481	-0.020499	0.876788	0.784679	0.97971	0.231178	0.340639	TRUE	0.058027	CD300E
BCAC_BC_iCOGS	10809_14_KLRB1_KLRB1	Inverse variance weighted	14	-0.111645	0.0703092	0.112306	-0.249451	0.0261611	0.894362	0.779228	1.02651	NA	NA	NA	0.213422	KLRB1
BCAC_BC_iCOGS	10814_7_CD1A_CD1A	Inverse variance weighted	71	-0.0536218	0.018925	0.00460575	-0.0907147	-0.0165288	0.947791	0.913278	0.983607	0.919383	0.244683	TRUE	0.0176975	CD1A
BCAC_BC_iCOGS	10815_2_HABP4_HABP4	Inverse variance weighted	97	0.0039266	0.0173115	0.820563	-0.0300038	0.037857	1.00393	0.970442	1.03858	NA	NA	NA	0.881506	HABP4
BCAC_BC_iCOGS	10816_150_PILRA_PILRA_isoform_FDF03_M14	Inverse variance weighted	944	-0.0173714	0.00361201	1.51421e-06	-0.0244509	-0.0102919	0.982779	0.975846	0.989761	7.00132e-06	0.632606	TRUE	6.44577e-05	PILRA
BCAC_BC_iCOGS	10817_26_TOMM20L_TO20L	Inverse variance weighted	86	-0.0616504	0.0159659	0.000112747	-0.0929435	-0.0303573	0.940212	0.911245	0.970099	0.97007	0.0420959	TRUE	0.00125071	TOMM20L
BCAC_BC_iCOGS	10818_36_SMPD1_ASM	Inverse variance weighted	125	-0.00619489	0.0229729	0.787422	-0.0512219	0.0388321	0.993824	0.950068	1.0396	NA	NA	NA	0.857926	SMPD1
BCAC_BC_iCOGS	10825_12_VSIG10_VSI10	Inverse variance weighted	5	-0.173056	0.184218	0.347523	-0.534124	0.188012	0.841091	0.586183	1.20685	NA	NA	NA	0.479487	VSIG10
BCAC_BC_iCOGS	10830_5_EFCAB14_K0494	Wald ratio	rs10922098	-0.423202	0.188632	0.0248623	-0.79292	-0.0534839	0.654946	0.452522	0.947921	NA	NA	TRUE	0.064836	EFCAB14
BCAC_BC_iCOGS	10832_24_B4GALT6_B4GT6	Inverse variance weighted	249	0.0294033	0.00991934	0.00303428	0.00996143	0.0488452	1.02984	1.01001	1.05006	0.0394731	0.405271	TRUE	0.012597	B4GALT6
BCAC_BC_iCOGS	10833_64_HHIP_HHIP	Inverse variance weighted	39	0.018229	0.0299144	0.542279	-0.0404033	0.0768612	1.0184	0.960402	1.07989	NA	NA	NA	0.663447	HHIP
BCAC_BC_iCOGS	10835_25_A4GNT_A4GCT	Inverse variance weighted	7	-0.0290873	0.0848919	0.73187	-0.195475	0.137301	0.971332	0.822444	1.14717	NA	NA	NA	0.81691	A4GNT
BCAC_BC_iCOGS	10842_7_GCNT4_GCNT4	Inverse variance weighted	38	-0.0832394	0.0327371	0.0110012	-0.147404	-0.0190746	0.920131	0.862945	0.981106	0.674107	0.156798	TRUE	0.0359865	GCNT4
BCAC_BC_iCOGS	10847_1_SIGLEC15_SIG15	Inverse variance weighted	48	-0.105904	0.0258822	4.28106e-05	-0.156633	-0.0551746	0.899511	0.855018	0.94632	0.94292	0.710581	TRUE	0.000685259	SIGLEC15
BCAC_BC_iCOGS	10848_137_BTNL3_BTNL3	Inverse variance weighted	31	-0.0840504	0.0373262	0.0243361	-0.15721	-0.0108911	0.919385	0.854525	0.989168	0.234983	0.892597	TRUE	0.064836	BTNL3
BCAC_BC_iCOGS	10851_77_EBI3_IL27B	Inverse variance weighted	360	0.0193272	0.00811072	0.017176	0.00343018	0.0352242	1.01952	1.00344	1.03585	0.0109086	0.0563425	TRUE	0.0510809	EBI3
BCAC_BC_iCOGS	10852_114_HNRNPDL_HNRDL	Inverse variance weighted	4	0.213188	0.100991	0.0347753	0.0152461	0.41113	1.23762	1.01536	1.50852	0.912857	0.960983	TRUE	0.084496	HNRNPDL
BCAC_BC_iCOGS	10866_60_SMEK1_P4R3A	Inverse variance weighted	7	-0.0123801	0.145638	0.932256	-0.29783	0.27307	0.987696	0.742427	1.31399	NA	NA	NA	0.95694	SMEK1
BCAC_BC_iCOGS	10876_300_BRAT1_BRAT1	Inverse variance weighted	4	-0.154268	0.218638	0.480446	-0.582797	0.274262	0.857043	0.558334	1.31556	NA	NA	NA	0.606952	BRAT1
BCAC_BC_iCOGS	10880_38_FAM163B_F163B	Inverse variance weighted	33	-0.0276933	0.0266652	0.29901	-0.0799571	0.0245704	0.972687	0.923156	1.02487	NA	NA	NA	0.434657	FAM163B
BCAC_BC_iCOGS	10882_12_DSC1_Desmocollin_1	Inverse variance weighted	28	-0.0559298	0.0457255	0.221267	-0.145552	0.0336921	0.945606	0.864545	1.03427	NA	NA	NA	0.34721	DSC1
BCAC_BC_iCOGS	10885_36_C6orf89_CF089	Inverse variance weighted	15	-0.144671	0.0531155	0.00645532	-0.248777	-0.0405648	0.865307	0.779753	0.960247	0.321574	0.904184	TRUE	0.023338	C6orf89
BCAC_BC_iCOGS	10889_2_MRAP2_MRAP2	Inverse variance weighted	4	0.121708	0.123244	0.32338	-0.119851	0.363267	1.12942	0.887053	1.43802	NA	NA	NA	0.459161	MRAP2
BCAC_BC_iCOGS	10890_135_LCTL_LCTL	Inverse variance weighted	15	-0.193471	0.0438061	1.00295e-05	-0.279331	-0.107611	0.824094	0.75629	0.897977	0.850544	0.562771	TRUE	0.000250526	LCTL
BCAC_BC_iCOGS	10892_8_OSMR_OSMR	Inverse variance weighted	24	-0.126129	0.0396184	0.0014546	-0.203781	-0.0484767	0.881501	0.815641	0.952679	0.277777	0.511295	TRUE	0.007327	OSMR
BCAC_BC_iCOGS	10895_28_TMPRSS11B_TM11B	Inverse variance weighted	15	-0.0873395	0.0599602	0.14522	-0.204861	0.0301825	0.916366	0.81476	1.03064	NA	NA	NA	0.257576	TMPRSS11B
BCAC_BC_iCOGS	10900_272_STMN2_STMN2	Inverse variance weighted	4	0.20315	0.0946701	0.0318829	0.0175969	0.388704	1.22526	1.01775	1.47507	0.269202	0.944489	TRUE	0.0791965	STMN2
BCAC_BC_iCOGS	10902_53_ASPRV1_APRV1	Inverse variance weighted	64	0.0731872	0.0318413	0.0215334	0.0107783	0.135596	1.07593	1.01084	1.14522	0.0363641	0.0814811	TRUE	0.06097	ASPRV1
BCAC_BC_iCOGS	10903_50_STX8_STX8	Inverse variance weighted	6	-0.0259899	0.114938	0.821107	-0.251268	0.199288	0.974345	0.777814	1.22053	NA	NA	NA	0.881506	STX8
BCAC_BC_iCOGS	10907_116_NTM_NTRI	Inverse variance weighted	111	-0.00291042	0.0153557	0.849675	-0.0330076	0.0271868	0.997094	0.967531	1.02756	NA	NA	NA	0.901051	NTM
BCAC_BC_iCOGS	10908_2_GALNT13_GLT13	Inverse variance weighted	5	-0.0658114	0.114986	0.567092	-0.291185	0.159562	0.936307	0.747378	1.173	NA	NA	NA	0.686454	GALNT13
BCAC_BC_iCOGS	10910_6_CEACAM4_CEAM4	Inverse variance weighted	13	-0.239979	0.0493112	1.13522e-06	-0.336629	-0.143329	0.786644	0.714174	0.866469	0.964483	0.383014	TRUE	5.30015e-05	CEACAM4
BCAC_BC_iCOGS	10916_44_PLA2R1_PLA2R	Inverse variance weighted	825	0.0201117	0.0043086	3.04441e-06	0.0116668	0.0285566	1.02032	1.01174	1.02897	0.0323948	0.846898	TRUE	0.000108351	PLA2R1
BCAC_BC_iCOGS	10917_40_GNGT2_GBGT2	Inverse variance weighted	2	-0.171283	0.241762	0.478649	-0.645137	0.302571	0.842583	0.524591	1.35333	NA	NA	NA	0.60521	GNGT2
BCAC_BC_iCOGS	10924_258_CYB5D2_NEUFC	Inverse variance weighted	27	0.00442211	0.0249424	0.859278	-0.044465	0.0533092	1.00443	0.956509	1.05476	NA	NA	NA	0.9069	CYB5D2
BCAC_BC_iCOGS	10933_107_CALN1_CABP8	Inverse variance weighted	39	-0.0896677	0.0307649	0.00356136	-0.149967	-0.0293684	0.914235	0.860736	0.971059	0.648288	0.047793	TRUE	0.0143445	CALN1
BCAC_BC_iCOGS	10938_13_CD58_sLFA_3	Inverse variance weighted	30	-0.0148968	0.0320766	0.642353	-0.0777669	0.0479734	0.985214	0.92518	1.04914	NA	NA	NA	0.748549	CD58
BCAC_BC_iCOGS	10939_16_PLEKHA4_PKHA4	Inverse variance weighted	17	-0.0861174	0.0589148	0.143816	-0.20159	0.0293556	0.917487	0.81743	1.02979	NA	NA	NA	0.256552	PLEKHA4
BCAC_BC_iCOGS	10940_25_SRL_SRCA	Inverse variance weighted	23	-0.00479846	0.0339572	0.887626	-0.0713546	0.0617577	0.995213	0.931132	1.0637	NA	NA	NA	0.926491	SRL
BCAC_BC_iCOGS	10945_11_STX6_Syntaxin_6	Inverse variance weighted	13	-0.150334	0.0521352	0.00393224	-0.252519	-0.0481493	0.86042	0.776841	0.952991	0.32054	0.355811	TRUE	0.0155641	STX6
BCAC_BC_iCOGS	10948_14_PLD3_PLD3	Inverse variance weighted	4	-0.178197	0.119573	0.136152	-0.412562	0.0561666	0.836777	0.661952	1.05777	NA	NA	NA	0.246219	PLD3
BCAC_BC_iCOGS	10949_59_RPLP2_RLA2	Wald ratio	rs10922098	-0.426947	0.190301	0.0248623	-0.799937	-0.0539572	0.652498	0.449357	0.947473	NA	NA	TRUE	0.064836	RPLP2
BCAC_BC_iCOGS	10953_14_CLEC2A_CLC2A	Inverse variance weighted	33	0.0219912	0.0290496	0.449037	-0.0349461	0.0789285	1.02223	0.965657	1.08213	NA	NA	NA	0.576669	CLEC2A
BCAC_BC_iCOGS	10955_4_CLEC10A_CLC10	Inverse variance weighted	9	-0.151314	0.0708807	0.0327794	-0.290241	-0.0123882	0.859577	0.748084	0.987688	0.185271	0.410343	TRUE	0.0807306	CLEC10A
BCAC_BC_iCOGS	10956_82_GCSH_GCSH	Inverse variance weighted	4	0.122232	0.103104	0.235811	-0.0798517	0.324316	1.13002	0.923253	1.38308	NA	NA	NA	0.363339	GCSH
BCAC_BC_iCOGS	10959_125_BET1L_BET1L	Inverse variance weighted	18	0.00437708	0.0633748	0.944937	-0.119838	0.128592	1.00439	0.887065	1.13723	NA	NA	NA	0.967212	BET1L
BCAC_BC_iCOGS	10961_15_RARRES3_TIG3	Inverse variance weighted	20	0.0936683	0.0371228	0.0116292	0.0209076	0.166429	1.0982	1.02113	1.18108	0.824936	0.161203	TRUE	0.0375419	RARRES3
BCAC_BC_iCOGS	10974_20_SPINK7_ISK7	Inverse variance weighted	26	-0.00835457	0.0287375	0.771265	-0.0646801	0.0479709	0.99168	0.937367	1.04914	NA	NA	NA	0.845879	SPINK7
BCAC_BC_iCOGS	10975_59_MUCL1_MUCL1	Inverse variance weighted	42	-0.0935863	0.0265378	0.000421042	-0.1456	-0.0415723	0.910659	0.864503	0.95928	0.904111	0.132321	TRUE	0.00325876	MUCL1
BCAC_BC_iCOGS	10977_55_UCMA_UCMA	Inverse variance weighted	77	0.00969318	0.0211359	0.646513	-0.0317332	0.0511195	1.00974	0.968765	1.05245	NA	NA	NA	0.751783	UCMA
BCAC_BC_iCOGS	10981_56_NRG3_NRG3	Wald ratio	rs572515	-0.461464	0.201929	0.0222963	-0.857245	-0.0656839	0.63036	0.42433	0.936427	NA	NA	TRUE	0.0617807	NRG3
BCAC_BC_iCOGS	10990_21_LRRK2_LRRK2	Inverse variance weighted	36	-0.0399624	0.0335588	0.233725	-0.105738	0.0258128	0.960826	0.899661	1.02615	NA	NA	NA	0.361537	LRRK2
BCAC_BC_iCOGS	11067_13_BGLAP_Osteocalcin	Inverse variance weighted	2	0.0949965	0.16875	0.573475	-0.235754	0.425747	1.09965	0.789975	1.53073	NA	NA	NA	0.691675	BGLAP
BCAC_BC_iCOGS	11071_1_IL5_IL_5	Wald ratio	rs572515	-0.42856	0.18753	0.0222963	-0.79612	-0.0610003	0.651447	0.451076	0.940823	NA	NA	TRUE	0.0617807	IL5
BCAC_BC_iCOGS	11094_104_CLC_LPPL	Inverse variance weighted	10	-0.16527	0.0767344	0.0312562	-0.31567	-0.0148708	0.847665	0.7293	0.985239	0.0550755	0.124178	TRUE	0.0779612	CLC
BCAC_BC_iCOGS	11096_57_N6AMT1_HEMK2	Inverse variance weighted	8	0.0183512	0.107906	0.864958	-0.193144	0.229846	1.01852	0.824363	1.25841	NA	NA	NA	0.910387	N6AMT1
BCAC_BC_iCOGS	11098_1_PDXK_PDXK	Inverse variance weighted	35	0.0300144	0.0275948	0.276734	-0.0240714	0.0841002	1.03047	0.976216	1.08774	NA	NA	NA	0.410937	PDXK
BCAC_BC_iCOGS	11102_22_REG4_REG4	Inverse variance weighted	23	-0.0700408	0.0505054	0.165504	-0.169031	0.0289499	0.932356	0.844482	1.02937	NA	NA	NA	0.280272	REG4
BCAC_BC_iCOGS	11103_24_HSPB1_HSP_27	Wald ratio	rs7926172	0.426591	0.228795	0.0622504	-0.0218482	0.875029	1.53203	0.978389	2.39895	NA	NA	NA	0.133346	HSPB1
BCAC_BC_iCOGS	11104_13_CHI3L1_YKL_40	Inverse variance weighted	377	-0.000467941	0.00643034	0.941989	-0.0130714	0.0121355	0.999532	0.987014	1.01221	NA	NA	NA	0.965105	CHI3L1
BCAC_BC_iCOGS	11105_171_ENO1_Alpha_enolase	Wald ratio	rs1354034	0.304391	0.249285	0.222064	-0.184207	0.79299	1.3558	0.831764	2.20999	NA	NA	NA	0.34721	ENO1
BCAC_BC_iCOGS	11107_25_TENM3_TEN3	Inverse variance weighted	6	0.0393462	0.0877309	0.653802	-0.132606	0.211299	1.04013	0.87581	1.23528	NA	NA	NA	0.757621	TENM3
BCAC_BC_iCOGS	11109_56_SVEP1_SVEP1	Inverse variance weighted	41	-0.0699524	0.0335564	0.0371036	-0.135723	-0.00418189	0.932438	0.873084	0.995827	0.000124715	0.170393	TRUE	0.0885185	SVEP1
BCAC_BC_iCOGS	11110_4_TMEM119_TM119	Inverse variance weighted	6	-0.209358	0.111514	0.0604622	-0.427925	0.00921018	0.811105	0.65186	1.00925	NA	NA	NA	0.13061	TMEM119
BCAC_BC_iCOGS	11112_18_TMEM167A_KISHA	Wald ratio	rs10922098	-0.518763	0.231226	0.0248623	-0.971966	-0.0655609	0.595256	0.378338	0.936542	NA	NA	TRUE	0.064836	TMEM167A
BCAC_BC_iCOGS	11116_16_C11orf87_CK087	Inverse variance weighted	48	-0.0386884	0.023303	0.0968678	-0.0843622	0.00698549	0.96205	0.919098	1.00701	NA	NA	NA	0.189459	C11orf87
BCAC_BC_iCOGS	11117_2_SPATA20_SPT20	Inverse variance weighted	64	-0.0137396	0.0210417	0.513776	-0.0549814	0.0275022	0.986354	0.946503	1.02788	NA	NA	NA	0.637923	SPATA20
BCAC_BC_iCOGS	11118_107_RAB17_RAB17	Inverse variance weighted	110	-0.0610648	0.0140511	1.38692e-05	-0.0886049	-0.0335247	0.940762	0.915207	0.967031	0.943624	0.0706211	TRUE	0.000323763	RAB17
BCAC_BC_iCOGS	11120_49_NAT14_NAT14	Inverse variance weighted	23	-0.0924798	0.0429958	0.031484	-0.176752	-0.00820794	0.911668	0.837988	0.991826	0.169906	0.65417	TRUE	0.0783402	NAT14
BCAC_BC_iCOGS	11126_102_TRIO_TRIO	Wald ratio	rs151900	-0.127346	0.241934	0.598633	-0.601537	0.346844	0.880429	0.547969	1.4146	NA	NA	NA	0.713101	TRIO
BCAC_BC_iCOGS	11128_29_TMEM132C_T132C	Inverse variance weighted	24	-0.0794067	0.0500881	0.112889	-0.177579	0.0187659	0.923664	0.837295	1.01894	NA	NA	NA	0.214253	TMEM132C
BCAC_BC_iCOGS	11129_66_BMP15_BMP15	Inverse variance weighted	32	-0.0748476	0.0360359	0.0377988	-0.145478	-0.00421726	0.927885	0.864609	0.995792	0.212597	0.0632287	TRUE	0.0898809	BMP15
BCAC_BC_iCOGS	11130_158_CACNB4_CACB4	Inverse variance weighted	3	0.193617	0.103459	0.0612843	-0.00916241	0.396396	1.21363	0.990879	1.48646	NA	NA	NA	0.131796	CACNB4
BCAC_BC_iCOGS	11134_30_MTRF1L_RF1ML	Inverse variance weighted	21	0.0368043	0.0367781	0.316967	-0.0352809	0.108889	1.03749	0.965334	1.11504	NA	NA	NA	0.453168	MTRF1L
BCAC_BC_iCOGS	11135_5_MRPL55_RM55	Wald ratio	rs6809081	0.291422	0.27424	0.287939	-0.246088	0.828933	1.33833	0.781853	2.29087	NA	NA	NA	0.42309	MRPL55
BCAC_BC_iCOGS	11137_43_CSF2RB_IL3RB	Inverse variance weighted	43	-0.0808001	0.028918	0.00520434	-0.137479	-0.0241207	0.922378	0.871552	0.976168	0.693991	0.102196	TRUE	0.0195647	CSF2RB
BCAC_BC_iCOGS	11138_16_RUNX3_RUNX3	Inverse variance weighted	2	0.381342	0.162454	0.0189058	0.0629319	0.699752	1.46425	1.06495	2.01325	0.774721	NA	TRUE	0.0549091	RUNX3
BCAC_BC_iCOGS	11140_56_COL1A1_CO1A1	Inverse variance weighted	79	-0.0581858	0.0201728	0.00392197	-0.0977245	-0.0186471	0.943475	0.906899	0.981526	0.458293	0.560306	TRUE	0.0155376	COL1A1
BCAC_BC_iCOGS	11142_11_ANGPTL1_ANGL1	Inverse variance weighted	141	0.0241578	0.0114915	0.0355324	0.00163453	0.0466811	1.02445	1.00164	1.04779	0.670435	0.0424158	TRUE	0.0859508	ANGPTL1
BCAC_BC_iCOGS	11143_32_OLFM3_NOE3	Inverse variance weighted	10	-0.202139	0.0622482	0.00116505	-0.324145	-0.0801321	0.816982	0.723145	0.922994	0.322273	0.274383	TRUE	0.00632833	OLFM3
BCAC_BC_iCOGS	11144_10_DEFB116_DB116	Inverse variance weighted	11	-0.287236	0.0566166	3.90868e-07	-0.398204	-0.176267	0.750335	0.671525	0.838394	0.985229	0.580407	TRUE	2.17583e-05	DEFB116
BCAC_BC_iCOGS	11145_72_KIAA1549L_K154L	Inverse variance weighted	64	0.0447968	0.0245007	0.0674908	-0.0032245	0.0928181	1.04582	0.996781	1.09726	NA	NA	NA	0.14274	KIAA1549L
BCAC_BC_iCOGS	11146_4_TBX22_TBX22	Inverse variance weighted	7	-0.205724	0.0956016	0.0314058	-0.393104	-0.0183452	0.814057	0.674959	0.981822	0.161826	0.518074	TRUE	0.0781904	TBX22
BCAC_BC_iCOGS	11147_17_TREML1_TRML1	Inverse variance weighted	2	-0.160392	0.236794	0.498185	-0.624508	0.303724	0.85181	0.535525	1.3549	NA	NA	NA	0.622302	TREML1
BCAC_BC_iCOGS	11149_3_TLR1_TLR1	Inverse variance weighted	5	-0.251598	0.0830313	0.0024442	-0.41434	-0.0888572	0.777557	0.660776	0.914976	0.571919	0.486278	TRUE	0.0107308	TLR1
BCAC_BC_iCOGS	11152_46_KLK13_kallikrein_13	Inverse variance weighted	46	-0.00369189	0.0179037	0.836628	-0.0387831	0.0313994	0.996315	0.961959	1.0319	NA	NA	NA	0.89298	KLK13
BCAC_BC_iCOGS	11154_3_NFE2L1_NF2L1	Inverse variance weighted	2	0.286606	0.205148	0.162392	-0.115484	0.688696	1.3319	0.890935	1.99112	NA	NA	NA	0.277383	NFE2L1
BCAC_BC_iCOGS	11155_16_COL6A5_CO6A5	Inverse variance weighted	3	-0.330301	0.119706	0.00579295	-0.564924	-0.0956779	0.718707	0.568403	0.908757	0.894277	0.892527	TRUE	0.0213161	COL6A5
BCAC_BC_iCOGS	11158_40_CCDC64_BICR1	Inverse variance weighted	5	-0.287429	0.0830316	0.000536822	-0.450171	-0.124687	0.75019	0.637519	0.882773	0.932234	0.896127	TRUE	0.00386548	CCDC64
BCAC_BC_iCOGS	11160_56_RNF122_RN122	Inverse variance weighted	25	0.0538132	0.0417994	0.197949	-0.0281136	0.13574	1.05529	0.972278	1.14538	NA	NA	NA	0.324709	RNF122
BCAC_BC_iCOGS	11161_5_SPG20_SPG20	Inverse variance weighted	4	0.166933	0.112925	0.139335	-0.054399	0.388265	1.18168	0.947054	1.47442	NA	NA	NA	0.250619	SPG20
BCAC_BC_iCOGS	11162_37_EQTN_EQTN	Inverse variance weighted	4	0.0328002	0.145891	0.822114	-0.253147	0.318747	1.03334	0.776354	1.3754	NA	NA	NA	0.882041	EQTN
BCAC_BC_iCOGS	11163_7_FAM162B_F162B	Inverse variance weighted	15	-0.209625	0.0576555	0.000277094	-0.32263	-0.0966205	0.810888	0.724242	0.9079	0.817763	0.398178	TRUE	0.00242081	FAM162B
BCAC_BC_iCOGS	11164_7_TENM2_TEN2	Inverse variance weighted	32	-0.104421	0.0332274	0.00167448	-0.169546	-0.0392951	0.900846	0.844048	0.961467	0.262345	0.0432172	TRUE	0.00804268	TENM2
BCAC_BC_iCOGS	11167_6_MTMR1_MTMR1	Inverse variance weighted	61	-0.0687589	0.0222979	0.00204481	-0.112463	-0.025055	0.933552	0.893631	0.975256	0.975289	0.0250783	TRUE	0.00930257	MTMR1
BCAC_BC_iCOGS	11168_3_MEGF10_MEG10	Inverse variance weighted	24	-0.136993	0.0349741	8.96661e-05	-0.205542	-0.0684435	0.871977	0.814206	0.933846	0.419389	0.0277145	TRUE	0.00109362	MEGF10
BCAC_BC_iCOGS	11173_29_MILR1_MILR1	Inverse variance weighted	8	-0.0473455	0.0963909	0.623298	-0.236272	0.141581	0.953758	0.789566	1.15209	NA	NA	NA	0.734675	MILR1
BCAC_BC_iCOGS	11174_8_THSD7A_THS7A	Inverse variance weighted	13	0.000687015	0.0572726	0.990429	-0.111567	0.112941	1.00069	0.894431	1.11957	NA	NA	NA	0.994322	THSD7A
BCAC_BC_iCOGS	11175_45_LPCAT2_PCAT2	Wald ratio	rs7080536	0.157548	0.172915	0.362229	-0.181366	0.496462	1.17064	0.83413	1.6429	NA	NA	NA	0.494746	LPCAT2
BCAC_BC_iCOGS	11177_16_KRT5_K2C5	Inverse variance weighted	46	-0.19186	0.0376142	3.38317e-07	-0.265584	-0.118136	0.825422	0.766758	0.888575	0.253238	0.00997671	TRUE	1.90776e-05	KRT5
BCAC_BC_iCOGS	11178_21_SVEP1_SVEP1	Inverse variance weighted	198	0.0152202	0.0133466	0.254127	-0.0109391	0.0413795	1.01534	0.989121	1.04225	NA	NA	NA	0.38558	SVEP1
BCAC_BC_iCOGS	11179_7_TSSK1B_TSSK1	Inverse variance weighted	3	-0.0709521	0.241047	0.768491	-0.543405	0.4015	0.931506	0.580768	1.49406	NA	NA	NA	0.843688	TSSK1B
BCAC_BC_iCOGS	11180_17_SMARCC1_SMRC1	Inverse variance weighted	53	-0.0833638	0.0253308	0.000998303	-0.133012	-0.0337154	0.920016	0.875454	0.966847	0.882226	0.0361571	TRUE	0.00577181	SMARCC1
BCAC_BC_iCOGS	11185_145_GCH1_GCH1	Inverse variance weighted	45	-0.0940324	0.0284644	0.000954839	-0.149823	-0.0382421	0.910253	0.860861	0.96248	0.853361	0.0394306	TRUE	0.00559967	GCH1
BCAC_BC_iCOGS	11186_12_TMEM52_TMM52	Inverse variance weighted	2	0.166946	0.13415	0.213324	-0.0959872	0.429879	1.18169	0.908476	1.53707	NA	NA	NA	0.343693	TMEM52
BCAC_BC_iCOGS	11187_11_CLEC12A_CL12A	Inverse variance weighted	20	0.135495	0.0567589	0.0169769	0.0242479	0.246743	1.1451	1.02454	1.27985	0.0676909	0.810003	TRUE	0.0506274	CLEC12A
BCAC_BC_iCOGS	11190_129_YME1L1_YMEL1	Inverse variance weighted	5	-0.277677	0.0936418	0.00302377	-0.461215	-0.0941391	0.757542	0.630517	0.910156	0.85103	0.956481	TRUE	0.0125759	YME1L1
BCAC_BC_iCOGS	11192_168_TINAGL1_TINAL	Inverse variance weighted	46	-0.0330419	0.0278278	0.235081	-0.0875844	0.0215005	0.967498	0.916142	1.02173	NA	NA	NA	0.362988	TINAGL1
BCAC_BC_iCOGS	11193_27_HNF1A_HNF1A	Wald ratio	rs4977155	-0.321981	0.214114	0.132638	-0.741644	0.0976828	0.724712	0.47633	1.10261	NA	NA	NA	0.240968	HNF1A
BCAC_BC_iCOGS	11196_31_COL6A3_Collagen_alpha_3_VI_	Inverse variance weighted	7	-0.248224	0.0789479	0.00166568	-0.402962	-0.0934864	0.780185	0.668337	0.91075	0.713669	0.203138	TRUE	0.00802702	COL6A3
BCAC_BC_iCOGS	11198_37_CREB3L1_CR3L1	Inverse variance weighted	10	-0.148357	0.0773327	0.0550571	-0.299929	0.00321509	0.862123	0.740871	1.00322	NA	NA	NA	0.120981	CREB3L1
BCAC_BC_iCOGS	11201_19_PUS1_TRUA	Inverse variance weighted	3	-0.360709	0.108743	0.000909616	-0.573844	-0.147573	0.697182	0.563356	0.862799	0.706578	0.862971	TRUE	0.00550844	PUS1
BCAC_BC_iCOGS	11202_70_TBX5_TBX5	Inverse variance weighted	10	-0.170267	0.0900519	0.0586552	-0.346769	0.00623438	0.843439	0.706969	1.00625	NA	NA	NA	0.127468	TBX5
BCAC_BC_iCOGS	11205_10_ITGB7_Integrin_beta_7	Inverse variance weighted	3	-0.0680372	0.135751	0.616237	-0.33411	0.198035	0.934226	0.715975	1.21901	NA	NA	NA	0.728478	ITGB7
BCAC_BC_iCOGS	11207_3_MSR1_Macrophage_scavenger_receptor	Inverse variance weighted	29	-0.13642	0.0376981	0.000296029	-0.210308	-0.0625317	0.872476	0.810335	0.939383	0.352974	0.732748	TRUE	0.00253522	MSR1
BCAC_BC_iCOGS	11208_15_NAGPA_NAGPA	Inverse variance weighted	122	-0.0240523	0.017997	0.181399	-0.0593265	0.0112219	0.976235	0.942399	1.01129	NA	NA	NA	0.301776	NAGPA
BCAC_BC_iCOGS	11211_7_TBCE_TBCE	Inverse variance weighted	12	-0.180635	0.0630223	0.00415429	-0.304159	-0.057111	0.83474	0.737744	0.944489	0.110014	0.033505	TRUE	0.0161775	TBCE
BCAC_BC_iCOGS	11212_7_TXNDC5_TXND5	Wald ratio	rs2790444	-0.227106	0.251475	0.366475	-0.719997	0.265785	0.796836	0.486754	1.30445	NA	NA	NA	0.498933	TXNDC5
BCAC_BC_iCOGS	11214_40_DNAJB9_DNJB9	Inverse variance weighted	42	0.0206989	0.0220641	0.34818	-0.0225467	0.0639444	1.02091	0.977706	1.06603	NA	NA	NA	0.480088	DNAJB9
BCAC_BC_iCOGS	11215_6_CDH15_CAD15	Inverse variance weighted	119	-0.0428666	0.0172141	0.0127672	-0.0766063	-0.0091269	0.958039	0.926254	0.990915	0.00381118	0.118087	TRUE	0.0402871	CDH15
BCAC_BC_iCOGS	11217_16_CTBP1_CTBP1	Wald ratio	rs1354034	0.298879	0.244771	0.222064	-0.180871	0.77863	1.34835	0.834543	2.17849	NA	NA	NA	0.34721	CTBP1
BCAC_BC_iCOGS	11218_84_TPMT_TPMT	Inverse variance weighted	31	0.00270007	0.0421979	0.948981	-0.0800079	0.085408	1.0027	0.923109	1.08916	NA	NA	NA	0.969908	TPMT
BCAC_BC_iCOGS	11219_95_FGFBP3_FGFP3	Inverse variance weighted	93	0.0372632	0.0153954	0.0155025	0.00708836	0.0674381	1.03797	1.00711	1.06976	0.346246	0.795922	TRUE	0.0473694	FGFBP3
BCAC_BC_iCOGS	11223_1_TMEM154_TM154	Inverse variance weighted	18	0.00521772	0.0493919	0.915869	-0.0915904	0.102026	1.00523	0.912479	1.10741	NA	NA	NA	0.945708	TMEM154
BCAC_BC_iCOGS	11226_16_UBE3A_UBE3A	Inverse variance weighted	3	0.289994	0.13405	0.0305162	0.0272557	0.552732	1.33642	1.02763	1.73799	0.630018	0.615922	TRUE	0.0764137	UBE3A
BCAC_BC_iCOGS	11227_31_TBL2_TBL2	Wald ratio	rs1354034	0.175791	0.143966	0.222064	-0.106382	0.457963	1.19219	0.899081	1.58085	NA	NA	NA	0.34721	TBL2
BCAC_BC_iCOGS	11228_37_RIC3_RIC3	Inverse variance weighted	42	-0.0725186	0.0338144	0.0319844	-0.138795	-0.00624232	0.930048	0.870407	0.993777	0.293914	0.0902126	TRUE	0.0793579	RIC3
BCAC_BC_iCOGS	11229_16_ERN1_ERN1	Inverse variance weighted	4	-0.270955	0.168584	0.108002	-0.601379	0.0594698	0.762651	0.548055	1.06127	NA	NA	NA	0.207131	ERN1
BCAC_BC_iCOGS	11231_12_FDX1L_ADXL	Wald ratio	rs744233	0.0901253	0.23696	0.703693	-0.374316	0.554567	1.09431	0.687759	1.74119	NA	NA	NA	0.795065	FDX1L
BCAC_BC_iCOGS	11237_49_PCOLCE_PCOC1	Inverse variance weighted	56	0.0970058	0.0323993	0.00275283	0.0335032	0.160509	1.10187	1.03407	1.17411	0.00574627	0.469435	TRUE	0.011679	PCOLCE
BCAC_BC_iCOGS	11239_49_TMPRSS6_TMPS6	Inverse variance weighted	731	-0.0131747	0.00480248	0.00608212	-0.0225876	-0.00376188	0.986912	0.977666	0.996245	0.102727	0.89307	TRUE	0.0220807	TMPRSS6
BCAC_BC_iCOGS	11241_8_ASL_ARLY	Inverse variance weighted	78	-0.0246479	0.0202293	0.223063	-0.0642974	0.0150016	0.975653	0.937726	1.01511	NA	NA	NA	0.348271	ASL
BCAC_BC_iCOGS	11242_33_TGM1_TGM1	Inverse variance weighted	3	-0.29141	0.205356	0.155884	-0.693907	0.111087	0.747209	0.49962	1.11749	NA	NA	NA	0.270523	TGM1
BCAC_BC_iCOGS	11243_90_ADGRF1_GPR110	Inverse variance weighted	22	-0.0864765	0.0452186	0.0558236	-0.175105	0.00215195	0.917157	0.839369	1.00215	NA	NA	NA	0.122355	ADGRF1
BCAC_BC_iCOGS	11247_20_NAGS_NAGS	Inverse variance weighted	17	-0.203223	0.0456025	8.33503e-06	-0.292604	-0.113842	0.816096	0.746318	0.892399	0.855786	0.683744	TRUE	0.000224787	NAGS
BCAC_BC_iCOGS	11248_43_UROS_HEM4	Inverse variance weighted	28	0.0792212	0.0338462	0.0192515	0.0128827	0.14556	1.08244	1.01297	1.15669	0.0999519	0.748212	TRUE	0.0555415	UROS
BCAC_BC_iCOGS	11252_30_LRCH4_LRCH4	Inverse variance weighted	16	-0.153547	0.0480772	0.00140432	-0.247779	-0.0593158	0.85766	0.780533	0.942409	0.323999	0.227354	TRUE	0.00715912	LRCH4
BCAC_BC_iCOGS	11254_13_PAPLN_PPN	Inverse variance weighted	13	-0.206226	0.0654542	0.00162888	-0.334516	-0.0779353	0.81365	0.715685	0.925024	0.15568	0.461193	TRUE	0.0079112	PAPLN
BCAC_BC_iCOGS	11257_1_QDPR_DHPR	Inverse variance weighted	78	-0.0152453	0.0211238	0.470473	-0.056648	0.0261574	0.98487	0.944927	1.0265	NA	NA	NA	0.597483	QDPR
BCAC_BC_iCOGS	11258_41_MADCAM1_MAdCAM_1	Inverse variance weighted	6	0.143012	0.113699	0.20846	-0.0798378	0.365861	1.15374	0.923266	1.44175	NA	NA	NA	0.337862	MADCAM1
BCAC_BC_iCOGS	11260_47_SUN5_SPA4L	Inverse variance weighted	31	-0.156099	0.0360602	1.49897e-05	-0.226777	-0.0854208	0.855475	0.797099	0.918126	0.674211	0.0462467	TRUE	0.000338986	SUN5
BCAC_BC_iCOGS	11262_39_TRABD_TRABD	Inverse variance weighted	8	0.111759	0.0757162	0.139937	-0.0366448	0.260163	1.11824	0.964019	1.29714	NA	NA	NA	0.251285	TRABD
BCAC_BC_iCOGS	11263_57_CASQ1_CASQ1	Inverse variance weighted	10	0.0715978	0.120793	0.553362	-0.165157	0.308353	1.07422	0.84776	1.36118	NA	NA	NA	0.674536	CASQ1
BCAC_BC_iCOGS	11264_33_XDH_XDH	Inverse variance weighted	2	-0.361512	0.215649	0.0936615	-0.784185	0.0611599	0.696622	0.456492	1.06307	NA	NA	NA	0.185275	XDH
BCAC_BC_iCOGS	11265_8_ALDH1A1_Retinal_dehydrogenase_1	Inverse variance weighted	7	-0.137785	0.0715055	0.0539905	-0.277935	0.00236592	0.871286	0.757346	1.00237	NA	NA	NA	0.11924	ALDH1A1
BCAC_BC_iCOGS	11266_8_SELPLG_SELPL	Inverse variance weighted	69	0.0286087	0.0215644	0.18462	-0.0136575	0.0708749	1.02902	0.986435	1.07345	NA	NA	NA	0.305913	SELPLG
BCAC_BC_iCOGS	11270_17_CHCHD10_CHC10	Inverse variance weighted	16	-0.0981899	0.0668676	0.14199	-0.22925	0.0328706	0.906477	0.795129	1.03342	NA	NA	NA	0.254235	CHCHD10
BCAC_BC_iCOGS	11273_176_GSTT2B_GSTT2	Inverse variance weighted	50	-0.000715758	0.0215207	0.973468	-0.0428963	0.0414648	0.999284	0.958011	1.04234	NA	NA	NA	0.983434	GSTT2B
BCAC_BC_iCOGS	11275_94_LRP1B_LRP1B	Inverse variance weighted	74	-0.0861924	0.0164142	1.51193e-07	-0.118364	-0.0540206	0.917418	0.888372	0.947413	0.99981	0.0739256	TRUE	9.94669e-06	LRP1B
BCAC_BC_iCOGS	11277_23_ATF6_ATF6A	Inverse variance weighted	70	-0.0534497	0.0228656	0.01941	-0.0982663	-0.00863317	0.947954	0.906407	0.991404	0.338688	0.270556	TRUE	0.0559245	ATF6
BCAC_BC_iCOGS	11278_4_COL11A2_COL11A2	Inverse variance weighted	12	-0.0668813	0.0724686	0.356059	-0.20892	0.0751571	0.935306	0.81146	1.07805	NA	NA	NA	0.488007	COL11A2
BCAC_BC_iCOGS	11279_42_GABBR1_GABR1	Wald ratio	rs6542680	-0.231705	0.239045	0.332399	-0.700233	0.236824	0.79318	0.49647	1.26722	NA	NA	NA	0.465273	GABBR1
BCAC_BC_iCOGS	11280_6_GAD1_DCE1	Inverse variance weighted	10	-0.273235	0.0581365	2.60309e-06	-0.387182	-0.159287	0.760914	0.678967	0.852751	0.949765	0.645575	TRUE	9.66035e-05	GAD1
BCAC_BC_iCOGS	11281_6_GRB7_GRB7	Inverse variance weighted	67	-0.0637729	0.0187242	0.000659433	-0.100472	-0.0270735	0.938218	0.90441	0.97329	0.975891	0.15412	TRUE	0.00451368	GRB7
BCAC_BC_iCOGS	11283_13_DCAF5_DCAF5	Inverse variance weighted	45	-0.101718	0.0278806	0.000263926	-0.156364	-0.0470723	0.903284	0.855248	0.954018	0.903835	0.105839	TRUE	0.0023483	DCAF5
BCAC_BC_iCOGS	11284_24_LAIR1_LAIR1	Inverse variance weighted	3	-0.327375	0.0996812	0.00102264	-0.52275	-0.132	0.720813	0.592888	0.876341	0.768751	0.936819	TRUE	0.00588121	LAIR1
BCAC_BC_iCOGS	11286_78_VIMP_SELS	Inverse variance weighted	27	0.0159181	0.0380706	0.675859	-0.0587002	0.0905364	1.01605	0.942989	1.09476	NA	NA	NA	0.772263	VIMP
BCAC_BC_iCOGS	11287_14_CYB5A_Cytochrome_b5	Inverse variance weighted	4	0.129492	0.160152	0.41877	-0.184406	0.443391	1.13825	0.831598	1.55798	NA	NA	NA	0.549195	CYB5A
BCAC_BC_iCOGS	11288_26_NT5C2_5NTC	Inverse variance weighted	34	0.0523216	0.026872	0.0515267	-0.000347531	0.104991	1.05371	0.999653	1.1107	NA	NA	NA	0.114638	NT5C2
BCAC_BC_iCOGS	11289_31_CSNK1D_KC1D	Inverse variance weighted	2	-0.10813	0.422135	0.797834	-0.935515	0.719254	0.897511	0.392384	2.0529	NA	NA	NA	0.865616	CSNK1D
BCAC_BC_iCOGS	11292_13_SCARA3_SCAR3	Inverse variance weighted	67	-0.0691991	0.0193162	0.000340403	-0.107059	-0.0313393	0.933141	0.898473	0.969147	0.986036	0.038763	TRUE	0.00278873	SCARA3
BCAC_BC_iCOGS	11293_14_LRRN1_LRRN1	Inverse variance weighted	297	-0.0214236	0.00803984	0.00770612	-0.0371817	-0.00566553	0.978804	0.963501	0.99435	0.0056903	0.0057485	TRUE	0.0270056	LRRN1
BCAC_BC_iCOGS	11300_32_SORT1_SORT	Inverse variance weighted	7	-0.204311	0.0983507	0.0377673	-0.397078	-0.0115435	0.815209	0.672282	0.988523	0.164671	0.216484	TRUE	0.0898594	SORT1
BCAC_BC_iCOGS	11302_237_TNR_TENR	Inverse variance weighted	52	-0.0642005	0.0252675	0.0110589	-0.113725	-0.0146762	0.937817	0.892504	0.985431	0.875523	0.22633	TRUE	0.0361035	TNR
BCAC_BC_iCOGS	11303_7_SAMHD1_SAMH1	Inverse variance weighted	30	-0.0806716	0.0354809	0.0229863	-0.150214	-0.011129	0.922497	0.860524	0.988933	0.523943	0.70924	TRUE	0.0632086	SAMHD1
BCAC_BC_iCOGS	11307_33_WWP1_WWP1	Inverse variance weighted	4	0.0527815	0.146693	0.718991	-0.234738	0.340301	1.0542	0.790778	1.40537	NA	NA	NA	0.808143	WWP1
BCAC_BC_iCOGS	11308_8_CREB3L4_CR3L4	Inverse variance weighted	101	0.00444108	0.0176256	0.801066	-0.0301051	0.0389872	1.00445	0.970344	1.03976	NA	NA	NA	0.868038	CREB3L4
BCAC_BC_iCOGS	11311_79_RAG1_RAG_1	Inverse variance weighted	22	-0.0987403	0.0378329	0.00905665	-0.172893	-0.0245879	0.905978	0.841228	0.975712	0.812981	0.0512953	TRUE	0.0305548	RAG1
BCAC_BC_iCOGS	11312_40_PMS2_PMS2	Inverse variance weighted	21	-0.137121	0.0376774	0.000273337	-0.210968	-0.0632731	0.871865	0.8098	0.938687	0.749103	0.347155	TRUE	0.00240249	PMS2
BCAC_BC_iCOGS	11313_100_PCBD1_PHS	Inverse variance weighted	30	0.111769	0.0373814	0.0027902	0.0385011	0.185036	1.11825	1.03925	1.20326	0.336267	0.582044	TRUE	0.0117851	PCBD1
BCAC_BC_iCOGS	11315_148_PPM1D_PPM1D	Inverse variance weighted	13	-0.162481	0.0588391	0.00575455	-0.277806	-0.0471565	0.850032	0.757444	0.953938	0.216828	0.722941	TRUE	0.0212307	PPM1D
BCAC_BC_iCOGS	11319_106_MRE11A_MRE11	Inverse variance weighted	11	0.298378	0.067222	9.05078e-06	0.166622	0.430133	1.34767	1.18131	1.53746	0.382015	0.871034	TRUE	0.00023532	MRE11A
BCAC_BC_iCOGS	11320_29_CHFR_CHFR	Inverse variance weighted	14	-0.0663776	0.0914927	0.468148	-0.245703	0.112948	0.935777	0.782154	1.11957	NA	NA	NA	0.595401	CHFR
BCAC_BC_iCOGS	11324_3_PXDNL_PXDNL	Wald ratio	rs10922098	-0.394804	0.175974	0.0248623	-0.739712	-0.0498949	0.673812	0.477251	0.951329	NA	NA	TRUE	0.064836	PXDNL
BCAC_BC_iCOGS	11325_8_BTG2_BTG2	Inverse variance weighted	74	-0.0597177	0.0187036	0.00140881	-0.0963768	-0.0230586	0.94203	0.908122	0.977205	0.991392	0.0416818	TRUE	0.0071712	BTG2
BCAC_BC_iCOGS	11327_56_CLK2_CLK2	Inverse variance weighted	112	-0.0637513	0.0140459	5.65757e-06	-0.0912812	-0.0362215	0.938238	0.912761	0.964427	0.973171	0.204861	TRUE	0.000169795	CLK2
BCAC_BC_iCOGS	11328_9_USB1_USB1	Inverse variance weighted	2	-0.378073	0.150659	0.0120916	-0.673365	-0.0827812	0.68518	0.50999	0.920553	0.630114	NA	TRUE	0.0386042	USB1
BCAC_BC_iCOGS	11330_15_CSNK2B_CSK2B	Inverse variance weighted	5	-0.0945527	0.0716953	0.187232	-0.235075	0.04597	0.90978	0.790511	1.04704	NA	NA	NA	0.309228	CSNK2B
BCAC_BC_iCOGS	11333_82_ARHGAP25_RHG25	Inverse variance weighted	15	-0.0291185	0.0422501	0.490702	-0.111929	0.0536917	0.971301	0.894108	1.05516	NA	NA	NA	0.616501	ARHGAP25
BCAC_BC_iCOGS	11334_7_LILRB3_LIRB3	Inverse variance weighted	3	-0.34808	0.114907	0.00245179	-0.573297	-0.122862	0.706043	0.563664	0.884386	0.640021	0.873898	TRUE	0.0107532	LILRB3
BCAC_BC_iCOGS	11336_9_FANCF_FANCF	Inverse variance weighted	5	0.209461	0.127635	0.100776	-0.0407023	0.459625	1.23301	0.960115	1.58348	NA	NA	NA	0.195606	FANCF
BCAC_BC_iCOGS	11338_49_BLK_BLK	Inverse variance weighted	3	-0.319389	0.12708	0.0119613	-0.568467	-0.0703117	0.726593	0.566393	0.932103	0.763683	0.600529	TRUE	0.0383119	BLK
BCAC_BC_iCOGS	11347_9_TALDO1_Transaldolase	Inverse variance weighted	15	0.175203	0.0873498	0.0448821	0.00399691	0.346408	1.19149	1.004	1.41398	0.0394811	0.729107	TRUE	0.103107	TALDO1
BCAC_BC_iCOGS	11348_132_P4HA2_P4HA2	Inverse variance weighted	9	0.000439535	0.0779398	0.9955	-0.152322	0.153201	1.00044	0.858711	1.16556	NA	NA	NA	0.997063	P4HA2
BCAC_BC_iCOGS	11350_30_STUB1_CHIP	Inverse variance weighted	2	0.263062	0.135123	0.0515553	-0.00177979	0.527904	1.30091	0.998222	1.69538	NA	NA	NA	0.114638	STUB1
BCAC_BC_iCOGS	11351_233_NHEJ1_NHEJ1	Inverse variance weighted	11	0.127427	0.0656084	0.0521086	-0.0011655	0.256019	1.1359	0.998835	1.29178	NA	NA	NA	0.115673	NHEJ1
BCAC_BC_iCOGS	11352_42_TTN_TITIN	Wald ratio	rs9354407	-0.291866	0.240156	0.224244	-0.762572	0.178839	0.746869	0.466465	1.19583	NA	NA	NA	0.34958	TTN
BCAC_BC_iCOGS	11354_21_PLCB1_Phospholipase_C_beta_1	Inverse variance weighted	3	0.214255	0.136365	0.116138	-0.0530196	0.48153	1.23894	0.948361	1.61855	NA	NA	NA	0.218583	PLCB1
BCAC_BC_iCOGS	11355_10_EIF5A2_IF5A2	Inverse variance weighted	3	0.106528	0.146418	0.466882	-0.180451	0.393507	1.11241	0.834893	1.48217	NA	NA	NA	0.594139	EIF5A2
BCAC_BC_iCOGS	11356_19_DGCR14_DGC14	Wald ratio	rs715544	-0.143548	0.130967	0.27305	-0.400243	0.113147	0.866279	0.670157	1.1198	NA	NA	NA	0.406858	DGCR14
BCAC_BC_iCOGS	11358_15_GRB10_GRB10	Inverse variance weighted	10	0.0714595	0.0571382	0.211065	-0.0405315	0.18345	1.07407	0.960279	1.20136	NA	NA	NA	0.340835	GRB10
BCAC_BC_iCOGS	11360_39_RRM1_RRM1	Inverse variance weighted	214	-0.0253437	0.0112167	0.0238551	-0.0473285	-0.00335891	0.974975	0.953774	0.996647	0.172433	0.515019	TRUE	0.064836	RRM1
BCAC_BC_iCOGS	11361_73_TYMP_TP	Inverse variance weighted	5	-0.107636	0.10911	0.323893	-0.321493	0.10622	0.897954	0.725066	1.11207	NA	NA	NA	0.459589	TYMP
BCAC_BC_iCOGS	11363_58_AQP4_AQP4	Inverse variance weighted	12	-0.196034	0.0598255	0.00105006	-0.313292	-0.0787757	0.821985	0.731037	0.924247	0.454607	0.823298	TRUE	0.00595291	AQP4
BCAC_BC_iCOGS	11364_18_MFN1_MFN1	Inverse variance weighted	2	-0.354282	0.156182	0.0233052	-0.660399	-0.0481656	0.701677	0.516645	0.952976	0.412171	NA	TRUE	0.0638028	MFN1
BCAC_BC_iCOGS	11368_32_AK2_KAD2	Wald ratio	rs1354034	0.287874	0.235758	0.222064	-0.174211	0.749959	1.33359	0.840119	2.11691	NA	NA	NA	0.34721	AK2
BCAC_BC_iCOGS	11369_23_ADH5_ADHX	Inverse variance weighted	37	0.0676649	0.0271444	0.0126749	0.0144619	0.120868	1.07001	1.01457	1.12848	0.969842	0.221255	TRUE	0.040025	ADH5
BCAC_BC_iCOGS	11370_20_INPP5E_INP5E	Inverse variance weighted	7	-0.216579	0.0906862	0.0169301	-0.394324	-0.0388339	0.805269	0.674136	0.96191	0.179966	0.897687	TRUE	0.0505574	INPP5E
BCAC_BC_iCOGS	11371_1_GPR101_GP101	Inverse variance weighted	4	-0.291268	0.104734	0.00541892	-0.496547	-0.0859885	0.747315	0.608628	0.917605	0.686894	0.650615	TRUE	0.0202487	GPR101
BCAC_BC_iCOGS	11372_2_ZNF18_ZNF18	Inverse variance weighted	59	-0.0577058	0.0218818	0.00836023	-0.100594	-0.0148176	0.943928	0.9043	0.985292	0.810582	0.482246	TRUE	0.0286957	ZNF18
BCAC_BC_iCOGS	11375_49_FOXL2_FOXL2	Inverse variance weighted	3	-0.371626	0.113738	0.00108545	-0.594552	-0.1487	0.689612	0.55181	0.861828	0.799634	0.949127	TRUE	0.00607587	FOXL2
BCAC_BC_iCOGS	11377_19_ADH7_ADH7	Inverse variance weighted	59	-0.0402387	0.0220202	0.0676463	-0.0833982	0.00292084	0.96056	0.919985	1.00293	NA	NA	NA	0.142999	ADH7
BCAC_BC_iCOGS	11378_37_SYK_KSYK	Inverse variance weighted	7	-0.126077	0.117	0.281218	-0.355397	0.103242	0.881547	0.700895	1.10876	NA	NA	NA	0.416314	SYK
BCAC_BC_iCOGS	11380_84_RBM24_RBM24	Inverse variance weighted	65	-0.0637626	0.018819	0.00070354	-0.100648	-0.0268773	0.938228	0.904251	0.973481	0.981368	0.0106528	TRUE	0.00475081	RBM24
BCAC_BC_iCOGS	11382_5_BLVRA_BIEA	Wald ratio	rs56375235	-0.0332618	0.244183	0.89165	-0.51186	0.445337	0.967285	0.599379	1.56102	NA	NA	NA	0.929096	BLVRA
BCAC_BC_iCOGS	11383_41_KRT7_Keratin_7	Inverse variance weighted	104	-0.0489297	0.0176217	0.00549179	-0.0834682	-0.0143912	0.952248	0.91992	0.985712	0.425614	0.248312	TRUE	0.0204506	KRT7
BCAC_BC_iCOGS	11387_3_ATF6B_ATF6B	Inverse variance weighted	39	0.125638	0.0387079	0.00117129	0.0497699	0.201505	1.13387	1.05103	1.22324	0.00267393	0.0393576	TRUE	0.00634923	ATF6B
BCAC_BC_iCOGS	11388_75_WFDC2_HE4	Inverse variance weighted	7	0.140509	0.0787083	0.0742311	-0.0137593	0.294777	1.15086	0.986335	1.34283	NA	NA	NA	0.154004	WFDC2
BCAC_BC_iCOGS	11390_24_CA8_Carbonic_Anhydrase_VIII	Inverse variance weighted	161	-0.0150834	0.0114982	0.189589	-0.0376199	0.0074532	0.98503	0.963079	1.00748	NA	NA	NA	0.312408	CA8
BCAC_BC_iCOGS	11391_69_MVK_MVK	Inverse variance weighted	70	-0.0550316	0.0211544	0.00928382	-0.0964942	-0.0135689	0.946455	0.908015	0.986523	0.0267642	0.40397	TRUE	0.0312	MVK
BCAC_BC_iCOGS	11395_5_PTK2B_FAK2	Inverse variance weighted	2	0.200308	0.202565	0.322731	-0.196718	0.597335	1.22178	0.821422	1.81727	NA	NA	NA	0.458691	PTK2B
BCAC_BC_iCOGS	11396_39_DNAI1_DNAI1	Inverse variance weighted	51	-0.0812413	0.0263761	0.00206927	-0.132938	-0.0295441	0.921971	0.875519	0.970888	0.933341	0.0907594	TRUE	0.00939707	DNAI1
BCAC_BC_iCOGS	11401_181_RNF146_RN146	Inverse variance weighted	20	0.0032956	0.0669431	0.960736	-0.127913	0.134504	1.0033	0.87993	1.14397	NA	NA	NA	0.977746	RNF146
BCAC_BC_iCOGS	11402_17_KMT2C_KMT2C	Inverse variance weighted	15	-9.15543e-05	0.0687838	0.998938	-0.134908	0.134725	0.999908	0.873796	1.14422	NA	NA	NA	0.999168	KMT2C
BCAC_BC_iCOGS	11405_150_CARD9_CARD9	Inverse variance weighted	25	-0.123759	0.0343681	0.000317021	-0.191121	-0.0563974	0.883593	0.826033	0.945163	0.754651	0.188827	TRUE	0.00265735	CARD9
BCAC_BC_iCOGS	11406_82_ACAD8_ACAD8	Inverse variance weighted	7	-0.118995	0.100986	0.238665	-0.316927	0.0789377	0.887813	0.728384	1.08214	NA	NA	NA	0.367216	ACAD8
BCAC_BC_iCOGS	11407_57_PLSCR3_PLS3	Inverse variance weighted	12	-0.163389	0.0783303	0.0369874	-0.316917	-0.00986199	0.84926	0.728391	0.990186	0.284468	0.905304	TRUE	0.08829	PLSCR3
BCAC_BC_iCOGS	11416_23_FBXL4_FBXL4	Inverse variance weighted	36	0.0721867	0.0265372	0.00652405	0.0201738	0.1242	1.07486	1.02038	1.13224	0.949558	0.875235	TRUE	0.0235278	FBXL4
BCAC_BC_iCOGS	11421_10_EHD4_EHD4	Inverse variance weighted	10	-0.0345312	0.0564505	0.540732	-0.145174	0.0761118	0.966058	0.864872	1.07908	NA	NA	NA	0.662301	EHD4
BCAC_BC_iCOGS	11422_2_DLX3_DLX3	Inverse variance weighted	4	-0.250698	0.106814	0.0189231	-0.460054	-0.0413416	0.778257	0.631249	0.959501	0.343576	0.320909	TRUE	0.0549227	DLX3
BCAC_BC_iCOGS	11424_4_FAH_FAAA	Inverse variance weighted	94	0.0149588	0.013318	0.261354	-0.0111446	0.0410622	1.01507	0.988917	1.04192	NA	NA	NA	0.394575	FAH
BCAC_BC_iCOGS	11425_31_RUFY1_RUFY1	Inverse variance weighted	16	-0.166156	0.0532533	0.00180783	-0.270532	-0.0617797	0.846914	0.762973	0.94009	0.230396	0.216806	TRUE	0.00848605	RUFY1
BCAC_BC_iCOGS	11428_31_PDLIM1_PDLI1	Inverse variance weighted	2	-0.0314614	0.149206	0.832998	-0.323906	0.260983	0.969028	0.723318	1.29821	NA	NA	NA	0.890042	PDLIM1
BCAC_BC_iCOGS	11429_80_HNRNPC_hnRNP_C1_C2	Inverse variance weighted	51	-0.0599544	0.0249054	0.0160715	-0.108769	-0.0111398	0.941807	0.896938	0.988922	0.424871	0.0483677	TRUE	0.0484826	HNRNPC
BCAC_BC_iCOGS	11430_49_DTX1_DTX1	Inverse variance weighted	56	-0.0891397	0.0240324	0.000207955	-0.136243	-0.0420363	0.914718	0.87263	0.958835	0.956063	0.288523	TRUE	0.00199324	DTX1
BCAC_BC_iCOGS	11431_235_RECQL_RECQ1	Inverse variance weighted	4	0.0705297	0.0725966	0.331285	-0.0717597	0.212819	1.07308	0.930755	1.23716	NA	NA	NA	0.465273	RECQL
BCAC_BC_iCOGS	11432_11_PQBP1_PQBP1	Inverse variance weighted	9	-0.182326	0.0659475	0.00569732	-0.311583	-0.0530687	0.83333	0.732287	0.948315	0.589695	0.390522	TRUE	0.0210714	PQBP1
BCAC_BC_iCOGS	11433_11_TCTN2_TECT2	Inverse variance weighted	13	-0.0924215	0.0431747	0.0323031	-0.177044	-0.00779907	0.911721	0.837743	0.992231	0.173199	0.289535	TRUE	0.0798747	TCTN2
BCAC_BC_iCOGS	11436_6_INA_AINX	Wald ratio	rs6542680	-0.227201	0.234399	0.332399	-0.686624	0.232221	0.79676	0.503272	1.2614	NA	NA	NA	0.465273	INA
BCAC_BC_iCOGS	11438_6_DNAJB2_DNJB2	Wald ratio	rs1354034	0.2691	0.220382	0.222064	-0.16285	0.701049	1.30879	0.849719	2.01587	NA	NA	NA	0.34721	DNAJB2
BCAC_BC_iCOGS	11439_88_RHPN2_RHPN2	Inverse variance weighted	59	-0.0752403	0.0224863	0.000819694	-0.119313	-0.0311672	0.927521	0.88753	0.969313	0.924386	0.219373	TRUE	0.0052263	RHPN2
BCAC_BC_iCOGS	11440_58_SOCS3_SOCS_3	Inverse variance weighted	77	0.00753083	0.0174042	0.665231	-0.0265814	0.041643	1.00756	0.973769	1.04252	NA	NA	NA	0.766366	SOCS3
BCAC_BC_iCOGS	11441_11_PYGL_PYGL	Inverse variance weighted	51	0.15014	0.0264884	1.44343e-08	0.0982231	0.202058	1.162	1.10321	1.22392	0.452429	0.044214	TRUE	1.25347e-06	PYGL
BCAC_BC_iCOGS	11442_1_DNER_DNER	Inverse variance weighted	3	-0.348002	0.118683	0.00336584	-0.580621	-0.115382	0.706098	0.559551	0.891025	0.687181	0.903359	TRUE	0.0137354	DNER
BCAC_BC_iCOGS	11444_49_POLR3F_RPC6	Inverse variance weighted	3	-0.305975	0.116548	0.00865694	-0.534408	-0.0775408	0.736405	0.586016	0.925389	0.749554	0.84534	TRUE	0.029458	POLR3F
BCAC_BC_iCOGS	11448_34_GALK1_GALK1	Inverse variance weighted	12	0.0392609	0.0300728	0.191713	-0.0196819	0.0982037	1.04004	0.980511	1.10319	NA	NA	NA	0.315669	GALK1
BCAC_BC_iCOGS	11449_22_CAPZA1_CAZA1	Wald ratio	rs75403967	-0.558317	0.364367	0.12545	-1.27248	0.155843	0.572171	0.280137	1.16864	NA	NA	NA	0.231396	CAPZA1
BCAC_BC_iCOGS	11454_87_EIF3G_EIF3G	Inverse variance weighted	5	-0.0150933	0.132727	0.909462	-0.275238	0.245052	0.98502	0.759391	1.27769	NA	NA	NA	0.941477	EIF3G
BCAC_BC_iCOGS	11456_2_MAGEB10_MAGBA	Inverse variance weighted	49	-0.0950349	0.0268017	0.000391334	-0.147566	-0.0425037	0.909341	0.862805	0.958387	0.884619	0.122354	TRUE	0.00307265	MAGEB10
BCAC_BC_iCOGS	11457_53_GALE_GALE	Inverse variance weighted	26	0.0895191	0.0413203	0.0302756	0.00853126	0.170507	1.09365	1.00857	1.18591	0.0631467	0.613074	TRUE	0.0759864	GALE
BCAC_BC_iCOGS	11458_30_PCBP1_PCBP1	Wald ratio	rs1354034	0.288433	0.236216	0.222064	-0.174549	0.751415	1.33433	0.839835	2.12	NA	NA	NA	0.34721	PCBP1
BCAC_BC_iCOGS	11459_81_ELL_ELL	Inverse variance weighted	62	-0.0627768	0.0204608	0.00215388	-0.10288	-0.0226736	0.939153	0.902235	0.977581	0.908276	0.205706	TRUE	0.00968129	ELL
BCAC_BC_iCOGS	11464_9_RELB_RELB	Inverse variance weighted	84	-0.0767572	0.0173804	1.00395e-05	-0.110823	-0.0426917	0.926115	0.895097	0.958207	0.885211	0.841006	TRUE	0.000250526	RELB
BCAC_BC_iCOGS	11465_4_GPR135_GP135	Inverse variance weighted	27	-0.1609	0.0331292	1.19332e-06	-0.225834	-0.0959669	0.851377	0.797851	0.908494	0.886516	0.473855	TRUE	5.51212e-05	GPR135
BCAC_BC_iCOGS	11468_15_RBM19_RBM19	Inverse variance weighted	22	-0.0344345	0.0324313	0.288341	-0.0979998	0.0291308	0.966152	0.906649	1.02956	NA	NA	NA	0.423427	RBM19
BCAC_BC_iCOGS	11476_43_VPS4A_VPS4A	Inverse variance weighted	2	0.245924	0.174766	0.15938	-0.0966181	0.588466	1.2788	0.907903	1.80122	NA	NA	NA	0.274095	VPS4A
BCAC_BC_iCOGS	11480_1_ALDH3A1_Aldehyde_dehydrogenase__class_3	Inverse variance weighted	8	0.0609462	0.0637876	0.339348	-0.0640775	0.18597	1.06284	0.937932	1.20439	NA	NA	NA	0.471956	ALDH3A1
BCAC_BC_iCOGS	11481_25_HAVCR2_TIMD3	Inverse variance weighted	6	-0.242609	0.191385	0.204922	-0.617723	0.132505	0.784578	0.539171	1.14168	NA	NA	NA	0.332998	HAVCR2
BCAC_BC_iCOGS	11486_26_ZNF174_ZN174	Inverse variance weighted	4	-0.215891	0.180085	0.230595	-0.568857	0.137075	0.805823	0.566172	1.14691	NA	NA	NA	0.357586	ZNF174
BCAC_BC_iCOGS	11490_42_UBL4A_UBL4A	Inverse variance weighted	3	0.2401	0.152371	0.115083	-0.0585482	0.538748	1.27138	0.943133	1.71386	NA	NA	NA	0.217256	UBL4A
BCAC_BC_iCOGS	11493_169_DYNLL2_DYL2	Wald ratio	rs7225351	0.0951123	0.215597	0.659098	-0.327457	0.517682	1.09978	0.720754	1.67813	NA	NA	NA	0.761321	DYNLL2
BCAC_BC_iCOGS	11510_31_APOL1_Apo_L1	Inverse variance weighted	388	-0.0144672	0.0065443	0.0270591	-0.0272941	-0.00164042	0.985637	0.973075	0.998361	0.247535	0.154301	TRUE	0.0695623	APOL1
BCAC_BC_iCOGS	11513_92_CD38_CD38	Inverse variance weighted	36	-0.0990414	0.0306116	0.00121466	-0.15904	-0.0390426	0.905705	0.852962	0.96171	0.464287	0.124298	TRUE	0.00648715	CD38
BCAC_BC_iCOGS	11514_196_CD59_CD59	Inverse variance weighted	21	-0.0508115	0.0404327	0.208864	-0.13006	0.0284365	0.950458	0.878043	1.02884	NA	NA	NA	0.338391	CD59
BCAC_BC_iCOGS	11516_7_FABP1_FABPL	Inverse variance weighted	21	-0.0485822	0.0471113	0.302437	-0.14092	0.0437559	0.952579	0.868558	1.04473	NA	NA	NA	0.438457	FABP1
BCAC_BC_iCOGS	11530_37_HMBS_HEM3	Inverse variance weighted	11	-0.127328	0.0744582	0.0872542	-0.273266	0.0186098	0.880445	0.76089	1.01878	NA	NA	NA	0.175465	HMBS
BCAC_BC_iCOGS	11531_24_C10orf54_GI24	Inverse variance weighted	49	-0.0233626	0.0277098	0.399163	-0.0776739	0.0309486	0.976908	0.925266	1.03143	NA	NA	NA	0.530507	C10orf54
BCAC_BC_iCOGS	11534_6_LRIT3_LRIT3	Inverse variance weighted	7	-0.0407377	0.0897144	0.64977	-0.216578	0.135102	0.960081	0.80527	1.14465	NA	NA	NA	0.754358	LRIT3
BCAC_BC_iCOGS	11536_9_MYSM1_MYSM1	Inverse variance weighted	4	0.0810268	0.19767	0.681872	-0.306406	0.46846	1.0844	0.736088	1.59753	NA	NA	NA	0.776676	MYSM1
BCAC_BC_iCOGS	11537_12_TFR2_TFR2	Inverse variance weighted	23	-0.123162	0.0342745	0.000326397	-0.19034	-0.0559837	0.884121	0.826678	0.945555	0.386009	0.124387	TRUE	0.00272542	TFR2
BCAC_BC_iCOGS	11538_216_MLYCD_DCMC	Wald ratio	rs1355538	0.511047	0.27278	0.0610022	-0.0236011	1.04569	1.66704	0.976675	2.84537	NA	NA	NA	0.13132	MLYCD
BCAC_BC_iCOGS	11539_4_ATP5J2_ATPK	Inverse variance weighted	26	-0.14515	0.03542	4.16776e-05	-0.214573	-0.0757271	0.864892	0.806886	0.927069	0.819099	0.403172	TRUE	0.000675239	ATP5J2
BCAC_BC_iCOGS	11540_37_FOXO3_FOXO3A	Inverse variance weighted	7	-0.0474739	0.0820282	0.562757	-0.208249	0.113301	0.953635	0.812005	1.11997	NA	NA	NA	0.68254	FOXO3
BCAC_BC_iCOGS	11542_11_TMEM230_TM230	Inverse variance weighted	12	-0.0470825	0.0862996	0.585362	-0.21623	0.122065	0.954009	0.80555	1.12983	NA	NA	NA	0.701723	TMEM230
BCAC_BC_iCOGS	11543_84_LIMA1_LIMA1	Inverse variance weighted	21	-0.117874	0.0396393	0.00294264	-0.195567	-0.040181	0.888808	0.822368	0.960616	0.448395	0.358199	TRUE	0.0122974	LIMA1
BCAC_BC_iCOGS	11544_39_PHF3_PHF3	Wald ratio	rs1354034	0.325752	0.266779	0.222064	-0.197134	0.848638	1.38507	0.821081	2.33646	NA	NA	NA	0.34721	PHF3
BCAC_BC_iCOGS	11546_7_CYGB_CYGB	Inverse variance weighted	5	-0.0148976	0.125355	0.9054	-0.260594	0.230799	0.985213	0.770594	1.25961	NA	NA	NA	0.938917	CYGB
BCAC_BC_iCOGS	11547_84_MUSK_MUSK	Inverse variance weighted	16	0.069383	0.0507988	0.171989	-0.0301826	0.168949	1.07185	0.970268	1.18406	NA	NA	NA	0.289113	MUSK
BCAC_BC_iCOGS	11549_6_ISL1_ISL1	Inverse variance weighted	9	0.0236705	0.132667	0.858393	-0.236357	0.283698	1.02395	0.789499	1.32803	NA	NA	NA	0.906627	ISL1
BCAC_BC_iCOGS	11551_16_HMG20B_HM20B	Inverse variance weighted	3	0.140582	0.308615	0.648732	-0.464304	0.745468	1.15094	0.628572	2.10743	NA	NA	NA	0.753556	HMG20B
BCAC_BC_iCOGS	11556_19_ARFGAP1_ARFG1	Inverse variance weighted	34	0.00113647	0.0354998	0.974461	-0.0684432	0.0707161	1.00114	0.933846	1.07328	NA	NA	NA	0.983522	ARFGAP1
BCAC_BC_iCOGS	11557_3_SMURF1_SMUF1	Inverse variance weighted	6	-0.22913	0.108922	0.0354116	-0.442616	-0.0156434	0.795225	0.642354	0.984478	0.0655514	0.800649	TRUE	0.0857541	SMURF1
BCAC_BC_iCOGS	11560_76_NFATC4_NFAC4	Inverse variance weighted	17	-0.175866	0.0439318	6.24997e-05	-0.261973	-0.0897601	0.83873	0.769532	0.914151	0.858094	0.798212	TRUE	0.000882623	NFATC4
BCAC_BC_iCOGS	11562_9_POLE2_DPOE2	Inverse variance weighted	2	-0.348252	0.174916	0.0464847	-0.691087	-0.00541634	0.705921	0.501031	0.994598	0.283011	NA	TRUE	0.105909	POLE2
BCAC_BC_iCOGS	11563_51_SYTL4_SYTL4	Inverse variance weighted	27	-0.0949512	0.0409554	0.0204274	-0.175224	-0.0146786	0.909417	0.839269	0.985429	0.0867994	0.0781258	TRUE	0.0584293	SYTL4
BCAC_BC_iCOGS	11565_58_ZNF23_ZNF23	Inverse variance weighted	19	0.149202	0.0429121	0.000507211	0.0650942	0.23331	1.16091	1.06726	1.26277	0.834072	0.151928	TRUE	0.00369515	ZNF23
BCAC_BC_iCOGS	11567_23_ZNF10_ZNF10	Inverse variance weighted	10	-0.110667	0.0538231	0.0397702	-0.21616	-0.00517388	0.895237	0.805606	0.994839	0.306559	0.746113	TRUE	0.0933418	ZNF10
BCAC_BC_iCOGS	11568_2_FKBP1B_FKB1B	Inverse variance weighted	50	0.0622517	0.0187223	0.000884156	0.0255561	0.0989474	1.06423	1.02589	1.10401	0.689056	0.955227	TRUE	0.0054454	FKBP1B
BCAC_BC_iCOGS	11570_94_BCAP29_BAP29	Inverse variance weighted	42	-0.116031	0.0293037	7.50724e-05	-0.173467	-0.058596	0.890447	0.840745	0.943088	0.997139	0.766167	TRUE	0.000984787	BCAP29
BCAC_BC_iCOGS	11571_75_KLRC3_NKG2E	Inverse variance weighted	24	-0.0733171	0.0369373	0.0471547	-0.145714	-0.000920021	0.929306	0.864405	0.99908	0.0288512	0.7679	TRUE	0.107141	KLRC3
BCAC_BC_iCOGS	11572_4_DNM2_DYN2	Inverse variance weighted	3	-0.0503853	0.205339	0.806165	-0.45285	0.352079	0.950863	0.635814	1.42202	NA	NA	NA	0.87204	DNM2
BCAC_BC_iCOGS	11573_3_SRSF6_SRSF6	Inverse variance weighted	2	-0.106914	0.163656	0.513572	-0.427681	0.213852	0.898603	0.65202	1.23844	NA	NA	NA	0.637852	SRSF6
BCAC_BC_iCOGS	11587_5_MGA_MGAP	Inverse variance weighted	12	-0.166458	0.0519052	0.0013415	-0.268192	-0.0647232	0.846659	0.764761	0.937327	0.2403	0.353041	TRUE	0.0069343	MGA
BCAC_BC_iCOGS	11591_43_PRC1_PRC1	Inverse variance weighted	9	-0.252492	0.0822873	0.00215194	-0.413775	-0.0912089	0.776862	0.66115	0.912827	0.194294	0.64505	TRUE	0.00968129	PRC1
BCAC_BC_iCOGS	11592_1_ELAVL1_ELAV1	Inverse variance weighted	8	-0.0851553	0.112576	0.449395	-0.305804	0.135494	0.91837	0.736531	1.1451	NA	NA	NA	0.576958	ELAVL1
BCAC_BC_iCOGS	11593_21_CXCL9_MIG	Inverse variance weighted	6	-0.142428	0.148563	0.337708	-0.433612	0.148756	0.86725	0.648163	1.16039	NA	NA	NA	0.470581	CXCL9
BCAC_BC_iCOGS	11596_47_ZNF75D_ZN75D	Inverse variance weighted	2	-0.251491	0.170121	0.139326	-0.584927	0.081946	0.777641	0.557146	1.0854	NA	NA	NA	0.250619	ZNF75D
BCAC_BC_iCOGS	11601_26_DHX8_DHX8	Inverse variance weighted	123	-0.0251628	0.0123659	0.0418665	-0.0494	-0.000925521	0.975151	0.9518	0.999075	0.351127	0.522292	TRUE	0.097315	DHX8
BCAC_BC_iCOGS	11607_15_BRD1_BRD1	Inverse variance weighted	2	-0.385785	0.16323	0.0181061	-0.705716	-0.0658539	0.679917	0.493755	0.936268	0.47787	NA	TRUE	0.0529429	BRD1
BCAC_BC_iCOGS	11608_5_MAP1LC3B_MLP3B	Inverse variance weighted	10	-0.123237	0.110417	0.264374	-0.339654	0.0931793	0.884054	0.712017	1.09766	NA	NA	NA	0.39789	MAP1LC3B
BCAC_BC_iCOGS	11615_16_DAPP1_DAPP1	Inverse variance weighted	9	0.0165298	0.0698277	0.812873	-0.120333	0.153392	1.01667	0.886625	1.16578	NA	NA	NA	0.876457	DAPP1
BCAC_BC_iCOGS	11616_9_HSF1_HSF1	Wald ratio	rs7388446	0.0777958	0.278455	0.779951	-0.467977	0.623568	1.0809	0.626268	1.86557	NA	NA	NA	0.85239	HSF1
BCAC_BC_iCOGS	11617_1_ITGAL_LFA_1_alpha_L_chain	Inverse variance weighted	7	-0.253739	0.094324	0.00714356	-0.438614	-0.0688638	0.775894	0.64493	0.933454	0.468189	0.237425	TRUE	0.0253203	ITGAL
BCAC_BC_iCOGS	11618_83_MYB_MYB	Inverse variance weighted	12	-0.252831	0.0682145	0.000210221	-0.386531	-0.11913	0.776599	0.67941	0.887692	0.920327	0.125601	TRUE	0.00200596	MYB
BCAC_BC_iCOGS	11626_7_UBE2V1_UB2V1	Wald ratio	rs1354034	0.272057	0.222804	0.222064	-0.164639	0.708753	1.31266	0.8482	2.03146	NA	NA	NA	0.34721	UBE2V1
BCAC_BC_iCOGS	11633_89_AHSA1_AHSA1	Inverse variance weighted	9	-0.0725643	0.105055	0.489737	-0.278472	0.133343	0.930006	0.756939	1.14264	NA	NA	NA	0.615645	AHSA1
BCAC_BC_iCOGS	11636_33_TAGLN2_Transgelin_2	Inverse variance weighted	2	-0.298448	0.127199	0.0189604	-0.547758	-0.049138	0.741969	0.578245	0.95205	0.249189	NA	TRUE	0.0549422	TAGLN2
BCAC_BC_iCOGS	11638_42_B3GALT2_B3GT2	Inverse variance weighted	20	-0.0123136	0.0440484	0.779825	-0.0986485	0.0740213	0.987762	0.906061	1.07683	NA	NA	NA	0.85239	B3GALT2
BCAC_BC_iCOGS	11643_73_DTX3L_DTX3L	Inverse variance weighted	6	-0.108822	0.114672	0.342629	-0.333579	0.115935	0.89689	0.716355	1.12292	NA	NA	NA	0.474932	DTX3L
BCAC_BC_iCOGS	11645_9_P4HA1_P4HA1	Inverse variance weighted	2	-0.246786	0.1691	0.144454	-0.578222	0.0846511	0.781308	0.560895	1.08834	NA	NA	NA	0.257187	P4HA1
BCAC_BC_iCOGS	11646_4_CHST9_Carbohydrate_sulfotransferase_9	Inverse variance weighted	67	-0.0476356	0.0268365	0.0758923	-0.100235	0.00496384	0.953481	0.904625	1.00498	NA	NA	NA	0.156618	CHST9
BCAC_BC_iCOGS	11647_6_FZD10_Frizzled_10	Inverse variance weighted	63	-0.0714562	0.0216279	0.000953539	-0.113847	-0.0290655	0.931037	0.892395	0.971353	0.985105	0.0193197	TRUE	0.00559967	FZD10
BCAC_BC_iCOGS	11649_3_SMAP1_SMAP1	Inverse variance weighted	81	-0.0340856	0.0157083	0.0300133	-0.0648738	-0.00329741	0.966489	0.937186	0.996708	0.361796	0.557143	TRUE	0.0755464	SMAP1
BCAC_BC_iCOGS	11654_77_NRSN1_NRSN1	Inverse variance weighted	5	-0.271287	0.0933928	0.00367494	-0.454337	-0.088237	0.762398	0.634869	0.915544	0.892865	0.857984	TRUE	0.0147201	NRSN1
BCAC_BC_iCOGS	11656_110_EVL_EVL	Inverse variance weighted	79	-0.0859492	0.019997	1.72273e-05	-0.125143	-0.046755	0.917641	0.88237	0.954321	0.569477	0.0939759	TRUE	0.000368477	EVL
BCAC_BC_iCOGS	11657_86_SOCS7_SOCS7	Inverse variance weighted	5	-0.138139	0.153649	0.368624	-0.439292	0.163014	0.870978	0.644493	1.17705	NA	NA	NA	0.501117	SOCS7
BCAC_BC_iCOGS	11659_31_CLINT1_EPN4	Inverse variance weighted	4	-0.00415385	0.114728	0.971118	-0.229021	0.220713	0.995855	0.795312	1.24697	NA	NA	NA	0.983257	CLINT1
BCAC_BC_iCOGS	11664_32_ARFGAP2_ARFG2	Inverse variance weighted	2	0.184647	0.12766	0.148064	-0.0655653	0.43486	1.20279	0.936538	1.54475	NA	NA	NA	0.261599	ARFGAP2
BCAC_BC_iCOGS	11666_72_RGS8_RGS8	Inverse variance weighted	77	-0.0553619	0.0172288	0.00131206	-0.0891305	-0.0215934	0.946143	0.914726	0.978638	0.989176	0.0665467	TRUE	0.00683908	RGS8
BCAC_BC_iCOGS	11667_29_TNS2_TENC1	Inverse variance weighted	11	0.27379	0.0784499	0.000483018	0.120028	0.427552	1.31494	1.12753	1.5335	0.0166417	0.0617541	TRUE	0.00361598	TNS2
BCAC_BC_iCOGS	11669_39_SLCO5A1_SO5A1	Inverse variance weighted	2	-0.38568	0.159534	0.0156259	-0.698368	-0.0729932	0.679988	0.497397	0.929607	0.620561	NA	TRUE	0.0476122	SLCO5A1
BCAC_BC_iCOGS	11671_19_BRPF1_BRPF1	Inverse variance weighted	36	-0.0888665	0.0315028	0.00478883	-0.150612	-0.027121	0.914968	0.860181	0.973244	0.479764	0.00976204	TRUE	0.0182556	BRPF1
BCAC_BC_iCOGS	11672_17_KIF16B_KI16B	Inverse variance weighted	61	-0.0789149	0.0218551	0.00030522	-0.121751	-0.036079	0.924119	0.885369	0.964564	0.931174	0.017751	TRUE	0.00258841	KIF16B
BCAC_BC_iCOGS	11677_17_ZDHHC14_ZDH14	Wald ratio	rs374896	-0.501138	0.219757	0.022583	-0.931862	-0.0704137	0.605841	0.39382	0.932008	NA	NA	TRUE	0.0624557	ZDHHC14
BCAC_BC_iCOGS	11678_105_GJD2_CXD2	Inverse variance weighted	8	-0.257978	0.0711347	0.000287168	-0.397402	-0.118554	0.772612	0.672064	0.888204	0.689893	0.803026	TRUE	0.00247889	GJD2
BCAC_BC_iCOGS	11681_8_AGFG1_NUPL	Inverse variance weighted	7	0.251982	0.0736256	0.000620525	0.107676	0.396288	1.28657	1.11369	1.4863	0.988993	0.621673	TRUE	0.0043317	AGFG1
BCAC_BC_iCOGS	11682_7_TXNIP_TXNIP	Inverse variance weighted	65	-0.0637788	0.0196839	0.00119465	-0.102359	-0.0251984	0.938213	0.902705	0.975116	0.964401	0.0322058	TRUE	0.00642771	TXNIP
BCAC_BC_iCOGS	11683_19_GGA3_GGA3	Inverse variance weighted	3	0.213964	0.137304	0.119156	-0.0551515	0.483079	1.23858	0.946342	1.62106	NA	NA	NA	0.223183	GGA3
BCAC_BC_iCOGS	11690_47_ANAPC7_APC7	Wald ratio	rs1706435	0.471473	0.269705	0.0804454	-0.0571484	1.00009	1.60235	0.944454	2.71854	NA	NA	NA	0.163988	ANAPC7
BCAC_BC_iCOGS	11692_21_SHC4_SHC4	Inverse variance weighted	7	-0.170634	0.115165	0.138433	-0.396356	0.0550886	0.84313	0.672767	1.05663	NA	NA	NA	0.249719	SHC4
BCAC_BC_iCOGS	11696_7_CRABP2_RABP2	Inverse variance weighted	33	0.0413331	0.0271826	0.128367	-0.0119448	0.094611	1.0422	0.988126	1.09923	NA	NA	NA	0.235277	CRABP2
BCAC_BC_iCOGS	11699_16_PTP4A2_TP4A2	Wald ratio	rs4541868	0.337597	0.235243	0.15126	-0.12348	0.798674	1.40158	0.883839	2.22259	NA	NA	NA	0.264294	PTP4A2
BCAC_BC_iCOGS	11708_2_LCN1_LCN1	Inverse variance weighted	12	0.0796164	0.0747634	0.286916	-0.0669199	0.226153	1.08287	0.93527	1.25377	NA	NA	NA	0.422053	LCN1
BCAC_BC_iCOGS	11709_29_CPT1B_CPT1B	Inverse variance weighted	203	0.012548	0.0111771	0.261584	-0.00935908	0.0344551	1.01263	0.990685	1.03506	NA	NA	NA	0.394721	CPT1B
BCAC_BC_iCOGS	11715_1_POU2F1_PO2F1	Inverse variance weighted	3	-0.34728	0.105943	0.00104543	-0.554928	-0.139633	0.706607	0.574114	0.869677	0.753228	0.880141	TRUE	0.00594925	POU2F1
BCAC_BC_iCOGS	11716_28_LRIT2_LRIT2	Inverse variance weighted	3	0.063341	0.0686238	0.355998	-0.0711618	0.197844	1.06539	0.931311	1.21877	NA	NA	NA	0.488007	LRIT2
BCAC_BC_iCOGS	11825_27_PPARGC1A_PRGC1	Inverse variance weighted	6	-0.233532	0.0888306	0.00856457	-0.407641	-0.0594244	0.791732	0.665218	0.942307	0.412294	0.752877	TRUE	0.0291895	PPARGC1A
BCAC_BC_iCOGS	11837_7_TNFRSF18_GITR	Inverse variance weighted	2	-0.245715	0.327326	0.452849	-0.887275	0.395845	0.782145	0.411776	1.48564	NA	NA	NA	0.580364	TNFRSF18
BCAC_BC_iCOGS	11838_130_PIEZO1_FA38A	Inverse variance weighted	6	-0.253821	0.136958	0.0638439	-0.522259	0.0146178	0.775831	0.593179	1.01473	NA	NA	NA	0.136154	PIEZO1
BCAC_BC_iCOGS	11872_9_PCDHGB1_PCDGD	Inverse variance weighted	39	-0.0514125	0.0345806	0.137083	-0.119191	0.0163656	0.949887	0.887639	1.0165	NA	NA	NA	0.247491	PCDHGB1
BCAC_BC_iCOGS	11910_27_DLX4_DLX4	Inverse variance weighted	29	-0.105313	0.0371289	0.00456248	-0.178085	-0.0325399	0.900043	0.836871	0.967984	0.822965	0.302458	TRUE	0.0175623	DLX4
BCAC_BC_iCOGS	11926_23_AAGAB_P34	Inverse variance weighted	72	0.0177169	0.0159501	0.26667	-0.0135454	0.0489792	1.01787	0.986546	1.0502	NA	NA	NA	0.399958	AAGAB
BCAC_BC_iCOGS	11934_9_INTS3_INT3	Inverse variance weighted	7	-0.329468	0.0996868	0.000949667	-0.524854	-0.134082	0.719307	0.591642	0.874519	0.365966	0.733109	TRUE	0.00559967	INTS3
BCAC_BC_iCOGS	11952_1_IGDCC3_IGDC3	Inverse variance weighted	11	-0.247855	0.0644577	0.000120435	-0.374193	-0.121518	0.780473	0.687844	0.885575	0.340349	0.553839	TRUE	0.0013172	IGDCC3
BCAC_BC_iCOGS	11955_1_ARHGAP1_RHG01	Inverse variance weighted	4	0.137172	0.0952374	0.149779	-0.0494937	0.323837	1.14703	0.951711	1.38242	NA	NA	NA	0.262764	ARHGAP1
BCAC_BC_iCOGS	11967_23_CRABP1_RABP1	Inverse variance weighted	73	-0.0607606	0.0191612	0.00151905	-0.0983165	-0.0232046	0.941049	0.906362	0.977063	0.984952	0.338237	TRUE	0.00754657	CRABP1
BCAC_BC_iCOGS	11969_5_S100A2_S100A2	Inverse variance weighted	11	-0.220356	0.0596891	0.000222726	-0.337347	-0.103366	0.802233	0.713661	0.901797	0.43805	0.910347	TRUE	0.00208872	S100A2
BCAC_BC_iCOGS	11988_24_PTPRH_PTPRH	Inverse variance weighted	14	-0.192234	0.0466371	3.7575e-05	-0.283642	-0.100825	0.825114	0.753036	0.904091	0.453246	0.606477	TRUE	0.000625098	PTPRH
BCAC_BC_iCOGS	11989_35_EMC1_EMC1	Inverse variance weighted	4	-0.0773889	0.249114	0.756062	-0.565652	0.410874	0.92553	0.56799	1.50814	NA	NA	NA	0.834262	EMC1
BCAC_BC_iCOGS	12001_7_TJP1_ZO1	Inverse variance weighted	61	-0.0567023	0.0200566	0.00469702	-0.0960132	-0.0173913	0.944875	0.908452	0.982759	0.899911	0.0821066	TRUE	0.0180004	TJP1
BCAC_BC_iCOGS	12008_3_CD7_CD7	Inverse variance weighted	25	-0.0779219	0.0394047	0.0479877	-0.155155	-0.000688685	0.925037	0.856282	0.999312	0.824656	0.0595638	TRUE	0.108459	CD7
BCAC_BC_iCOGS	12014_19_PTS_PTPS	Inverse variance weighted	8	-0.162942	0.0835014	0.0510128	-0.326605	0.000720431	0.84964	0.721369	1.00072	NA	NA	NA	0.113909	PTS
BCAC_BC_iCOGS	12016_60_CBL_CBL	Inverse variance weighted	10	0.0747971	0.0519949	0.150279	-0.0271129	0.176707	1.07767	0.973251	1.19328	NA	NA	NA	0.263428	CBL
BCAC_BC_iCOGS	12018_84_TPK1_TPK1	Inverse variance weighted	2	-0.393382	0.129495	0.0023829	-0.647192	-0.139573	0.674771	0.523514	0.86973	0.848543	NA	TRUE	0.0105469	TPK1
BCAC_BC_iCOGS	12020_39_BPGM_PMGE	Inverse variance weighted	2	-0.188891	0.137478	0.169448	-0.458347	0.0805648	0.827876	0.632328	1.0839	NA	NA	NA	0.285726	BPGM
BCAC_BC_iCOGS	12022_12_SMAD4_SMAD4	Inverse variance weighted	3	-0.00832307	0.234862	0.97173	-0.468653	0.452006	0.991711	0.625845	1.57146	NA	NA	NA	0.983257	SMAD4
BCAC_BC_iCOGS	12030_82_DES_Desmin	Inverse variance weighted	73	-0.0605409	0.0184575	0.00103799	-0.0967176	-0.0243643	0.941255	0.907812	0.97593	0.965462	0.0605871	TRUE	0.00593022	DES
BCAC_BC_iCOGS	12033_3_BUB1_BUB1	Inverse variance weighted	3	0.00938472	0.287445	0.973955	-0.554007	0.572777	1.00943	0.574642	1.77318	NA	NA	NA	0.983522	BUB1
BCAC_BC_iCOGS	12034_28_CAP1_CAP_1	Wald ratio	rs10922098	-0.417344	0.186021	0.0248623	-0.781945	-0.0527436	0.658794	0.457515	0.948623	NA	NA	TRUE	0.064836	CAP1
BCAC_BC_iCOGS	12041_33_HSPA1L_HS71L	Inverse variance weighted	96	-0.0578456	0.0167489	0.000552944	-0.0906733	-0.0250178	0.943796	0.913316	0.975293	0.885065	0.504817	TRUE	0.00394882	HSPA1L
BCAC_BC_iCOGS	12046_51_TARDBP_TADBP	Inverse variance weighted	17	-0.142918	0.0447492	0.00140433	-0.230627	-0.0552098	0.866825	0.794036	0.946287	0.357484	0.262603	TRUE	0.00715912	TARDBP
BCAC_BC_iCOGS	12329_21_RPS6KA1_KS6A1	Inverse variance weighted	665	-0.0213896	0.00497997	1.74599e-05	-0.0311503	-0.0116288	0.978838	0.96933	0.988439	0.973377	0.0795919	TRUE	0.000371623	RPS6KA1
BCAC_BC_iCOGS	12332_7_EEF2K_EF2K	Inverse variance weighted	15	-0.283551	0.0545889	2.05485e-07	-0.390545	-0.176557	0.753105	0.676688	0.838151	0.854585	0.999408	TRUE	1.29306e-05	EEF2K
BCAC_BC_iCOGS	12333_87_RPIA_RPIA	Inverse variance weighted	37	-0.0462031	0.0339528	0.173576	-0.11275	0.0203444	0.954848	0.893374	1.02055	NA	NA	NA	0.290991	RPIA
BCAC_BC_iCOGS	12334_25_SHMT1_cSHMT	Inverse variance weighted	390	-0.0173354	0.00697109	0.0128914	-0.0309987	-0.00367205	0.982814	0.969477	0.996335	0.0629799	0.0743786	TRUE	0.0405613	SHMT1
BCAC_BC_iCOGS	12338_27_EGFLAM_EGFLA	Inverse variance weighted	71	-0.0847381	0.0204675	3.47112e-05	-0.124854	-0.0446218	0.918753	0.882625	0.956359	0.946117	0.917894	TRUE	0.000586443	EGFLAM
BCAC_BC_iCOGS	12340_17_AARS_SYAC	Wald ratio	rs1354034	0.309465	0.25344	0.222064	-0.187277	0.806206	1.3627	0.829214	2.2394	NA	NA	NA	0.34721	AARS
BCAC_BC_iCOGS	12341_8_DUSP6_DUS6	Inverse variance weighted	10	-0.0020187	0.0781323	0.979387	-0.155158	0.151121	0.997983	0.85628	1.16314	NA	NA	NA	0.987575	DUSP6
BCAC_BC_iCOGS	12343_14_ACAP2_CENB2	Inverse variance weighted	2	-0.11971	0.279853	0.668826	-0.668223	0.428803	0.887178	0.512619	1.53542	NA	NA	NA	0.768469	ACAP2
BCAC_BC_iCOGS	12345_4_ANAPC10_APC10	Inverse variance weighted	4	-0.262135	0.182536	0.150982	-0.619905	0.0956361	0.769408	0.537995	1.10036	NA	NA	NA	0.263996	ANAPC10
BCAC_BC_iCOGS	12347_29_CCM2_CCM2	Inverse variance weighted	26	-0.0638962	0.0474461	0.178073	-0.15689	0.0290981	0.938102	0.854798	1.02953	NA	NA	NA	0.297154	CCM2
BCAC_BC_iCOGS	12348_46_SARS2_SYSM	Inverse variance weighted	3	0.134495	0.109754	0.220415	-0.0806224	0.349613	1.14396	0.922542	1.41852	NA	NA	NA	0.34721	SARS2
BCAC_BC_iCOGS	12350_86_ETS2_ETS2	Inverse variance weighted	56	-0.0281456	0.0254113	0.268034	-0.0779517	0.0216606	0.972247	0.925009	1.0219	NA	NA	NA	0.401174	ETS2
BCAC_BC_iCOGS	12355_223_MRRF_RRFM	Inverse variance weighted	11	-0.15076	0.0788207	0.0557865	-0.305249	0.00372825	0.860054	0.73694	1.00374	NA	NA	NA	0.122336	MRRF
BCAC_BC_iCOGS	12356_65_SRI_Sorcin	Inverse variance weighted	6	-0.157131	0.0649834	0.0156051	-0.284499	-0.0297639	0.854592	0.752391	0.970675	0.544182	0.13832	TRUE	0.0475824	SRI
BCAC_BC_iCOGS	12357_41_SNAP29_SNP29	Inverse variance weighted	6	-0.218591	0.10937	0.0456466	-0.432956	-0.00422676	0.80365	0.648589	0.995782	0.121751	0.77199	TRUE	0.104369	SNAP29
BCAC_BC_iCOGS	12361_102_RRAS2_RRAS2	Inverse variance weighted	3	0.014825	0.106691	0.889487	-0.194289	0.223939	1.01494	0.82342	1.25099	NA	NA	NA	0.927733	RRAS2
BCAC_BC_iCOGS	12363_70_TRIB2_TRIB2	Inverse variance weighted	5	-0.129826	0.181438	0.474275	-0.485444	0.225792	0.878248	0.615424	1.25331	NA	NA	NA	0.601783	TRIB2
BCAC_BC_iCOGS	12366_16_CRYGD_CRGD	Inverse variance weighted	11	-0.210943	0.0544681	0.000107602	-0.317701	-0.104185	0.80982	0.727821	0.901058	0.748696	0.136559	TRUE	0.00121352	CRYGD
BCAC_BC_iCOGS	12367_52_TMEM57_MACOI	Inverse variance weighted	2	0.234561	0.177383	0.186056	-0.113111	0.582232	1.26435	0.893052	1.79003	NA	NA	NA	0.307759	TMEM57
BCAC_BC_iCOGS	12370_30_APOF_Apo_F	Inverse variance weighted	24	0.201538	0.0393667	3.06327e-07	0.12438	0.278697	1.22328	1.13245	1.32141	0.688912	0.4935	TRUE	1.76677e-05	APOF
BCAC_BC_iCOGS	12373_73_TRA2B_TRA2B	Wald ratio	rs7080536	0.111839	0.122748	0.362229	-0.128747	0.352424	1.11833	0.879197	1.42251	NA	NA	NA	0.494746	TRA2B
BCAC_BC_iCOGS	12376_85_CDKN2D_p19_INK4d	Inverse variance weighted	10	0.10483	0.0585979	0.0736189	-0.0100217	0.219682	1.11052	0.990028	1.24568	NA	NA	NA	0.153458	CDKN2D
BCAC_BC_iCOGS	12378_71_TAPBP_TPSN	Inverse variance weighted	69	0.0384712	0.0254252	0.130251	-0.0113622	0.0883047	1.03922	0.988702	1.09232	NA	NA	NA	0.238	TAPBP
BCAC_BC_iCOGS	12381_26_CBR1_CBR1	Inverse variance weighted	25	0.00784742	0.0255773	0.758986	-0.042284	0.0579789	1.00788	0.958597	1.05969	NA	NA	NA	0.836002	CBR1
BCAC_BC_iCOGS	12382_2_DDX58_DDX58	Inverse variance weighted	40	0.0574577	0.0267965	0.0320154	0.00493643	0.109979	1.05914	1.00495	1.11625	0.428562	0.0105153	TRUE	0.0793893	DDX58
BCAC_BC_iCOGS	12384_92_COPS7B_CSN7B	Inverse variance weighted	544	0.0130256	0.00599595	0.029826	0.0012735	0.0247776	1.01311	1.00127	1.02509	0.130202	0.731767	TRUE	0.0751187	COPS7B
BCAC_BC_iCOGS	12385_4_CAPN3_CAN3	Inverse variance weighted	6	-0.144076	0.0977471	0.14049	-0.335661	0.0475081	0.865822	0.714866	1.04865	NA	NA	NA	0.252069	CAPN3
BCAC_BC_iCOGS	12386_11_RNPEP_AMPB	Inverse variance weighted	83	0.0245119	0.0161023	0.127942	-0.00704847	0.0560724	1.02481	0.992976	1.05767	NA	NA	NA	0.234894	RNPEP
BCAC_BC_iCOGS	12387_7_PDLIM4_PDLI4	Inverse variance weighted	23	-0.187711	0.0288378	7.55465e-11	-0.244234	-0.131189	0.828854	0.783305	0.877052	0.394745	0.00326619	TRUE	1.2149e-08	PDLIM4
BCAC_BC_iCOGS	12389_4_ORC6L_ORC6	Inverse variance weighted	14	-0.195238	0.0597439	0.00108345	-0.312335	-0.0781396	0.822639	0.731736	0.924835	0.160243	0.482427	TRUE	0.00607587	ORC6L
BCAC_BC_iCOGS	12391_27_PDZD7_PDZD7	Inverse variance weighted	34	-0.112517	0.0348786	0.0012555	-0.180879	-0.0441551	0.893582	0.834536	0.956806	0.374256	0.405262	TRUE	0.00663184	PDZD7
BCAC_BC_iCOGS	12392_30_ARL1_ARL1	Inverse variance weighted	14	0.0232883	0.0783575	0.766309	-0.130292	0.176869	1.02356	0.877839	1.19347	NA	NA	NA	0.841719	ARL1
BCAC_BC_iCOGS	12394_53_C16orf54_CP054	Wald ratio	rs2031090	-0.324767	0.339143	0.338258	-0.989487	0.339953	0.722695	0.371767	1.40488	NA	NA	NA	0.470971	C16orf54
BCAC_BC_iCOGS	12395_86_DARS2_SYDM	Inverse variance weighted	21	-0.102813	0.0365249	0.00487948	-0.174402	-0.0312245	0.902295	0.839959	0.969258	0.999933	0.780792	TRUE	0.0185361	DARS2
BCAC_BC_iCOGS	12396_19_HIBCH_HIBCH	Inverse variance weighted	97	-0.037013	0.0161163	0.0216403	-0.0686009	-0.00542511	0.963664	0.933699	0.99459	0.917216	0.187808	TRUE	0.0612131	HIBCH
BCAC_BC_iCOGS	12398_15_PAX4_PAX4	Wald ratio	rs10922098	-0.449209	0.200223	0.0248623	-0.841647	-0.0567706	0.638133	0.431	0.944811	NA	NA	TRUE	0.064836	PAX4
BCAC_BC_iCOGS	12399_194_CCDC50_CCD50	Inverse variance weighted	9	0.0720821	0.0699468	0.302762	-0.0650135	0.209178	1.07474	0.937055	1.23266	NA	NA	NA	0.438783	CCDC50
BCAC_BC_iCOGS	12400_25_UBE2T_UBE2T	Inverse variance weighted	17	-0.178407	0.0432662	3.73213e-05	-0.263209	-0.093605	0.836602	0.768582	0.910642	0.938704	0.709548	TRUE	0.000623265	UBE2T
BCAC_BC_iCOGS	12401_3_STAMBPL1_STALP	Inverse variance weighted	11	-0.117937	0.0604093	0.0509033	-0.236339	0.000465509	0.888752	0.789513	1.00047	NA	NA	NA	0.113909	STAMBPL1
BCAC_BC_iCOGS	12403_30_RAB39B_RB39B	Inverse variance weighted	34	-0.0872911	0.0346998	0.0118828	-0.155303	-0.0192795	0.91641	0.856156	0.980905	0.268359	0.179214	TRUE	0.038162	RAB39B
BCAC_BC_iCOGS	12406_119_DIRAS3_ARHI	Wald ratio	rs6695321	-0.236276	0.217194	0.276657	-0.661976	0.189423	0.789563	0.515831	1.20855	NA	NA	NA	0.410937	DIRAS3
BCAC_BC_iCOGS	12408_333_RAB22A_RB22A	Inverse variance weighted	12	0.0487068	0.0939389	0.604113	-0.135413	0.232827	1.04991	0.873355	1.26216	NA	NA	NA	0.717467	RAB22A
BCAC_BC_iCOGS	12409_90_RAB7B_RAB7B	Wald ratio	rs1804145	0.130211	0.189532	0.492076	-0.241273	0.501694	1.13907	0.785627	1.65152	NA	NA	NA	0.617692	RAB7B
BCAC_BC_iCOGS	12411_60_MAX_MAX	Inverse variance weighted	14	-0.0433303	0.0573846	0.450197	-0.155804	0.0691434	0.957595	0.855727	1.07159	NA	NA	NA	0.577649	MAX
BCAC_BC_iCOGS	12415_122_EDF1_EDF1	Inverse variance weighted	45	-0.0784329	0.0268366	0.0034711	-0.131033	-0.0258332	0.924564	0.877189	0.974498	0.60329	0.188043	TRUE	0.0140855	EDF1
BCAC_BC_iCOGS	12417_46_TPRKB_TPRKB	Inverse variance weighted	33	-0.0407078	0.0325561	0.211158	-0.104518	0.0231022	0.96011	0.900759	1.02337	NA	NA	NA	0.340835	TPRKB
BCAC_BC_iCOGS	12420_10_GPD1L_GPD1L	Inverse variance weighted	119	-0.0542214	0.0136636	7.2382e-05	-0.0810019	-0.0274408	0.947222	0.922192	0.972932	0.892946	0.138231	TRUE	0.000970008	GPD1L
BCAC_BC_iCOGS	12422_143_ALOX15B_LX15B	Wald ratio	rs9910732	0.0274333	0.165331	0.868212	-0.296615	0.351481	1.02781	0.74333	1.42117	NA	NA	NA	0.912558	ALOX15B
BCAC_BC_iCOGS	12423_38_A1CF_A1CF	Inverse variance weighted	21	0.0556763	0.0313165	0.0754272	-0.00570405	0.117057	1.05726	0.994312	1.12418	NA	NA	NA	0.15588	A1CF
BCAC_BC_iCOGS	12424_107_THYN1_THYN1	Wald ratio	rs12278812	0.0280464	0.268356	0.916763	-0.497931	0.554024	1.02844	0.607787	1.74024	NA	NA	NA	0.945956	THYN1
BCAC_BC_iCOGS	12425_104_ARF6_ARF6	Inverse variance weighted	18	-0.0868445	0.0525288	0.0982753	-0.189801	0.016112	0.91682	0.827124	1.01624	NA	NA	NA	0.19178	ARF6
BCAC_BC_iCOGS	12427_8_CDC25B_MPIP2	Inverse variance weighted	30	-0.0781845	0.0369975	0.0345804	-0.1507	-0.00566941	0.924794	0.860106	0.994347	0.0407929	0.710473	TRUE	0.0841167	CDC25B
BCAC_BC_iCOGS	12428_2_LYPLAL1_LYPL1	Inverse variance weighted	13	-0.0917044	0.045831	0.0454003	-0.181533	-0.00187571	0.912375	0.833991	0.998126	0.822324	0.5274	TRUE	0.10397	LYPLAL1
BCAC_BC_iCOGS	12430_78_PAIP1_PAIP1	Inverse variance weighted	3	-0.322816	0.112214	0.00401733	-0.542754	-0.102877	0.724107	0.581145	0.902238	0.60275	0.970548	TRUE	0.0157649	PAIP1
BCAC_BC_iCOGS	12431_13_PELO_PELO	Inverse variance weighted	3	0.0159055	0.28386	0.955316	-0.540461	0.572272	1.01603	0.58248	1.77229	NA	NA	NA	0.974162	PELO
BCAC_BC_iCOGS	12432_23_CACYBP_CYBP	Inverse variance weighted	18	-0.0419468	0.0240214	0.0807714	-0.0890286	0.0051351	0.958921	0.914819	1.00515	NA	NA	NA	0.164421	CACYBP
BCAC_BC_iCOGS	12433_8_ARL11_ARL11	Inverse variance weighted	47	0.0309239	0.0275857	0.262283	-0.0231441	0.0849919	1.03141	0.977122	1.08871	NA	NA	NA	0.395566	ARL11
BCAC_BC_iCOGS	12436_84_GSTO1_GST_omega_1	Inverse variance weighted	606	0.00214225	0.00557685	0.700879	-0.00878836	0.0130729	1.00214	0.99125	1.01316	NA	NA	NA	0.792711	GSTO1
BCAC_BC_iCOGS	12437_18_ULK3_ULK3	Inverse variance weighted	9	-0.215221	0.0743966	0.00381711	-0.361039	-0.0694041	0.806363	0.696952	0.93295	0.220822	0.798372	TRUE	0.0152054	ULK3
BCAC_BC_iCOGS	12438_127_MPG_3MG	Inverse variance weighted	2	0.0288492	0.15263	0.850082	-0.270305	0.328004	1.02927	0.763146	1.38819	NA	NA	NA	0.901136	MPG
BCAC_BC_iCOGS	12439_67_IRF9_ISGF3	Inverse variance weighted	12	-0.0833344	0.0936793	0.373696	-0.266946	0.100277	0.920043	0.765715	1.10548	NA	NA	NA	0.505479	IRF9
BCAC_BC_iCOGS	12442_4_RHOD_RHOD	Inverse variance weighted	7	-0.0316255	0.0732765	0.666038	-0.175247	0.111996	0.968869	0.839249	1.11851	NA	NA	NA	0.766623	RHOD
BCAC_BC_iCOGS	12444_39_NR5A2_NR5A2	Inverse variance weighted	2	-0.479977	0.192487	0.0126471	-0.857251	-0.102703	0.618798	0.424327	0.902395	0.747251	NA	TRUE	0.0399662	NR5A2
BCAC_BC_iCOGS	12445_50_ANKRD27_ANR27	Inverse variance weighted	25	-0.105771	0.0442505	0.0168355	-0.192502	-0.0190401	0.89963	0.824892	0.98114	0.103745	0.378201	TRUE	0.0504137	ANKRD27
BCAC_BC_iCOGS	12449_16_PPIH_PPIH	Inverse variance weighted	13	0.0768404	0.0453754	0.0903725	-0.0120955	0.165776	1.07987	0.987977	1.18031	NA	NA	NA	0.179999	PPIH
BCAC_BC_iCOGS	12450_42_PMVK_PMVK	Inverse variance weighted	31	-0.0241792	0.0459563	0.598794	-0.114254	0.0658951	0.976111	0.892032	1.06811	NA	NA	NA	0.713101	PMVK
BCAC_BC_iCOGS	12451_62_BACH1_BACH1	Inverse variance weighted	63	-0.0655765	0.0200805	0.00109203	-0.104934	-0.0262186	0.936527	0.900384	0.974122	0.935462	0.173467	TRUE	0.00608176	BACH1
BCAC_BC_iCOGS	12452_32_SUV420H2_SV422	Inverse variance weighted	46	-0.0998503	0.0286656	0.000495309	-0.156035	-0.0436657	0.904973	0.855529	0.957274	0.922359	0.169369	TRUE	0.0036889	SUV420H2
BCAC_BC_iCOGS	12454_105_NTMT1_NTM1A	Wald ratio	rs1354034	0.184297	0.150932	0.222064	-0.11153	0.480123	1.20237	0.894465	1.61627	NA	NA	NA	0.34721	NTMT1
BCAC_BC_iCOGS	12455_48_MYNN_MYNN	Inverse variance weighted	39	-0.106553	0.032332	0.000982119	-0.169924	-0.0431825	0.898927	0.843729	0.957737	0.92319	0.733689	TRUE	0.0057163	MYNN
BCAC_BC_iCOGS	12456_5_PFKFB3_F263	Inverse variance weighted	37	-0.0956252	0.0286648	0.000850007	-0.151808	-0.0394421	0.908805	0.859153	0.961326	0.541345	0.0109087	TRUE	0.00537224	PFKFB3
BCAC_BC_iCOGS	12457_10_ADI1_MTND	Inverse variance weighted	9	0.100881	0.0702023	0.150718	-0.0367158	0.238477	1.10614	0.96395	1.26931	NA	NA	NA	0.26382	ADI1
BCAC_BC_iCOGS	12458_79_CHP1_CHP1	Inverse variance weighted	5	0.236914	0.131884	0.072433	-0.0215779	0.495407	1.26733	0.978653	1.64117	NA	NA	NA	0.151422	CHP1
BCAC_BC_iCOGS	12459_13_PLEKHA1_PKHA1	Inverse variance weighted	41	-0.0457841	0.0220779	0.0381024	-0.0890568	-0.00251139	0.955248	0.914794	0.997492	0.42166	0.830647	TRUE	0.0904048	PLEKHA1
BCAC_BC_iCOGS	12460_18_PSMA7_PSA7	Inverse variance weighted	5	-0.0872533	0.0823762	0.289506	-0.248711	0.0742041	0.916445	0.779806	1.07703	NA	NA	NA	0.424818	PSMA7
BCAC_BC_iCOGS	12461_8_SIRT5_SIRT5	Inverse variance weighted	3	0.169096	0.113059	0.134748	-0.0525004	0.390692	1.18423	0.948854	1.478	NA	NA	NA	0.244393	SIRT5
BCAC_BC_iCOGS	12462_20_SETMAR_SETMR	Inverse variance weighted	4	-0.305019	0.123633	0.0136203	-0.54734	-0.0626976	0.737109	0.578486	0.939227	0.504412	0.357792	TRUE	0.042333	SETMAR
BCAC_BC_iCOGS	12463_7_KLHL13_KLH13	Inverse variance weighted	58	-0.0661756	0.0229684	0.00396211	-0.111194	-0.0211576	0.935966	0.894765	0.979065	0.615614	0.0675488	TRUE	0.0156538	KLHL13
BCAC_BC_iCOGS	12469_19_MAPRE1_MARE1	Inverse variance weighted	4	-0.07085	0.163313	0.664412	-0.390943	0.249243	0.931602	0.676418	1.28305	NA	NA	NA	0.765625	MAPRE1
BCAC_BC_iCOGS	12471_47_STAU1_STAU1	Inverse variance weighted	9	0.0628769	0.0749283	0.401379	-0.0839826	0.209736	1.0649	0.919447	1.23335	NA	NA	NA	0.532149	STAU1
BCAC_BC_iCOGS	12473_48_KCTD5_KCTD5	Inverse variance weighted	43	-0.105615	0.0296187	0.000362717	-0.163668	-0.0475624	0.899771	0.849024	0.953551	0.865747	0.133252	TRUE	0.002927	KCTD5
BCAC_BC_iCOGS	12475_48_CLIC5_CLIC5	Inverse variance weighted	6	-0.00883158	0.0931431	0.92446	-0.191392	0.173729	0.991207	0.825809	1.18973	NA	NA	NA	0.951637	CLIC5
BCAC_BC_iCOGS	12476_50_TIGAR_TIGAR	Inverse variance weighted	2	-0.428659	0.142589	0.00264486	-0.708133	-0.149185	0.651382	0.492563	0.86141	0.754485	NA	TRUE	0.0113143	TIGAR
BCAC_BC_iCOGS	12478_15_RPL30_RL30	Inverse variance weighted	4	0.149677	0.0843576	0.0760103	-0.0156635	0.315018	1.16146	0.984459	1.37028	NA	NA	NA	0.156787	RPL30
BCAC_BC_iCOGS	12479_50_PRKAR1B_KAP1	Inverse variance weighted	5	-0.285339	0.103134	0.00566306	-0.487482	-0.0831961	0.751759	0.614171	0.920171	0.476745	0.639849	TRUE	0.0209625	PRKAR1B
BCAC_BC_iCOGS	12480_9_OTUD5_OTUD5	Inverse variance weighted	68	-0.0565389	0.0188866	0.00275702	-0.0935566	-0.0195213	0.94503	0.910686	0.980668	0.969789	0.0312923	TRUE	0.011679	OTUD5
BCAC_BC_iCOGS	12482_5_BPTF_BPTF	Inverse variance weighted	19	-0.0632472	0.0654477	0.333855	-0.191525	0.0650303	0.938711	0.825699	1.06719	NA	NA	NA	0.46686	BPTF
BCAC_BC_iCOGS	12484_67_PITPNB_PIPNB	Inverse variance weighted	84	-0.0529347	0.0169461	0.00178581	-0.086149	-0.0197204	0.948442	0.917458	0.980473	0.987635	0.0409617	TRUE	0.00844264	PITPNB
BCAC_BC_iCOGS	12486_8_GLRX2_GLRX2	Inverse variance weighted	62	-0.00272124	0.0194808	0.888907	-0.0409037	0.0354612	0.997282	0.959922	1.0361	NA	NA	NA	0.92735	GLRX2
BCAC_BC_iCOGS	12488_9_MCTS1_MCTS1	Inverse variance weighted	8	-0.016906	0.0762136	0.824451	-0.166285	0.132473	0.983236	0.846805	1.14165	NA	NA	NA	0.884111	MCTS1
BCAC_BC_iCOGS	12493_42_OTUB2_OTUB2	Inverse variance weighted	6	-0.183146	0.110013	0.095959	-0.39877	0.0324793	0.832647	0.671145	1.03301	NA	NA	NA	0.188224	OTUB2
BCAC_BC_iCOGS	12494_99_GABARAPL2_GBRL2	Inverse variance weighted	20	-0.041496	0.0569704	0.466382	-0.153158	0.0701659	0.959353	0.857994	1.07269	NA	NA	NA	0.593676	GABARAPL2
BCAC_BC_iCOGS	12497_29_NUDT16L1_SDOS	Inverse variance weighted	2	0.273297	0.196014	0.163235	-0.11089	0.657483	1.31429	0.895037	1.92993	NA	NA	NA	0.277838	NUDT16L1
BCAC_BC_iCOGS	12498_12_TAX1BP3_TX1B3	Inverse variance weighted	17	-0.0239685	0.0512546	0.640045	-0.124428	0.0764906	0.976316	0.883002	1.07949	NA	NA	NA	0.747575	TAX1BP3
BCAC_BC_iCOGS	12499_108_SH3GL2_SH3G2	Inverse variance weighted	2	0.217378	0.158041	0.168991	-0.0923825	0.527138	1.24281	0.911756	1.69408	NA	NA	NA	0.285066	SH3GL2
BCAC_BC_iCOGS	12500_88_UBA2_SAE2	Inverse variance weighted	24	0.0271953	0.0325248	0.403077	-0.0365534	0.0909439	1.02757	0.964107	1.09521	NA	NA	NA	0.533748	UBA2
BCAC_BC_iCOGS	12501_10_TBCA_TBCA	Inverse variance weighted	303	0.0212138	0.00797015	0.00777586	0.00559226	0.0368352	1.02144	1.00561	1.03752	0.00557945	0.0485923	TRUE	0.027228	TBCA
BCAC_BC_iCOGS	12503_5_GPR68_SPR1	Inverse variance weighted	4	-0.154846	0.0860224	0.0718511	-0.32345	0.0137584	0.856547	0.723648	1.01385	NA	NA	NA	0.150351	GPR68
BCAC_BC_iCOGS	12504_26_LMOD1_LMOD1	Inverse variance weighted	20	-0.140552	0.0436847	0.0012935	-0.226174	-0.05493	0.868878	0.797579	0.946551	0.401965	0.850159	TRUE	0.00675855	LMOD1
BCAC_BC_iCOGS	12507_16_ITPKC_IP3KC	Inverse variance weighted	5	-0.176233	0.126902	0.164913	-0.42496	0.0724942	0.838423	0.653796	1.07519	NA	NA	NA	0.279712	ITPKC
BCAC_BC_iCOGS	12508_9_VPS24_CHMP3	Inverse variance weighted	5	-0.115293	0.1759	0.51218	-0.460058	0.229472	0.891105	0.631247	1.25794	NA	NA	NA	0.636373	VPS24
BCAC_BC_iCOGS	12509_115_COMMD1_COMD1	Inverse variance weighted	31	0.132187	0.0638384	0.0383912	0.00706396	0.25731	1.14132	1.00709	1.29345	0.00619999	0.583931	TRUE	0.0909904	COMMD1
BCAC_BC_iCOGS	12510_3_STAP1_STAP1	Inverse variance weighted	20	0.0499112	0.0575583	0.385864	-0.0629031	0.162726	1.05118	0.939034	1.17671	NA	NA	NA	0.517905	STAP1
BCAC_BC_iCOGS	12511_83_SLC41A2_S41A2	Inverse variance weighted	48	-0.0985469	0.0262922	0.000178153	-0.15008	-0.0470141	0.906153	0.860639	0.954074	0.962074	0.0677272	TRUE	0.00178943	SLC41A2
BCAC_BC_iCOGS	12513_8_GLTP_GLTP	Inverse variance weighted	5	-0.196769	0.140123	0.160242	-0.471411	0.0778725	0.82138	0.624121	1.08098	NA	NA	NA	0.274358	GLTP
BCAC_BC_iCOGS	12514_16_METTL1_METTL1	Inverse variance weighted	39	0.057553	0.0365294	0.115136	-0.0140447	0.129151	1.05924	0.986053	1.13786	NA	NA	NA	0.217261	METTL1
BCAC_BC_iCOGS	12515_45_UCK2_UCK2	Inverse variance weighted	7	-0.0684882	0.132207	0.604432	-0.327614	0.190638	0.933804	0.720641	1.21002	NA	NA	NA	0.717649	UCK2
BCAC_BC_iCOGS	12516_13_TEAD4_TEAD4	Inverse variance weighted	18	-0.158021	0.0441796	0.000347852	-0.244613	-0.0714288	0.853832	0.783008	0.931063	0.805315	0.271	TRUE	0.00283904	TEAD4
BCAC_BC_iCOGS	12517_52_PDCD5_TFAR19	Inverse variance weighted	72	0.0175437	0.0156831	0.263295	-0.0131952	0.0482826	1.0177	0.986892	1.04947	NA	NA	NA	0.396678	PDCD5
BCAC_BC_iCOGS	12518_289_PBRM1_PB1	Wald ratio	rs1354034	0.258786	0.211936	0.222064	-0.156608	0.674179	1.29536	0.855039	1.96242	NA	NA	NA	0.34721	PBRM1
BCAC_BC_iCOGS	12521_3_CDKN2C_CDN2C	Inverse variance weighted	70	-0.0523682	0.0183668	0.00435495	-0.0883672	-0.0163692	0.948979	0.915425	0.983764	0.950153	0.0686088	TRUE	0.0168231	CDKN2C
BCAC_BC_iCOGS	12522_6_RAD23B_RD23B	Inverse variance weighted	3	-0.0136615	0.255453	0.95735	-0.514349	0.487026	0.986431	0.59789	1.62747	NA	NA	NA	0.975549	RAD23B
BCAC_BC_iCOGS	12524_18_SAT2_SAT2	Inverse variance weighted	47	0.00412286	0.0276524	0.881478	-0.0500758	0.0583215	1.00413	0.951157	1.06006	NA	NA	NA	0.92197	SAT2
BCAC_BC_iCOGS	12527_50_THRA_THA	Inverse variance weighted	15	-0.214674	0.0511282	2.68393e-05	-0.314886	-0.114463	0.806804	0.729872	0.891845	0.418828	0.767419	TRUE	0.0004876	THRA
BCAC_BC_iCOGS	12528_40_WRNIP1_WRIP1	Inverse variance weighted	19	-0.155603	0.0424159	0.000243967	-0.238739	-0.0724681	0.855899	0.787621	0.930095	0.419573	0.113635	TRUE	0.00223011	WRNIP1
BCAC_BC_iCOGS	12529_32_FKBP6_FKBP6	Inverse variance weighted	306	-0.0169492	0.00826828	0.0403733	-0.0331551	-0.000743394	0.983194	0.967389	0.999257	0.308022	0.0089872	TRUE	0.094706	FKBP6
BCAC_BC_iCOGS	12530_14_CKS1B_CKS_1	Inverse variance weighted	74	-0.0253557	0.0108404	0.0193355	-0.0466029	-0.0041085	0.974963	0.954466	0.9959	0.982125	0.0779494	TRUE	0.0557468	CKS1B
BCAC_BC_iCOGS	12531_5_ERVV_1_ERVV1	Inverse variance weighted	39	-0.0791005	0.0309816	0.0106754	-0.139824	-0.0183766	0.923947	0.869511	0.981791	0.327023	0.152263	TRUE	0.0351157	ERVV
BCAC_BC_iCOGS	12532_28_CDC34_UB2R1	Inverse variance weighted	2	-0.258876	0.165079	0.116835	-0.58243	0.064678	0.771919	0.558539	1.06682	NA	NA	NA	0.219514	CDC34
BCAC_BC_iCOGS	12533_135_CYTH2_CYH2	Inverse variance weighted	26	-0.105888	0.0361393	0.00338966	-0.176721	-0.035055	0.899525	0.838013	0.965552	0.230402	0.0299382	TRUE	0.0138067	CYTH2
BCAC_BC_iCOGS	12534_10_CALCOCO2_CACO2	Inverse variance weighted	14	-0.121603	0.0821361	0.13874	-0.282589	0.0393842	0.8855	0.753829	1.04017	NA	NA	NA	0.249883	CALCOCO2
BCAC_BC_iCOGS	12535_2_XRCC1_XRCC1	Inverse variance weighted	4	-0.357102	0.111626	0.00137859	-0.575888	-0.138315	0.699701	0.562205	0.870824	0.702268	0.970405	TRUE	0.0070922	XRCC1
BCAC_BC_iCOGS	12536_46_MTMR6_MTMR6	Inverse variance weighted	16	0.266432	0.0563524	2.26789e-06	0.155981	0.376883	1.3053	1.1688	1.45773	0.936849	0.677552	TRUE	8.79212e-05	MTMR6
BCAC_BC_iCOGS	12537_88_PURA_PURA	Inverse variance weighted	3	0.23481	0.144818	0.10493	-0.0490342	0.518654	1.26467	0.952149	1.67977	NA	NA	NA	0.202132	PURA
BCAC_BC_iCOGS	12538_19_RGS7_RGS7	Inverse variance weighted	5	0.0966077	0.153368	0.528756	-0.203994	0.39721	1.10143	0.815467	1.48767	NA	NA	NA	0.651677	RGS7
BCAC_BC_iCOGS	12540_25_RHOG_RHOG	Inverse variance weighted	3	0.0798655	0.24387	0.743296	-0.39812	0.557851	1.08314	0.671581	1.74691	NA	NA	NA	0.824998	RHOG
BCAC_BC_iCOGS	12543_76_ZNF560_ZN560	Inverse variance weighted	2	-0.348873	0.138361	0.0116866	-0.62006	-0.0776853	0.705483	0.537912	0.925256	0.678788	NA	TRUE	0.0376434	ZNF560
BCAC_BC_iCOGS	12546_1_SMTN_SMTN	Inverse variance weighted	5	-0.186259	0.159059	0.241597	-0.498016	0.125497	0.830058	0.607735	1.13371	NA	NA	NA	0.370414	SMTN
BCAC_BC_iCOGS	12548_75_RRAGC_RRAGC	Wald ratio	rs704	0.187863	0.184447	0.308431	-0.173653	0.549379	1.20667	0.840589	1.73218	NA	NA	NA	0.444771	RRAGC
BCAC_BC_iCOGS	12549_33_HPGDS_PTGD2	Inverse variance weighted	230	0.0209959	0.00811137	0.00964072	0.00509764	0.0368942	1.02122	1.00511	1.03758	0.210708	0.955924	TRUE	0.0322745	HPGDS
BCAC_BC_iCOGS	12697_30_PIP4K2A_PI42A	Inverse variance weighted	2	-0.0376072	0.079339	0.635495	-0.193112	0.117897	0.963091	0.82439	1.12513	NA	NA	NA	0.743351	PIP4K2A
BCAC_BC_iCOGS	12698_72_KPNA4_IMA4	Inverse variance weighted	2	-0.112843	0.478497	0.813565	-1.0507	0.82501	0.89329	0.349694	2.2819	NA	NA	NA	0.876627	KPNA4
BCAC_BC_iCOGS	12699_28_CCT8_TCP_1_theta	Wald ratio	rs7519758	0.311655	0.223228	0.162675	-0.125872	0.749181	1.36568	0.881728	2.11527	NA	NA	NA	0.27743	CCT8
BCAC_BC_iCOGS	12700_9_ACLY_ACLY	Inverse variance weighted	9	-0.0666492	0.094359	0.479979	-0.251593	0.118294	0.935523	0.777561	1.12558	NA	NA	NA	0.606715	ACLY
BCAC_BC_iCOGS	12701_1_EIF1B_EIF1B	Inverse variance weighted	2	0.276108	0.141935	0.0517369	-0.00208408	0.5543	1.31799	0.997918	1.74072	NA	NA	NA	0.114906	EIF1B
BCAC_BC_iCOGS	12702_13_PELI2_PELI2	Inverse variance weighted	23	-0.163125	0.0352181	3.62387e-06	-0.232153	-0.094098	0.849485	0.792825	0.910194	0.522204	0.377313	TRUE	0.000123896	PELI2
BCAC_BC_iCOGS	12703_6_NEK7_NEK7	Inverse variance weighted	4	0.0445691	0.0672823	0.507702	-0.0873043	0.176443	1.04558	0.916398	1.19297	NA	NA	NA	0.631646	NEK7
BCAC_BC_iCOGS	12704_26_SH2D3C_SH2D3	Inverse variance weighted	12	0.117861	0.0819807	0.150528	-0.0428212	0.278543	1.12509	0.958083	1.3212	NA	NA	NA	0.263759	SH2D3C
BCAC_BC_iCOGS	12724_81_CIRBP_CIRBP	Wald ratio	rs4980320	0.170315	0.219313	0.437405	-0.259539	0.600169	1.18568	0.771407	1.82243	NA	NA	NA	0.565242	CIRBP
BCAC_BC_iCOGS	12734_112_KIF22_KIF22	Inverse variance weighted	2	-0.214108	0.160372	0.181854	-0.528437	0.100222	0.807261	0.589526	1.10542	NA	NA	NA	0.302396	KIF22
BCAC_BC_iCOGS	12735_39_CSDE1_CSDE1	Wald ratio	rs572515	-0.475718	0.208166	0.0222963	-0.883724	-0.0677127	0.621439	0.413241	0.934529	NA	NA	TRUE	0.0617807	CSDE1
BCAC_BC_iCOGS	12737_12_PLS1_PLSI	Wald ratio	rs148342179	-0.79086	0.405017	0.05086	-1.58469	0.00297323	0.453455	0.205011	1.00298	NA	NA	NA	0.113891	PLS1
BCAC_BC_iCOGS	12738_43_NISCH_NISCH	Inverse variance weighted	17	-0.201538	0.0428345	2.53824e-06	-0.285494	-0.117582	0.817473	0.751643	0.889067	0.994479	0.626758	TRUE	9.52108e-05	NISCH
BCAC_BC_iCOGS	12743_18_BAG5_BAG5	Inverse variance weighted	3	0.15351	0.121355	0.205884	-0.0843465	0.391367	1.16592	0.919113	1.479	NA	NA	NA	0.334437	BAG5
BCAC_BC_iCOGS	12746_4_CYTH4_CYH4	Inverse variance weighted	3	-0.00723154	0.228705	0.974776	-0.455494	0.441031	0.992795	0.634135	1.55431	NA	NA	NA	0.98361	CYTH4
BCAC_BC_iCOGS	12747_89_RBM3_RBM3	Inverse variance weighted	9	-0.0119744	0.051958	0.817733	-0.113812	0.0898633	0.988097	0.892426	1.09402	NA	NA	NA	0.879513	RBM3
BCAC_BC_iCOGS	12748_6_BRDT_BRDT	Inverse variance weighted	12	-0.226329	0.0602246	0.000171218	-0.344369	-0.108289	0.797456	0.708667	0.897368	0.324075	0.586146	TRUE	0.00173293	BRDT
BCAC_BC_iCOGS	12750_9_ITGB2_LFA_1_beta_2	Inverse variance weighted	24	-0.164576	0.0420974	9.25237e-05	-0.247087	-0.0820649	0.848253	0.781073	0.921212	0.269143	0.306327	TRUE	0.00110672	ITGB2
BCAC_BC_iCOGS	12763_69_ZNF334_ZN334	Inverse variance weighted	23	0.155335	0.0400941	0.000106945	0.0767509	0.23392	1.16805	1.07977	1.26354	0.0335173	0.847618	TRUE	0.00121242	ZNF334
BCAC_BC_iCOGS	12768_3_PPP1R3B_PPR3B	Inverse variance weighted	17	0.0135824	0.0384596	0.723968	-0.0617984	0.0889632	1.01368	0.940072	1.09304	NA	NA	NA	0.811218	PPP1R3B
BCAC_BC_iCOGS	12771_19_ZNF180_ZN180	Inverse variance weighted	2	-0.37874	0.151539	0.0124442	-0.675756	-0.0817236	0.684724	0.508772	0.921527	0.758177	NA	TRUE	0.0395265	ZNF180
BCAC_BC_iCOGS	12772_8_NUP98_NUP98	Inverse variance weighted	3	-0.00870561	0.136464	0.949134	-0.276175	0.258764	0.991332	0.75868	1.29533	NA	NA	NA	0.969908	NUP98
BCAC_BC_iCOGS	12775_6_HMGB3_HMGB3	Inverse variance weighted	33	-0.0804352	0.0329508	0.0146438	-0.145019	-0.0158516	0.922715	0.865006	0.984273	0.70478	0.23767	TRUE	0.0449989	HMGB3
BCAC_BC_iCOGS	12777_11_SF1_SF01	Wald ratio	rs6542680	-0.183709	0.189529	0.332399	-0.555185	0.187767	0.832178	0.573966	1.20655	NA	NA	NA	0.465273	SF1
BCAC_BC_iCOGS	12779_30_PRDM4_PRDM4	Inverse variance weighted	7	-0.00321526	0.0957801	0.973221	-0.190944	0.184514	0.99679	0.826179	1.20263	NA	NA	NA	0.983434	PRDM4
BCAC_BC_iCOGS	12781_2_TARBP2_TRBP2	Inverse variance weighted	3	0.357488	0.159947	0.0254146	0.043992	0.670983	1.42973	1.04497	1.95616	0.789735	0.629261	TRUE	0.0660781	TARBP2
BCAC_BC_iCOGS	12783_29_HNRNPM_HNRPM	Inverse variance weighted	2	0.218046	0.163722	0.182922	-0.102848	0.538941	1.24364	0.902264	1.71419	NA	NA	NA	0.30352	HNRNPM
BCAC_BC_iCOGS	12784_10_APBB3_APBB3	Inverse variance weighted	9	-0.251662	0.0604295	3.11963e-05	-0.370104	-0.13322	0.777508	0.690663	0.875272	0.934755	0.67698	TRUE	0.000537584	APBB3
BCAC_BC_iCOGS	12785_49_ZBTB33_KAISO	Wald ratio	rs6542680	-0.185564	0.191443	0.332399	-0.560792	0.189664	0.830635	0.570757	1.20884	NA	NA	NA	0.465273	ZBTB33
BCAC_BC_iCOGS	12786_61_GPCPD1_GDE5	Inverse variance weighted	4	0.0922132	0.0960758	0.337157	-0.0960953	0.280522	1.0966	0.908377	1.32382	NA	NA	NA	0.469964	GPCPD1
BCAC_BC_iCOGS	12787_47_ZNF134_ZN134	Wald ratio	rs4658046	-0.532895	0.241348	0.0272445	-1.00594	-0.0598535	0.586904	0.365702	0.941903	NA	NA	TRUE	0.069956	ZNF134
BCAC_BC_iCOGS	12788_6_CCDC101_SGF29	Inverse variance weighted	2	-0.41926	0.176668	0.0176374	-0.76553	-0.0729896	0.657533	0.465088	0.929611	0.498672	NA	TRUE	0.0521306	CCDC101
BCAC_BC_iCOGS	12790_10_CCDC51_CCD51	Inverse variance weighted	2	-0.34437	0.159183	0.0305132	-0.656368	-0.0323721	0.708667	0.518732	0.968146	0.297618	NA	TRUE	0.0764137	CCDC51
BCAC_BC_iCOGS	12793_4_PIWIL1_PIWL1	Inverse variance weighted	2	-0.347555	0.173176	0.0447548	-0.686979	-0.0081309	0.706413	0.503093	0.991902	0.281078	NA	TRUE	0.102904	PIWIL1
BCAC_BC_iCOGS	12794_6_NLRP4_NALP4	Inverse variance weighted	11	-0.232916	0.0577975	5.58096e-05	-0.346199	-0.119633	0.79222	0.707372	0.887246	0.56644	0.424379	TRUE	0.000827048	NLRP4
BCAC_BC_iCOGS	12795_2_ZNF566_ZN566	Inverse variance weighted	6	-0.219681	0.114749	0.0555628	-0.44459	0.00522692	0.802774	0.641087	1.00524	NA	NA	NA	0.121968	ZNF566
BCAC_BC_iCOGS	12796_44_NUDT3_NUDT3	Wald ratio	rs1354034	0.325752	0.266779	0.222064	-0.197134	0.848638	1.38507	0.821081	2.33646	NA	NA	NA	0.34721	NUDT3
BCAC_BC_iCOGS	12798_46_SLC4A8_S4A8	Inverse variance weighted	22	-0.168726	0.0367295	4.35331e-06	-0.240716	-0.0967367	0.84474	0.786065	0.907795	0.889857	0.657327	TRUE	0.000142121	SLC4A8
BCAC_BC_iCOGS	12799_65_DNAJC27_DJC27	Inverse variance weighted	3	-0.447734	0.125734	0.000369502	-0.694173	-0.201295	0.639075	0.499487	0.817671	0.883152	0.931483	TRUE	0.00295465	DNAJC27
BCAC_BC_iCOGS	12800_5_TPPP2_TPPP2	Inverse variance weighted	51	-0.0890617	0.0177686	5.37831e-07	-0.123888	-0.0542352	0.914789	0.883479	0.947209	0.463329	0.507153	TRUE	2.78424e-05	TPPP2
BCAC_BC_iCOGS	12801_33_IRF2_IRF2	Inverse variance weighted	3	-0.100901	0.174211	0.562462	-0.442355	0.240553	0.904022	0.642522	1.27195	NA	NA	NA	0.682372	IRF2
BCAC_BC_iCOGS	12803_9_ZNF329_ZN329	Wald ratio	rs10922098	-0.438591	0.195491	0.0248623	-0.821753	-0.0554287	0.644945	0.43966	0.946079	NA	NA	TRUE	0.064836	ZNF329
BCAC_BC_iCOGS	12807_89_ARHGAP30_RHG30	Inverse variance weighted	7	-0.0824205	0.0711853	0.246933	-0.221944	0.0571027	0.920885	0.800961	1.05876	NA	NA	NA	0.37753	ARHGAP30
BCAC_BC_iCOGS	12808_103_CARHSP1_CHSP1	Inverse variance weighted	2	0.249554	0.155859	0.109342	-0.055929	0.555038	1.28345	0.945606	1.74201	NA	NA	NA	0.209147	CARHSP1
BCAC_BC_iCOGS	12811_55_ZNF415_ZN415	Inverse variance weighted	14	-0.193836	0.0542253	0.000350715	-0.300117	-0.0875541	0.823793	0.740731	0.916169	0.353618	0.204413	TRUE	0.00285704	ZNF415
BCAC_BC_iCOGS	12812_25_ACYP2_ACYP2	Inverse variance weighted	50	-0.035472	0.0203588	0.0814495	-0.0753753	0.00443137	0.96515	0.927395	1.00444	NA	NA	NA	0.165491	ACYP2
BCAC_BC_iCOGS	12813_18_EHBP1_EHBP1	Inverse variance weighted	8	0.160118	0.0649467	0.0136869	0.0328226	0.287414	1.17365	1.03337	1.33298	0.835246	0.448665	TRUE	0.0424793	EHBP1
BCAC_BC_iCOGS	12814_17_RNPC3_RBM40	Inverse variance weighted	13	-0.235756	0.056252	2.77636e-05	-0.34601	-0.125502	0.789973	0.707505	0.882054	0.992864	0.522763	TRUE	0.000497285	RNPC3
BCAC_BC_iCOGS	12815_9_IARS_SYIC	Inverse variance weighted	13	-0.184434	0.0519369	0.000383598	-0.28623	-0.0826377	0.831575	0.75109	0.920685	0.457572	0.404444	TRUE	0.00301736	IARS
BCAC_BC_iCOGS	12817_1_GEM_GEM	Inverse variance weighted	442	-0.0150583	0.0067552	0.0258043	-0.0282985	-0.00181812	0.985055	0.972098	0.998184	0.169047	0.0400853	TRUE	0.0667714	GEM
BCAC_BC_iCOGS	12818_159_SLC14A2_UT2	Inverse variance weighted	38	0.0124682	0.0176625	0.480242	-0.0221502	0.0470866	1.01255	0.978093	1.04821	NA	NA	NA	0.606871	SLC14A2
BCAC_BC_iCOGS	12820_1_GRAP_GRAP	Inverse variance weighted	13	-0.108575	0.0717639	0.130292	-0.249233	0.0320819	0.897111	0.779399	1.0326	NA	NA	NA	0.238	GRAP
BCAC_BC_iCOGS	12821_6_NLRP10_NAL10	Inverse variance weighted	10	-0.174888	0.102307	0.0873688	-0.375409	0.0256336	0.839551	0.687008	1.02596	NA	NA	NA	0.175465	NLRP10
BCAC_BC_iCOGS	12825_18_APPL1_DP13A	Wald ratio	rs9971407	-0.507367	0.272064	0.0621982	-1.04061	0.0258788	0.602079	0.353238	1.02622	NA	NA	NA	0.133299	APPL1
BCAC_BC_iCOGS	12826_5_SLC5A5_SC5A5	Inverse variance weighted	2	0.193172	0.31447	0.539031	-0.423188	0.809532	1.21309	0.654955	2.24686	NA	NA	NA	0.660886	SLC5A5
BCAC_BC_iCOGS	12827_37_RGS3_RGS3	Inverse variance weighted	33	-0.114552	0.0331529	0.000549757	-0.179531	-0.0495722	0.891766	0.835662	0.951636	0.490602	0.136408	TRUE	0.00393253	RGS3
BCAC_BC_iCOGS	12830_4_SAP18_SAP18	Inverse variance weighted	6	-0.334684	0.0796434	2.64236e-05	-0.490785	-0.178583	0.715564	0.612145	0.836454	0.886127	0.417737	TRUE	0.000484098	SAP18
BCAC_BC_iCOGS	12831_21_TESC_TESC	Inverse variance weighted	8	0.0827834	0.124654	0.506623	-0.161538	0.327105	1.08631	0.850834	1.38695	NA	NA	NA	0.630526	TESC
BCAC_BC_iCOGS	12832_10_ASH2L_ASH2L	Wald ratio	rs4980320	0.203763	0.262384	0.437405	-0.31051	0.718035	1.22601	0.733073	2.0504	NA	NA	NA	0.565242	ASH2L
BCAC_BC_iCOGS	12834_3_KCNF1_KCNF1	Wald ratio	rs10922098	-0.539653	0.240537	0.0248623	-1.01111	-0.0682009	0.58295	0.363817	0.934073	NA	NA	TRUE	0.064836	KCNF1
BCAC_BC_iCOGS	12835_101_PYDC1_PYDC1	Inverse variance weighted	3	-0.348132	0.107118	0.00115409	-0.558083	-0.138181	0.706006	0.572305	0.870941	0.755558	0.886653	TRUE	0.00630323	PYDC1
BCAC_BC_iCOGS	12838_28_DUSP15_DUS15	Wald ratio	rs1965605	-1.00001	0.311399	0.00132113	-1.61035	-0.389669	0.367875	0.199817	0.677281	NA	NA	TRUE	0.00685344	DUSP15
BCAC_BC_iCOGS	12842_43_STX10_STX10	Inverse variance weighted	9	0.0963244	0.0754152	0.201513	-0.0514894	0.244138	1.10112	0.949814	1.27652	NA	NA	NA	0.32859	STX10
BCAC_BC_iCOGS	12844_10_BAG4_BAG4	Wald ratio	rs77420750	0.165553	0.22008	0.451905	-0.265803	0.59691	1.18005	0.76659	1.8165	NA	NA	NA	0.579325	BAG4
BCAC_BC_iCOGS	12845_18_SNX17_SNX17	Inverse variance weighted	14	-0.146827	0.0582137	0.0116619	-0.260926	-0.0327285	0.863443	0.770338	0.967801	0.155935	0.0375583	TRUE	0.0375917	SNX17
BCAC_BC_iCOGS	12846_3_FBXL5_FBXL5	Inverse variance weighted	2	-0.414618	0.136088	0.00231386	-0.681351	-0.147884	0.660593	0.505933	0.862531	0.837241	NA	TRUE	0.0102518	FBXL5
BCAC_BC_iCOGS	12847_27_RNGTT_MCE1	Inverse variance weighted	2	-0.269996	0.163527	0.0987221	-0.590509	0.0505166	0.763383	0.554045	1.05181	NA	NA	NA	0.192566	RNGTT
BCAC_BC_iCOGS	12848_9_ARHGEF2_ARHG2	Inverse variance weighted	10	-0.278974	0.0617112	6.1654e-06	-0.399928	-0.15802	0.75656	0.670368	0.853833	0.846754	0.956036	TRUE	0.000178468	ARHGEF2
BCAC_BC_iCOGS	12851_5_POLM_DPOLM	Inverse variance weighted	17	0.0770173	0.0346722	0.0263307	0.00905981	0.144975	1.08006	1.0091	1.15601	0.939061	0.401258	TRUE	0.0680423	POLM
BCAC_BC_iCOGS	12853_112_TMOD2_TMOD2	Wald ratio	rs12292693	-0.29428	0.202007	0.145177	-0.690215	0.101654	0.745067	0.501468	1.107	NA	NA	NA	0.257576	TMOD2
BCAC_BC_iCOGS	12855_16_CASS4_CT032	Inverse variance weighted	7	0.0818741	0.0810164	0.312214	-0.076918	0.240666	1.08532	0.925966	1.2721	NA	NA	NA	0.448143	CASS4
BCAC_BC_iCOGS	12856_14_TMEM237_TM237	Inverse variance weighted	2	-0.408024	0.135205	0.00254595	-0.673025	-0.143023	0.664963	0.510163	0.866734	0.799422	NA	TRUE	0.0110545	TMEM237
BCAC_BC_iCOGS	12859_33_ECI2_PECI	Inverse variance weighted	57	-0.0267866	0.0197595	0.175216	-0.0655153	0.011942	0.973569	0.936585	1.01201	NA	NA	NA	0.293514	ECI2
BCAC_BC_iCOGS	12860_7_ARPP21_cAMP_regulated_phosphoprotein_21	Inverse variance weighted	3	-0.283282	0.11917	0.0174478	-0.516855	-0.0497096	0.753307	0.596393	0.951506	0.621969	0.510583	TRUE	0.0517475	ARPP21
BCAC_BC_iCOGS	12861_13_TMOD3_TMOD3	Wald ratio	rs12292693	-0.286702	0.196805	0.145177	-0.672441	0.0990362	0.750735	0.510461	1.10411	NA	NA	NA	0.257576	TMOD3
BCAC_BC_iCOGS	12862_14_NEDD9_CASL	Inverse variance weighted	12	-0.198515	0.0616631	0.00128484	-0.319375	-0.0776551	0.819948	0.726603	0.925283	0.181401	0.538206	TRUE	0.00672953	NEDD9
BCAC_BC_iCOGS	12864_9_NIPAL4_NIPA4	Inverse variance weighted	50	-0.0819915	0.0267807	0.00220164	-0.134482	-0.0295014	0.92128	0.874169	0.97093	0.900742	0.100173	TRUE	0.00984502	NIPAL4
BCAC_BC_iCOGS	12867_40_DYNLT3_DYLT3	Inverse variance weighted	13	0.0257505	0.0530708	0.627527	-0.0782682	0.129769	1.02608	0.924716	1.13857	NA	NA	NA	0.736997	DYNLT3
BCAC_BC_iCOGS	12869_68_DDX6_DDX6	Inverse variance weighted	4	0.204012	0.122969	0.0971032	-0.0370058	0.445031	1.22631	0.963671	1.56054	NA	NA	NA	0.189664	DDX6
BCAC_BC_iCOGS	12872_35_CNGA2_CNGA2	Wald ratio	rs935131	0.217788	0.352139	0.536263	-0.472404	0.907981	1.24332	0.623502	2.47931	NA	NA	NA	0.658873	CNGA2
BCAC_BC_iCOGS	12873_11_SPN_LEUK	Inverse variance weighted	13	0.0373305	0.0837477	0.655778	-0.126815	0.201476	1.03804	0.880897	1.22321	NA	NA	NA	0.759101	SPN
BCAC_BC_iCOGS	12875_28_UBTD2_UBTD2	Inverse variance weighted	2	-0.41753	0.172126	0.015278	-0.754898	-0.0801628	0.658672	0.470059	0.922966	0.377102	NA	TRUE	0.0467822	UBTD2
BCAC_BC_iCOGS	12876_39_SPEF1_SPEF1	Wald ratio	rs572515	-0.532229	0.232894	0.0222963	-0.988702	-0.0757564	0.587294	0.372059	0.927042	NA	NA	TRUE	0.0617807	SPEF1
BCAC_BC_iCOGS	12878_60_OSBPL11_OSB11	Inverse variance weighted	2	-0.0342162	0.322673	0.915551	-0.666656	0.598224	0.966363	0.513423	1.81889	NA	NA	NA	0.945708	OSBPL11
BCAC_BC_iCOGS	12880_1_SV2A_SV2A	Inverse variance weighted	2	-0.130191	0.433732	0.764052	-0.980306	0.719924	0.877928	0.375196	2.05428	NA	NA	NA	0.839825	SV2A
BCAC_BC_iCOGS	12881_17_RDH16_RDH16	Inverse variance weighted	8	0.0618036	0.0883915	0.484425	-0.111444	0.235051	1.06375	0.894542	1.26497	NA	NA	NA	0.611446	RDH16
BCAC_BC_iCOGS	12882_7_PARP11_PAR11	Inverse variance weighted	11	-0.269117	0.056151	1.64522e-06	-0.379173	-0.159061	0.764054	0.684427	0.852944	0.953247	0.473697	TRUE	6.86881e-05	PARP11
BCAC_BC_iCOGS	12885_42_NR1D2_NR1D2	Inverse variance weighted	3	-0.407775	0.125008	0.00110638	-0.652791	-0.162758	0.665129	0.520591	0.849797	0.785632	0.995134	TRUE	0.00612743	NR1D2
BCAC_BC_iCOGS	12888_18_SAP30_SAP30	Inverse variance weighted	2	-0.327047	0.162461	0.0441064	-0.645471	-0.00862314	0.72105	0.524415	0.991414	0.856523	NA	TRUE	0.101921	SAP30
BCAC_BC_iCOGS	12891_1_MICALL2_MILK2	Inverse variance weighted	67	-0.0658956	0.020871	0.00159249	-0.106803	-0.0249884	0.936229	0.898703	0.975321	0.812801	0.0265103	TRUE	0.00779547	MICALL2
BCAC_BC_iCOGS	12892_10_SYTL1_SYTL1	Inverse variance weighted	23	-0.144987	0.0440465	0.000995914	-0.231318	-0.0586558	0.865034	0.793487	0.943031	0.720293	0.508175	TRUE	0.00577181	SYTL1
BCAC_BC_iCOGS	12893_159_IFI16_IP16	Inverse variance weighted	4	-0.197307	0.126122	0.117722	-0.444507	0.0498933	0.820939	0.641141	1.05116	NA	NA	NA	0.221008	IFI16
BCAC_BC_iCOGS	12894_3_PAXIP1_PAXI1	Inverse variance weighted	34	-0.089796	0.0290112	0.00196666	-0.146658	-0.0329341	0.914118	0.863589	0.967602	0.644213	0.0930513	TRUE	0.00904582	PAXIP1
BCAC_BC_iCOGS	12895_28_DGKB_DGKB	Inverse variance weighted	18	-0.0618476	0.0416547	0.137605	-0.143491	0.0197957	0.940026	0.866329	1.01999	NA	NA	NA	0.24833	DGKB
BCAC_BC_iCOGS	12904_180_CUBN_cubilin	Inverse variance weighted	7	-0.303806	0.0706698	1.71602e-05	-0.442319	-0.165294	0.738004	0.642544	0.847645	0.978778	0.656631	TRUE	0.000368477	CUBN
BCAC_BC_iCOGS	12923_51_KRT17_Keratin_17	Inverse variance weighted	28	-0.101584	0.0366807	0.00561589	-0.173478	-0.0296895	0.903406	0.840736	0.970747	0.299021	0.0750728	TRUE	0.0208056	KRT17
BCAC_BC_iCOGS	12925_105_AXIN2_AXIN2	Inverse variance weighted	63	-0.0716625	0.0195472	0.000246252	-0.109975	-0.03335	0.930845	0.895856	0.9672	0.966523	0.103257	TRUE	0.00223688	AXIN2
BCAC_BC_iCOGS	12931_16_NR3C2_MCR	Inverse variance weighted	15	0.204581	0.11962	0.0872172	-0.0298734	0.439036	1.22701	0.970568	1.55121	NA	NA	NA	0.175465	NR3C2
BCAC_BC_iCOGS	12933_17_ENOX1_ENOX1	Inverse variance weighted	71	-0.0612698	0.0180977	0.000710458	-0.0967412	-0.0257984	0.940569	0.907791	0.974532	0.992291	0.174384	TRUE	0.00479007	ENOX1
BCAC_BC_iCOGS	12934_1_HERC5_HERC5	Inverse variance weighted	24	0.0252943	0.0517346	0.624896	-0.0761055	0.126694	1.02562	0.926718	1.13507	NA	NA	NA	0.735311	HERC5
BCAC_BC_iCOGS	12936_38_RLBP1_RLBP1	Inverse variance weighted	15	-0.0948279	0.0507737	0.0618099	-0.194344	0.0046886	0.909529	0.823374	1.0047	NA	NA	NA	0.132664	RLBP1
BCAC_BC_iCOGS	12939_1_POLR1C_RPAC1	Inverse variance weighted	81	-0.0604902	0.0163926	0.000224174	-0.0926197	-0.0283607	0.941303	0.91154	0.972038	0.943447	0.0941051	TRUE	0.00209777	POLR1C
BCAC_BC_iCOGS	12940_35_ALDH3B1_AL3B1	Inverse variance weighted	7	-0.138209	0.0760766	0.0692626	-0.287319	0.0109015	0.870917	0.750273	1.01096	NA	NA	NA	0.145919	ALDH3B1
BCAC_BC_iCOGS	12945_33_RAB18_RAB18	Inverse variance weighted	15	-0.14868	0.0454409	0.00106808	-0.237744	-0.0596162	0.861845	0.788404	0.942126	0.34662	0.323048	TRUE	0.00601503	RAB18
BCAC_BC_iCOGS	12954_71_PPARA_PPARa	Inverse variance weighted	5	-0.168573	0.0666735	0.0114607	-0.299253	-0.0378924	0.84487	0.741372	0.962817	0.541524	0.84404	TRUE	0.0370812	PPARA
BCAC_BC_iCOGS	12956_40_KIAA1279_KBP	Inverse variance weighted	7	0.0459813	0.0804804	0.567772	-0.11176	0.203723	1.04705	0.894259	1.22596	NA	NA	NA	0.686895	KIAA1279
BCAC_BC_iCOGS	12957_62_UQCRB_UCR6	Inverse variance weighted	51	-0.0495602	0.0263323	0.0598213	-0.101172	0.00205107	0.951648	0.903778	1.00205	NA	NA	NA	0.129678	UQCRB
BCAC_BC_iCOGS	12960_9_GCK_HXK4	Inverse variance weighted	21	-0.129786	0.0422236	0.00211359	-0.212545	-0.0470282	0.878283	0.808524	0.95406	0.645791	0.242488	TRUE	0.00955958	GCK
BCAC_BC_iCOGS	12968_2_CSRP2_CSRP2	Inverse variance weighted	11	-0.161742	0.0539898	0.00273735	-0.267562	-0.0559221	0.850661	0.765243	0.945613	0.53379	0.307518	TRUE	0.0116297	CSRP2
BCAC_BC_iCOGS	12970_35_STAU2_STAU2	Inverse variance weighted	14	-0.126123	0.0710526	0.0758872	-0.265386	0.0131401	0.881506	0.76691	1.01323	NA	NA	NA	0.156618	STAU2
BCAC_BC_iCOGS	12975_11_KRT20_Keratin_20	Inverse variance weighted	15	-0.226604	0.0507563	8.02358e-06	-0.326086	-0.127122	0.797236	0.721743	0.880626	0.53341	0.436419	TRUE	0.00021774	KRT20
BCAC_BC_iCOGS	12976_49_SORBS3_Vinexin_b	Inverse variance weighted	4	-0.225317	0.1918	0.240095	-0.601245	0.150611	0.798263	0.548129	1.16254	NA	NA	NA	0.368763	SORBS3
BCAC_BC_iCOGS	12993_21_NPLOC4_NPL4	Inverse variance weighted	6	0.176764	0.0887487	0.0464004	0.00281624	0.350711	1.19335	1.00282	1.42008	0.919802	0.559276	TRUE	0.105814	NPLOC4
BCAC_BC_iCOGS	13059_33_RFK_RIFK	Inverse variance weighted	51	-0.111909	0.0243587	4.3438e-06	-0.159652	-0.0641661	0.894125	0.85244	0.937849	0.994486	0.0952624	TRUE	0.000142121	RFK
BCAC_BC_iCOGS	13076_4_FXR1_FXR1	Inverse variance weighted	7	-0.272965	0.0710372	0.000121754	-0.412198	-0.133732	0.761119	0.662193	0.874824	0.92739	0.889569	TRUE	0.00132495	FXR1
BCAC_BC_iCOGS	13105_7_SNAP25_SNP25	Inverse variance weighted	55	-0.0180905	0.0199134	0.363638	-0.0571208	0.0209399	0.982072	0.94448	1.02116	NA	NA	NA	0.496082	SNAP25
BCAC_BC_iCOGS	13111_79_BCL6_BCL6	Inverse variance weighted	27	-0.130154	0.0303792	1.83292e-05	-0.189698	-0.0706112	0.87796	0.827209	0.931824	0.8932	0.681384	TRUE	0.000380792	BCL6
BCAC_BC_iCOGS	13112_179_FSTL1_FSTL1	Inverse variance weighted	29	0.056735	0.0349774	0.104793	-0.0118206	0.125291	1.05838	0.988249	1.13348	NA	NA	NA	0.20204	FSTL1
BCAC_BC_iCOGS	13113_7_SPP1_Osteopontin	Inverse variance weighted	42	-0.0103297	0.0339513	0.760936	-0.0768742	0.0562147	0.989723	0.926006	1.05782	NA	NA	NA	0.837406	SPP1
BCAC_BC_iCOGS	13114_50_LUM_Lumican	Inverse variance weighted	4	-0.0732262	0.114449	0.522295	-0.297547	0.151095	0.929391	0.742638	1.16311	NA	NA	NA	0.645362	LUM
BCAC_BC_iCOGS	13116_25_CD177_CD177	Inverse variance weighted	775	0.0173325	0.00499766	0.000524113	0.00753707	0.0271279	1.01748	1.00757	1.0275	7.35328e-05	0.288397	TRUE	0.00379917	CD177
BCAC_BC_iCOGS	13118_5_SMOC1_SMOC1	Inverse variance weighted	36	-0.0257516	0.0263671	0.32874	-0.0774312	0.025928	0.974577	0.925491	1.02627	NA	NA	NA	0.465007	SMOC1
BCAC_BC_iCOGS	13119_26_SERPINA10_protein_Z_inhibitor	Inverse variance weighted	374	-0.00749193	0.00682986	0.272668	-0.0208785	0.00589459	0.992536	0.979338	1.00591	NA	NA	NA	0.406428	SERPINA10
BCAC_BC_iCOGS	13122_19_FLRT2_FLRT2	Inverse variance weighted	104	0.0236888	0.0185315	0.201143	-0.0126329	0.0600106	1.02397	0.987447	1.06185	NA	NA	NA	0.328333	FLRT2
BCAC_BC_iCOGS	13123_3_FLRT3_FLRT3	Inverse variance weighted	433	-0.0131711	0.00525722	0.0122337	-0.0234752	-0.00286692	0.986915	0.976798	0.997137	0.0267435	0.396757	TRUE	0.0390005	FLRT3
BCAC_BC_iCOGS	13124_20_ISLR2_ISLR2	Inverse variance weighted	176	-0.0611465	0.0106109	8.28177e-09	-0.0819439	-0.0403492	0.940685	0.921324	0.960454	0.1067	0.760653	TRUE	7.65095e-07	ISLR2
BCAC_BC_iCOGS	13126_52_DSC2_DSC2	Inverse variance weighted	22	0.0670059	0.0564154	0.234943	-0.0435683	0.17758	1.0693	0.957367	1.19432	NA	NA	NA	0.362903	DSC2
BCAC_BC_iCOGS	13129_40_LDLR_LDLR	Wald ratio	rs368465	-0.47728	0.208607	0.0221412	-0.886151	-0.0684101	0.620468	0.412239	0.933877	NA	NA	TRUE	0.0617807	LDLR
BCAC_BC_iCOGS	13130_150_HK2_HXK2	Inverse variance weighted	4	-0.03401	0.126379	0.787844	-0.281714	0.213693	0.966562	0.75449	1.23824	NA	NA	NA	0.857926	HK2
BCAC_BC_iCOGS	13131_5_HK1_HXK1	Inverse variance weighted	72	-0.0605903	0.0179685	0.000746177	-0.0958086	-0.025372	0.941209	0.908638	0.974947	0.983734	0.0356534	TRUE	0.00494642	HK1
BCAC_BC_iCOGS	13132_14_SEMA5A_SEM5A	Inverse variance weighted	204	0.000862503	0.00822248	0.916459	-0.0152536	0.0169786	1.00086	0.984862	1.01712	NA	NA	NA	0.945956	SEMA5A
BCAC_BC_iCOGS	13133_73_LTBP4_LTBP4	Inverse variance weighted	16	0.0269405	0.0578219	0.641271	-0.0863904	0.140271	1.02731	0.917236	1.15059	NA	NA	NA	0.747717	LTBP4
BCAC_BC_iCOGS	13228_75_MDM2_MDM2	Inverse variance weighted	5	-0.314892	0.0851163	0.000215987	-0.48172	-0.148064	0.729868	0.61772	0.862376	0.882541	0.917107	TRUE	0.00204317	MDM2
BCAC_BC_iCOGS	13229_20_MDM4_MDM4	Inverse variance weighted	4	-0.0835425	0.171986	0.627143	-0.420634	0.253549	0.919852	0.65663	1.28859	NA	NA	NA	0.736757	MDM4
BCAC_BC_iCOGS	13230_174_IGHG2_IgG2__Kappa	Wald ratio	rs10922098	-0.522132	0.232727	0.0248623	-0.978277	-0.0659866	0.593254	0.375958	0.936143	NA	NA	TRUE	0.064836	IGHG2
BCAC_BC_iCOGS	13231_90_IGHG4_IgG4__Kappa	Inverse variance weighted	4	0.0551656	0.218414	0.800598	-0.372926	0.483257	1.05672	0.688716	1.62135	NA	NA	NA	0.867964	IGHG4
BCAC_BC_iCOGS	13236_25_WNT3A_WNT3A	Inverse variance weighted	41	-0.0788621	0.0257114	0.00216069	-0.129256	-0.0284678	0.924167	0.878749	0.971934	0.727537	0.171832	TRUE	0.00969187	WNT3A
BCAC_BC_iCOGS	13242_134_SHANK3_SHAN3	Inverse variance weighted	83	-0.00899189	0.0226807	0.691768	-0.053446	0.0354622	0.991048	0.947957	1.0361	NA	NA	NA	0.78527	SHANK3
BCAC_BC_iCOGS	13268_45_WNT5A_WNT5A	Inverse variance weighted	87	-0.00705097	0.0178148	0.692258	-0.041968	0.027866	0.992974	0.9589	1.02826	NA	NA	NA	0.785621	WNT5A
BCAC_BC_iCOGS	13374_4_DEFB113_DB113	Inverse variance weighted	4	0.0544209	0.0938697	0.562084	-0.129564	0.238405	1.05593	0.878479	1.26922	NA	NA	NA	0.682322	DEFB113
BCAC_BC_iCOGS	13375_48_SYNGR3_SNG3	Inverse variance weighted	2	-0.373321	0.15976	0.0194517	-0.686451	-0.060191	0.688444	0.503359	0.941585	0.427673	NA	TRUE	0.0560076	SYNGR3
BCAC_BC_iCOGS	13377_3_CYB561D1_C56D1	Inverse variance weighted	49	-0.10549	0.0277851	0.000146677	-0.159949	-0.051031	0.899884	0.852188	0.950249	0.337909	0.157706	TRUE	0.00153463	CYB561D1
BCAC_BC_iCOGS	13378_80_C5orf63_YD286	Inverse variance weighted	39	-0.0950282	0.029589	0.00131996	-0.153023	-0.0370337	0.909347	0.85811	0.963644	0.753325	0.0624929	TRUE	0.00685344	C5orf63
BCAC_BC_iCOGS	13381_49_B4GALT1_B4GT1	Inverse variance weighted	61	0.0252578	0.0239898	0.292407	-0.0217622	0.0722779	1.02558	0.978473	1.07495	NA	NA	NA	0.427629	B4GALT1
BCAC_BC_iCOGS	13384_110_FH_FUMH	Inverse variance weighted	6	-0.0906117	0.0669491	0.175915	-0.221832	0.0406086	0.913372	0.80105	1.04144	NA	NA	NA	0.294571	FH
BCAC_BC_iCOGS	13387_55_EHF_EHF	Inverse variance weighted	3	-0.304789	0.126568	0.0160351	-0.552862	-0.0567169	0.737279	0.575301	0.944862	0.682071	0.779766	TRUE	0.0484513	EHF
BCAC_BC_iCOGS	13388_57_PCSK1_NEC1	Inverse variance weighted	520	0.00954646	0.00657009	0.146219	-0.00333091	0.0224238	1.00959	0.996675	1.02268	NA	NA	NA	0.259135	PCSK1
BCAC_BC_iCOGS	13392_13_ATP1B1_AT1B1	Inverse variance weighted	110	0.0421264	0.0177355	0.0175363	0.00736494	0.0768879	1.04303	1.00739	1.07992	1.28038e-06	0.702661	TRUE	0.0519036	ATP1B1
BCAC_BC_iCOGS	13393_46_DERL1_DERL1	Wald ratio	rs79041741	0.31096	0.270432	0.2502	-0.219086	0.841007	1.36473	0.803252	2.3187	NA	NA	NA	0.381149	DERL1
BCAC_BC_iCOGS	13397_88_DEFB4A_HBD_2	Inverse variance weighted	155	-0.0132301	0.0164534	0.421342	-0.0454788	0.0190185	0.986857	0.95554	1.0192	NA	NA	NA	0.551875	DEFB4A
BCAC_BC_iCOGS	13399_33_RELL1_RELL1	Inverse variance weighted	15	0.0376945	0.0621391	0.544106	-0.084098	0.159487	1.03841	0.919341	1.17291	NA	NA	NA	0.66512	RELL1
BCAC_BC_iCOGS	13403_5_ETV5_ETV5	Wald ratio	rs4658046	-0.395459	0.179103	0.0272445	-0.746501	-0.044417	0.673371	0.474022	0.956555	NA	NA	TRUE	0.069956	ETV5
BCAC_BC_iCOGS	13405_61_SPINK2_ISK2	Inverse variance weighted	86	0.0321926	0.0174035	0.0643461	-0.00191832	0.0663036	1.03272	0.998084	1.06855	NA	NA	NA	0.136956	SPINK2
BCAC_BC_iCOGS	13411_21_RNF41_RNF41	Wald ratio	rs6542680	-0.146132	0.150761	0.332399	-0.441624	0.14936	0.864044	0.642991	1.16109	NA	NA	NA	0.465273	RNF41
BCAC_BC_iCOGS	13416_8_TMEM132D_T132D	Inverse variance weighted	16	0.000858965	0.099284	0.993097	-0.193738	0.195456	1.00086	0.823874	1.21586	NA	NA	NA	0.99539	TMEM132D
BCAC_BC_iCOGS	13422_66_ENOX2_ENOX2	Inverse variance weighted	18	-0.16591	0.0484846	0.000621834	-0.26094	-0.0708801	0.847123	0.770327	0.931574	0.369028	0.761191	TRUE	0.00433387	ENOX2
BCAC_BC_iCOGS	13423_94_FAM213A_CJ058	Inverse variance weighted	20	-0.0977645	0.0468639	0.0369664	-0.189618	-0.00591117	0.906862	0.827275	0.994106	0.506412	0.444219	TRUE	0.0882883	FAM213A
BCAC_BC_iCOGS	13427_66_MAN1C1_MA1C1	Inverse variance weighted	80	0.0715426	0.0186231	0.000122228	0.0350414	0.108044	1.07416	1.03566	1.1141	0.470653	0.186389	TRUE	0.00132679	MAN1C1
BCAC_BC_iCOGS	13429_3_WFDC10A_WF10A	Inverse variance weighted	23	-0.17228	0.0389201	9.57718e-06	-0.248564	-0.0959967	0.841743	0.77992	0.908467	0.88755	0.554332	TRUE	0.000244612	WFDC10A
BCAC_BC_iCOGS	13430_50_SLC14A1_UT1	Inverse variance weighted	14	-0.166695	0.0613373	0.00657431	-0.286916	-0.0464735	0.846458	0.750575	0.95459	0.124554	0.288118	TRUE	0.0236697	SLC14A1
BCAC_BC_iCOGS	13431_74_FAM159A_F159A	Wald ratio	rs10922098	-0.522132	0.232727	0.0248623	-0.978277	-0.0659866	0.593254	0.375958	0.936143	NA	NA	TRUE	0.064836	FAM159A
BCAC_BC_iCOGS	13434_172_PARVA_PARVA	Inverse variance weighted	9	-0.103007	0.0933122	0.26964	-0.285898	0.0798853	0.902121	0.751339	1.08316	NA	NA	NA	0.402606	PARVA
BCAC_BC_iCOGS	13435_31_IL20RB_IL_20_Rb	Inverse variance weighted	9	0.0569644	0.0994337	0.56672	-0.137926	0.251854	1.05862	0.871164	1.28641	NA	NA	NA	0.686196	IL20RB
BCAC_BC_iCOGS	13438_115_CHRD_CHRD	Inverse variance weighted	4	-0.0735194	0.246552	0.765558	-0.556761	0.409722	0.929118	0.573062	1.5064	NA	NA	NA	0.841106	CHRD
BCAC_BC_iCOGS	13439_6_IQCF3_IQCF3	Inverse variance weighted	17	-0.193579	0.0443518	1.27336e-05	-0.280509	-0.10665	0.824005	0.755399	0.89884	0.575581	0.528611	TRUE	0.00030184	IQCF3
BCAC_BC_iCOGS	13447_42_SPRN_SPRN	Inverse variance weighted	37	-0.00574559	0.026879	0.830736	-0.0584285	0.0469373	0.994271	0.943246	1.04806	NA	NA	NA	0.888876	SPRN
BCAC_BC_iCOGS	13449_25_SF3B4_SF3B4	Inverse variance weighted	3	-0.0558773	0.178181	0.753826	-0.405113	0.293358	0.945655	0.666902	1.34092	NA	NA	NA	0.833702	SF3B4
BCAC_BC_iCOGS	13450_49_USP8_UBP8	Inverse variance weighted	17	0.043372	0.0496917	0.38276	-0.0540237	0.140768	1.04433	0.94741	1.15116	NA	NA	NA	0.515012	USP8
BCAC_BC_iCOGS	13451_2_FNDC4_FNDC4	Inverse variance weighted	9	-0.224716	0.0670123	0.000798381	-0.35606	-0.0933719	0.798743	0.700431	0.910855	0.27602	0.447754	TRUE	0.00515092	FNDC4
BCAC_BC_iCOGS	13452_113_SMIM13_SIM13	Inverse variance weighted	11	-0.163194	0.0726469	0.0246785	-0.305582	-0.0208059	0.849427	0.736695	0.979409	0.214363	0.194376	TRUE	0.064836	SMIM13
BCAC_BC_iCOGS	13453_2_MRPL33_RM33	Inverse variance weighted	102	-0.0118262	0.0139105	0.395234	-0.0390907	0.0154383	0.988243	0.961663	1.01556	NA	NA	NA	0.527383	MRPL33
BCAC_BC_iCOGS	13459_30_TOR4A_CI167	Wald ratio	rs6542680	-0.201878	0.208273	0.332399	-0.610093	0.206338	0.817195	0.5433	1.22917	NA	NA	NA	0.465273	TOR4A
BCAC_BC_iCOGS	13460_4_CHAD_CHAD	Inverse variance weighted	18	-0.126795	0.079039	0.108669	-0.281711	0.0281216	0.880914	0.754491	1.02852	NA	NA	NA	0.208005	CHAD
BCAC_BC_iCOGS	13463_1_PXDN_PXDN	Inverse variance weighted	15	-0.00309453	0.0469665	0.947467	-0.0951489	0.0889598	0.99691	0.909238	1.09304	NA	NA	NA	0.968974	PXDN
BCAC_BC_iCOGS	13464_8_NRAC_NRAC	Inverse variance weighted	22	-0.0581463	0.036659	0.112708	-0.129998	0.0137054	0.943512	0.878097	1.0138	NA	NA	NA	0.214076	NRAC
BCAC_BC_iCOGS	13465_5_RCAN1_CCP1	Inverse variance weighted	14	-0.0565993	0.0588191	0.335919	-0.171885	0.0586862	0.944973	0.842076	1.06044	NA	NA	NA	0.468689	RCAN1
BCAC_BC_iCOGS	13468_5_NEURL4_NEUL4	Inverse variance weighted	19	0.0474467	0.0605212	0.433058	-0.0711748	0.166068	1.04859	0.931299	1.18065	NA	NA	NA	0.563482	NEURL4
BCAC_BC_iCOGS	13470_43_PTH1R_PTH1R	Inverse variance weighted	17	-0.169293	0.0472193	0.000336744	-0.261843	-0.0767436	0.844261	0.769632	0.926127	0.330383	0.262692	TRUE	0.00277183	PTH1R
BCAC_BC_iCOGS	13472_35_HDHD2_HDHD2	Inverse variance weighted	23	0.00299086	0.0269938	0.911776	-0.0499169	0.0558987	1.003	0.951308	1.05749	NA	NA	NA	0.942382	HDHD2
BCAC_BC_iCOGS	13474_40_GSTK1_GSTK1	Inverse variance weighted	6	0.00413491	0.108964	0.96973	-0.209435	0.217705	1.00414	0.811042	1.24322	NA	NA	NA	0.982859	GSTK1
BCAC_BC_iCOGS	13475_10_UBE2D4_UB2D4	Wald ratio	rs1354034	0.284565	0.233048	0.222064	-0.172209	0.741339	1.32918	0.841803	2.09874	NA	NA	NA	0.34721	UBE2D4
BCAC_BC_iCOGS	13476_16_KIN_KIN17	Inverse variance weighted	2	-0.142825	0.429203	0.739309	-0.984064	0.698413	0.866905	0.373789	2.01056	NA	NA	NA	0.821623	KIN
BCAC_BC_iCOGS	13477_65_LTB4R_LT4R1	Inverse variance weighted	12	-0.0259938	0.111926	0.81635	-0.245368	0.193381	0.974341	0.782416	1.21334	NA	NA	NA	0.878514	LTB4R
BCAC_BC_iCOGS	13479_8_FAM171A2_F1712	Inverse variance weighted	9	-0.100116	0.093275	0.283116	-0.282935	0.0827027	0.904732	0.753568	1.08622	NA	NA	NA	0.418695	FAM171A2
BCAC_BC_iCOGS	13481_24_TCEA2_TCEA2	Inverse variance weighted	6	-0.0298332	0.10273	0.771508	-0.231184	0.171518	0.970607	0.793593	1.18711	NA	NA	NA	0.845931	TCEA2
BCAC_BC_iCOGS	13482_14_CNOT1_CNOT1	Inverse variance weighted	2	-0.13158	0.305965	0.667159	-0.731273	0.468112	0.876709	0.481296	1.59698	NA	NA	NA	0.766959	CNOT1
BCAC_BC_iCOGS	13484_69_COL1A1_CO1A1	Inverse variance weighted	8	-0.32806	0.0721106	5.37983e-06	-0.469397	-0.186723	0.72032	0.625379	0.829673	0.966423	0.510825	TRUE	0.000164501	COL1A1
BCAC_BC_iCOGS	13486_9_PKD2_PKD2	Inverse variance weighted	2	-0.095236	0.128624	0.459046	-0.34734	0.156868	0.909158	0.706565	1.16984	NA	NA	NA	0.586919	PKD2
BCAC_BC_iCOGS	13488_3_ARFIP1_ARFP1	Inverse variance weighted	21	0.0376147	0.0302412	0.213565	-0.0216581	0.0968875	1.03833	0.978575	1.10174	NA	NA	NA	0.343827	ARFIP1
BCAC_BC_iCOGS	13490_1_MPP6_MPP6	Inverse variance weighted	24	-0.149344	0.0365118	4.30852e-05	-0.220907	-0.0777804	0.861273	0.801791	0.925168	0.803048	0.404698	TRUE	0.000685259	MPP6
BCAC_BC_iCOGS	13491_40_PDE6D_PDE6D	Inverse variance weighted	9	-0.1801	0.0799797	0.0243335	-0.33686	-0.0233399	0.835187	0.714008	0.97693	0.176438	0.070553	TRUE	0.064836	PDE6D
BCAC_BC_iCOGS	13492_44_HSPA9_HSPA9B	Wald ratio	rs9959832	-0.246077	0.261611	0.346898	-0.758834	0.26668	0.781862	0.468212	1.30562	NA	NA	NA	0.479082	HSPA9
BCAC_BC_iCOGS	13493_5_GRID1_GRID1	Inverse variance weighted	13	-0.168055	0.0559985	0.00269032	-0.277812	-0.0582984	0.845307	0.757439	0.943368	0.322538	0.895679	TRUE	0.0114861	GRID1
BCAC_BC_iCOGS	13494_6_CERS5_CERS5	Inverse variance weighted	3	-0.39161	0.136511	0.00412162	-0.659172	-0.124048	0.675968	0.517279	0.883338	0.469357	0.746881	TRUE	0.0160936	CERS5
BCAC_BC_iCOGS	13495_48_HCAR2_HCAR2	Inverse variance weighted	5	0.0181037	0.0849761	0.831292	-0.148449	0.184657	1.01827	0.862044	1.20281	NA	NA	NA	0.889251	HCAR2
BCAC_BC_iCOGS	13496_19_HMGCS1_HMCS1	Wald ratio	rs10185431	0.157801	0.22793	0.488734	-0.288941	0.604544	1.17093	0.749056	1.83042	NA	NA	NA	0.615023	HMGCS1
BCAC_BC_iCOGS	13497_34_EIF3J_EIF3J	Inverse variance weighted	4	-0.0314636	0.162703	0.846661	-0.350361	0.287434	0.969026	0.704434	1.333	NA	NA	NA	0.899665	EIF3J
BCAC_BC_iCOGS	13498_1_MIOX_MIOX	Inverse variance weighted	22	-0.00172352	0.027819	0.950599	-0.0562487	0.0528016	0.998278	0.945304	1.05422	NA	NA	NA	0.970948	MIOX
BCAC_BC_iCOGS	13501_10_SLC35G2_S35G2	Inverse variance weighted	244	-0.0224473	0.00986806	0.0229216	-0.0417887	-0.00310587	0.977803	0.959072	0.996899	0.0620509	0.0204918	TRUE	0.0630707	SLC35G2
BCAC_BC_iCOGS	13502_2_SLC26A11_S2611	Inverse variance weighted	40	-0.0525624	0.0307876	0.0877733	-0.112906	0.00778118	0.948795	0.893235	1.00781	NA	NA	NA	0.176093	SLC26A11
BCAC_BC_iCOGS	13503_19_ARL6IP5_PRAF3	Inverse variance weighted	5	0.194536	0.080974	0.0162858	0.0358267	0.353245	1.21475	1.03648	1.42368	0.764127	0.494601	TRUE	0.0490041	ARL6IP5
BCAC_BC_iCOGS	13506_10_DUS2_DUS2L	Inverse variance weighted	58	-0.0815945	0.0226223	0.000309977	-0.125934	-0.0372548	0.921646	0.881673	0.963431	0.994368	0.0544235	TRUE	0.00261343	DUS2
BCAC_BC_iCOGS	13507_51_TRADD_TRADD	Inverse variance weighted	63	-0.0498062	0.022216	0.0249671	-0.0933495	-0.00626295	0.951414	0.910875	0.993757	0.879733	0.897213	TRUE	0.0650353	TRADD
BCAC_BC_iCOGS	13509_5_SCAMP5_SCAM5	Inverse variance weighted	14	-0.153587	0.0604081	0.0110065	-0.271987	-0.0351873	0.857626	0.761864	0.965425	0.296788	0.336114	TRUE	0.0359865	SCAMP5
BCAC_BC_iCOGS	13510_7_ATP2A3_AT2A3	Inverse variance weighted	20	-0.0897385	0.0514702	0.0812459	-0.19062	0.0111432	0.91417	0.826446	1.01121	NA	NA	NA	0.165232	ATP2A3
BCAC_BC_iCOGS	13511_29_SATB1_SATB1	Inverse variance weighted	6	-0.318162	0.0757049	2.63801e-05	-0.466543	-0.16978	0.727485	0.627166	0.84385	0.886867	0.537954	TRUE	0.000484098	SATB1
BCAC_BC_iCOGS	13512_28_HNRNPR_HNRPR	Inverse variance weighted	15	-0.0667087	0.0743018	0.369288	-0.21234	0.0789228	0.935468	0.80869	1.08212	NA	NA	NA	0.501705	HNRNPR
BCAC_BC_iCOGS	13513_174_PIAS3_PIAS3	Inverse variance weighted	5	-0.203365	0.168684	0.227973	-0.533986	0.127256	0.81598	0.586263	1.13571	NA	NA	NA	0.354408	PIAS3
BCAC_BC_iCOGS	13514_121_RAB35_Rab_1C	Inverse variance weighted	85	-0.0632779	0.0178182	0.000383318	-0.0982016	-0.0283543	0.938683	0.906466	0.972044	0.880953	0.570815	TRUE	0.00301736	RAB35
BCAC_BC_iCOGS	13515_8_RPRD1A_RPR1A	Inverse variance weighted	7	-0.157611	0.0693322	0.0230093	-0.293503	-0.0217204	0.854182	0.745647	0.978514	0.360917	0.671895	TRUE	0.063232	RPRD1A
BCAC_BC_iCOGS	13516_46_EMC4_TMM85	Inverse variance weighted	117	-0.000207479	0.0130669	0.987332	-0.0258187	0.0254037	0.999793	0.974512	1.02573	NA	NA	NA	0.9919	EMC4
BCAC_BC_iCOGS	13517_3_PTCHD3_PTHD3	Inverse variance weighted	9	-0.220261	0.064666	0.0006589	-0.347007	-0.0935157	0.802309	0.706801	0.910724	0.547032	0.373361	TRUE	0.00451368	PTCHD3
BCAC_BC_iCOGS	13518_5_ASAP2_ASAP2	Inverse variance weighted	126	-0.0296587	0.0143965	0.0393859	-0.0578758	-0.00144156	0.970777	0.943767	0.998559	0.0569905	0.38937	TRUE	0.0928815	ASAP2
BCAC_BC_iCOGS	13519_112_ARHGEF25_ARHGP	Inverse variance weighted	9	-0.195816	0.0764122	0.0103884	-0.345583	-0.0460478	0.822164	0.707807	0.954996	0.171669	0.200173	TRUE	0.0342899	ARHGEF25
BCAC_BC_iCOGS	13524_25_HS6ST2_H6ST2	Inverse variance weighted	8	0.00796959	0.096659	0.934288	-0.181482	0.197421	1.008	0.834033	1.21826	NA	NA	NA	0.958573	HS6ST2
BCAC_BC_iCOGS	13525_17_KCNG4_KCNG4	Inverse variance weighted	61	-0.0701497	0.0219485	0.00139298	-0.113169	-0.0271306	0.932254	0.893	0.973234	0.975059	0.034822	TRUE	0.00713243	KCNG4
BCAC_BC_iCOGS	13526_5_SSB_LA	Wald ratio	rs184067804	-0.169395	0.245712	0.49057	-0.650991	0.312201	0.844176	0.521529	1.36643	NA	NA	NA	0.616501	SSB
BCAC_BC_iCOGS	13529_39_NAP1L2_NP1L2	Inverse variance weighted	15	0.111985	0.0477376	0.018984	0.0184193	0.205551	1.1185	1.01859	1.2282	0.214381	0.802527	TRUE	0.0549524	NAP1L2
BCAC_BC_iCOGS	13532_25_CNEP1R1_NEPR1	Inverse variance weighted	4	-0.191909	0.184505	0.298278	-0.553538	0.169719	0.825382	0.574912	1.18497	NA	NA	NA	0.434313	CNEP1R1
BCAC_BC_iCOGS	13534_20_MYOM2_MYOM2	Inverse variance weighted	21	0.0153388	0.0479118	0.748857	-0.0785682	0.109246	1.01546	0.924439	1.11544	NA	NA	NA	0.829473	MYOM2
BCAC_BC_iCOGS	13535_2_COL4A3BP_C43BP	Inverse variance weighted	3	0.218899	0.142343	0.12409	-0.0600926	0.497891	1.24471	0.941677	1.64525	NA	NA	NA	0.229493	COL4A3BP
BCAC_BC_iCOGS	13536_56_POLI_POLI	Inverse variance weighted	11	-0.0138998	0.0821073	0.865569	-0.17483	0.14703	0.986196	0.8396	1.15839	NA	NA	NA	0.910662	POLI
BCAC_BC_iCOGS	13539_131_KCNN1_KCNN1	Inverse variance weighted	58	-0.0679318	0.021867	0.00189254	-0.110791	-0.0250726	0.934324	0.895126	0.975239	0.965341	0.0357801	TRUE	0.00877459	KCNN1
BCAC_BC_iCOGS	13540_1_GPR26_GPR26	Inverse variance weighted	51	-0.0780454	0.0246553	0.00154838	-0.12637	-0.029721	0.924922	0.881289	0.970716	0.943821	0.0779454	TRUE	0.007666	GPR26
BCAC_BC_iCOGS	13541_1_MYCT1_MYCT1	Inverse variance weighted	25	-0.160304	0.0360216	8.57885e-06	-0.230906	-0.0897012	0.851885	0.793814	0.914204	0.617091	0.160555	TRUE	0.000229189	MYCT1
BCAC_BC_iCOGS	13544_9_HMHA1_HMHA1	Inverse variance weighted	4	-0.0500384	0.0949651	0.598253	-0.23617	0.136093	0.951193	0.789646	1.14579	NA	NA	NA	0.712847	HMHA1
BCAC_BC_iCOGS	13547_5_HTR7_5HT7R	Inverse variance weighted	2	-0.102172	0.100895	0.311227	-0.299926	0.0955831	0.902875	0.740873	1.1003	NA	NA	NA	0.447022	HTR7
BCAC_BC_iCOGS	13548_53_PPAPDC1A_PPC1A	Inverse variance weighted	59	-0.0759827	0.0221428	0.000600291	-0.119383	-0.0325828	0.926832	0.887468	0.967942	0.927235	0.0500057	TRUE	0.00421077	PPAPDC1A
BCAC_BC_iCOGS	13549_15_ADAM29_ADA29	Inverse variance weighted	10	-0.222423	0.0592722	0.00017503	-0.338597	-0.10625	0.800576	0.71277	0.8992	0.349283	0.395066	TRUE	0.0017674	ADAM29
BCAC_BC_iCOGS	13552_7_SWAP70_SWP70	Inverse variance weighted	139	0.0702278	0.012628	2.67821e-08	0.0454769	0.0949787	1.07275	1.04653	1.09964	0.00920373	0.976265	TRUE	2.2363e-06	SWAP70
BCAC_BC_iCOGS	13553_4_DCUN1D3_DCNL3	Wald ratio	rs2231516	0.115316	0.316545	0.715636	-0.505112	0.735745	1.12223	0.603438	2.08704	NA	NA	NA	0.805415	DCUN1D3
BCAC_BC_iCOGS	13554_78_REPIN1_REPI1	Inverse variance weighted	24	-0.143237	0.0361193	7.31917e-05	-0.214031	-0.0724433	0.866548	0.807323	0.930118	0.496021	0.0932999	TRUE	0.000973325	REPIN1
BCAC_BC_iCOGS	13556_28_HTR2A_5HT2A	Wald ratio	rs71585211	-0.33639	0.188353	0.0741071	-0.705562	0.0327825	0.714345	0.493831	1.03333	NA	NA	NA	0.154003	HTR2A
BCAC_BC_iCOGS	13557_3_PVRL3_Nectin_3	Inverse variance weighted	32	-0.110031	0.0330354	0.000866257	-0.174781	-0.0452819	0.895806	0.839641	0.955728	0.383992	0.00926776	TRUE	0.00537327	PVRL3
BCAC_BC_iCOGS	13563_259_ACBD7_ACBD7	Inverse variance weighted	6	-0.305064	0.0892207	0.000628043	-0.479936	-0.130191	0.737076	0.618823	0.877927	0.724343	0.785551	TRUE	0.00436171	ACBD7
BCAC_BC_iCOGS	13565_2_RBL2_p130	Inverse variance weighted	383	-0.0528816	0.00779756	1.1868e-11	-0.0681648	-0.0375983	0.948492	0.934107	0.9631	0.0407612	0.000562484	TRUE	2.14712e-09	RBL2
BCAC_BC_iCOGS	13566_2_SSU72_SSU72	Inverse variance weighted	126	0.110303	0.0152267	4.35408e-13	0.0804589	0.140147	1.11662	1.08378	1.15044	0.0173105	0.0199911	TRUE	1.11208e-10	SSU72
BCAC_BC_iCOGS	13568_30_PSMD4_PSMD4	Inverse variance weighted	3	0.0281137	0.302588	0.925974	-0.564959	0.621187	1.02851	0.568383	1.86114	NA	NA	NA	0.952519	PSMD4
BCAC_BC_iCOGS	13570_43_HDLBP_VIGLN	Inverse variance weighted	2	0.186916	0.129323	0.148362	-0.0665572	0.44039	1.20553	0.935609	1.55331	NA	NA	NA	0.261616	HDLBP
BCAC_BC_iCOGS	13572_43_PSMD11_PSD11	Inverse variance weighted	5	0.263749	0.119515	0.027326	0.0294998	0.497999	1.3018	1.02994	1.64543	0.701933	0.758643	TRUE	0.0700824	PSMD11
BCAC_BC_iCOGS	13573_5_ARPC3_p21_ARC	Inverse variance weighted	13	-0.145354	0.0677684	0.0319633	-0.278181	-0.0125283	0.864716	0.75716	0.98755	0.172384	0.246232	TRUE	0.0793508	ARPC3
BCAC_BC_iCOGS	13574_50_RND1_RND1	Inverse variance weighted	22	-0.0753328	0.0443647	0.0895012	-0.162288	0.011622	0.927435	0.850197	1.01169	NA	NA	NA	0.178509	RND1
BCAC_BC_iCOGS	13575_40_DVL2_DVL2	Inverse variance weighted	26	-0.123426	0.041966	0.00327051	-0.205679	-0.0411727	0.883887	0.814094	0.959663	0.821703	0.458311	TRUE	0.0133967	DVL2
BCAC_BC_iCOGS	13578_98_ABLIM3_ABLM3	Inverse variance weighted	7	0.0702651	0.0869054	0.418789	-0.10007	0.2406	1.07279	0.904774	1.27201	NA	NA	NA	0.549195	ABLIM3
BCAC_BC_iCOGS	13583_19_APAF1_Apaf_1	Inverse variance weighted	2	0.248783	0.179285	0.165248	-0.102616	0.600182	1.28246	0.902473	1.82245	NA	NA	NA	0.279948	APAF1
BCAC_BC_iCOGS	13587_10_RACGAP1_RGAP1	Inverse variance weighted	183	-0.0509175	0.0121022	2.58451e-05	-0.0746378	-0.0271972	0.950357	0.92808	0.973169	0.000861754	0.554077	TRUE	0.000477529	RACGAP1
BCAC_BC_iCOGS	13588_11_ANXA9_ANXA9	Inverse variance weighted	6	-0.242823	0.0880335	0.0058103	-0.415368	-0.070277	0.784411	0.660097	0.932136	0.27245	0.430928	TRUE	0.0213605	ANXA9
BCAC_BC_iCOGS	13589_10_APBB3_APBB3	Inverse variance weighted	6	-0.0325588	0.130306	0.802692	-0.287959	0.222841	0.967965	0.749792	1.24962	NA	NA	NA	0.869583	APBB3
BCAC_BC_iCOGS	13590_1_REXO2_ORN	Inverse variance weighted	12	-0.0341087	0.0645935	0.597464	-0.160712	0.0924946	0.966466	0.851537	1.09691	NA	NA	NA	0.712298	REXO2
BCAC_BC_iCOGS	13591_31_PRIM1_PRI1	Inverse variance weighted	11	-0.225655	0.0572657	8.13123e-05	-0.337896	-0.113415	0.797993	0.713269	0.89278	0.575256	0.261621	TRUE	0.00102785	PRIM1
BCAC_BC_iCOGS	13594_158_GGA1_GGA1	Inverse variance weighted	2	0.215307	0.151294	0.154705	-0.0812289	0.511844	1.24024	0.921983	1.66836	NA	NA	NA	0.269167	GGA1
BCAC_BC_iCOGS	13596_3_RAB27B_RB27B	Inverse variance weighted	47	-0.0972019	0.027733	0.000456739	-0.151558	-0.0428453	0.907373	0.859368	0.95806	0.893722	0.0375178	TRUE	0.00346706	RAB27B
BCAC_BC_iCOGS	13597_20_RAB31_RAB31	Inverse variance weighted	10	-0.0216084	0.0643773	0.737132	-0.147788	0.104571	0.978623	0.862614	1.11023	NA	NA	NA	0.820674	RAB31
BCAC_BC_iCOGS	13599_15_RABEPK_RABEK	Inverse variance weighted	70	-0.0623992	0.0192779	0.00120865	-0.100184	-0.0246146	0.939508	0.904671	0.975686	0.964872	0.0433809	TRUE	0.00647102	RABEPK
BCAC_BC_iCOGS	13602_6_NHP2L1_NH2L1	Wald ratio	rs709932	0.0185747	0.155444	0.904884	-0.286096	0.323245	1.01875	0.751191	1.3816	NA	NA	NA	0.93883	NHP2L1
BCAC_BC_iCOGS	13603_7_RFESD_RFESD	Inverse variance weighted	16	-0.104229	0.0444784	0.0191103	-0.191407	-0.0170517	0.901019	0.825796	0.983093	0.633343	0.581493	TRUE	0.0551969	RFESD
BCAC_BC_iCOGS	13604_27_NEURL1_NEUL1	Inverse variance weighted	56	-0.063722	0.0229297	0.00545235	-0.108664	-0.0187798	0.938266	0.897032	0.981395	0.598095	0.0443945	TRUE	0.0203561	NEURL1
BCAC_BC_iCOGS	13605_16_ANXA10_ANX10	Inverse variance weighted	18	-0.13316	0.0456083	0.00350435	-0.222552	-0.0437676	0.875325	0.800473	0.957176	0.613719	0.237179	TRUE	0.0141807	ANXA10
BCAC_BC_iCOGS	13609_11_GTF2I_GTF2I	Inverse variance weighted	2	-0.376127	0.150741	0.0125892	-0.671579	-0.0806743	0.686515	0.510901	0.922494	0.734189	NA	TRUE	0.0398994	GTF2I
BCAC_BC_iCOGS	13610_9_MAGEA10_MAGE_10	Inverse variance weighted	54	0.0403784	0.0233511	0.0837755	-0.00538971	0.0861465	1.0412	0.994625	1.08997	NA	NA	NA	0.16974	MAGEA10
BCAC_BC_iCOGS	13612_7_CYTIP_CYTIP	Inverse variance weighted	4	-0.253818	0.186963	0.174597	-0.620266	0.11263	0.775833	0.537801	1.11922	NA	NA	NA	0.292589	CYTIP
BCAC_BC_iCOGS	13613_23_AK5_Adenylate_kinase_isoenzyme_5	Inverse variance weighted	33	-0.133333	0.0324745	4.02953e-05	-0.196983	-0.0696832	0.875173	0.821204	0.932689	0.945049	0.500927	TRUE	0.000660525	AK5
BCAC_BC_iCOGS	13614_6_CREBBP_CREB_binding_protein	Inverse variance weighted	46	-0.0808448	0.0348538	0.020366	-0.149158	-0.0125312	0.922337	0.861433	0.987547	0.00114413	0.0173977	TRUE	0.0582921	CREBBP
BCAC_BC_iCOGS	13618_15_MAD1L1_MD1L1	Inverse variance weighted	39	-0.105016	0.0305361	0.000583709	-0.164866	-0.0451651	0.90031	0.848007	0.95584	0.849909	0.0760766	TRUE	0.00411439	MAD1L1
BCAC_BC_iCOGS	13620_10_ASNA1_ASNA	Inverse variance weighted	28	0.0945496	0.029401	0.00130055	0.0369236	0.152176	1.09916	1.03761	1.16436	0.873787	0.371302	TRUE	0.00678723	ASNA1
BCAC_BC_iCOGS	13621_31_AP2A2_AP2A2	Inverse variance weighted	5	0.0905912	0.108598	0.404172	-0.12226	0.303442	1.09482	0.884918	1.35451	NA	NA	NA	0.535036	AP2A2
BCAC_BC_iCOGS	13622_16_PPP2R5A_2A5A	Inverse variance weighted	4	0.114133	0.115728	0.324027	-0.112694	0.34096	1.1209	0.893424	1.4063	NA	NA	NA	0.459629	PPP2R5A
BCAC_BC_iCOGS	13623_4_MLL2_MLL2	Inverse variance weighted	10	0.260176	0.0721177	0.000308972	0.118825	0.401527	1.29716	1.12617	1.4941	0.924063	0.654591	TRUE	0.00261003	MLL2
BCAC_BC_iCOGS	13624_17_NADK_NADK	Inverse variance weighted	13	0.105726	0.0898776	0.239462	-0.0704341	0.281886	1.11152	0.931989	1.32563	NA	NA	NA	0.368181	NADK
BCAC_BC_iCOGS	13625_19_SSB_LA	Inverse variance weighted	2	-0.390931	0.130429	0.00272412	-0.646573	-0.13529	0.676427	0.523838	0.873463	0.696849	NA	TRUE	0.0115849	SSB
BCAC_BC_iCOGS	13628_58_GRB14_GRB14	Inverse variance weighted	15	0.0368215	0.0747151	0.622136	-0.10962	0.183263	1.03751	0.896174	1.20113	NA	NA	NA	0.733654	GRB14
BCAC_BC_iCOGS	13629_25_ATG4B_ATG4B	Inverse variance weighted	4	-0.214432	0.153634	0.162797	-0.515555	0.0866916	0.807	0.597169	1.09056	NA	NA	NA	0.277522	ATG4B
BCAC_BC_iCOGS	13631_1_RBBP5_RB_binding_protein_5	Inverse variance weighted	13	-0.193599	0.0481985	5.9018e-05	-0.288068	-0.0991301	0.823988	0.74971	0.905625	0.521162	0.507088	TRUE	0.000857045	RBBP5
BCAC_BC_iCOGS	13632_10_ZYX_Zyxin	Inverse variance weighted	5	0.0825172	0.0980922	0.400224	-0.109743	0.274778	1.08602	0.896064	1.31624	NA	NA	NA	0.531591	ZYX
BCAC_BC_iCOGS	13634_209_PIR_PIR	Inverse variance weighted	71	-0.0114381	0.0147537	0.43818	-0.0403554	0.0174791	0.988627	0.960448	1.01763	NA	NA	NA	0.565875	PIR
BCAC_BC_iCOGS	13636_20_NAP1L1_NP1L1	Inverse variance weighted	6	-0.0938797	0.0749548	0.210393	-0.240791	0.0530316	0.910392	0.786006	1.05446	NA	NA	NA	0.340444	NAP1L1
BCAC_BC_iCOGS	13639_101_USO1_USO1	Inverse variance weighted	3	0.224373	0.114551	0.0501466	-0.000147591	0.448894	1.25154	0.999852	1.56658	NA	NA	NA	0.11271	USO1
BCAC_BC_iCOGS	13642_90_IFIT3_CIG49	Inverse variance weighted	7	0.176886	0.0767739	0.0212236	0.0264089	0.327363	1.19349	1.02676	1.3873	0.262245	0.19788	TRUE	0.0602599	IFIT3
BCAC_BC_iCOGS	13645_14_DHX38_PRP16	Inverse variance weighted	52	-0.0806682	0.0242154	0.000864473	-0.12813	-0.0332061	0.9225	0.879739	0.967339	0.97165	0.104584	TRUE	0.00537327	DHX38
BCAC_BC_iCOGS	13650_11_KCNIP1_KCIP1	Inverse variance weighted	65	-0.0439155	0.021576	0.041812	-0.0862044	-0.00162653	0.957035	0.917407	0.998375	0.773212	0.494757	TRUE	0.0972675	KCNIP1
BCAC_BC_iCOGS	13651_54_ZFP91_ZFP91	Wald ratio	rs35989200	0.399189	0.287301	0.164698	-0.163921	0.962298	1.49061	0.848809	2.61771	NA	NA	NA	0.279671	ZFP91
BCAC_BC_iCOGS	13652_2_TOM1L1_TM1L1	Inverse variance weighted	18	0.0653529	0.0612016	0.285597	-0.0546022	0.185308	1.06754	0.946862	1.20359	NA	NA	NA	0.42136	TOM1L1
BCAC_BC_iCOGS	13653_335_MACROD1_MACD1	Inverse variance weighted	67	-0.058465	0.0201049	0.00363755	-0.0978706	-0.0190593	0.943211	0.906766	0.981121	0.943523	0.340445	TRUE	0.0145973	MACROD1
BCAC_BC_iCOGS	13654_1_ROCK2_ROCK2	Inverse variance weighted	2	0.197131	0.142193	0.165637	-0.0815675	0.47583	1.2179	0.921671	1.60935	NA	NA	NA	0.280336	ROCK2
BCAC_BC_iCOGS	13655_34_NCL_Nucleolin	Inverse variance weighted	5	-0.256832	0.101124	0.0110926	-0.455036	-0.0586287	0.773498	0.634425	0.943057	0.866658	0.768131	TRUE	0.0361863	NCL
BCAC_BC_iCOGS	13657_2_PNKP_PNKP	Inverse variance weighted	9	-0.00402975	0.0890592	0.96391	-0.178586	0.170526	0.995978	0.836452	1.18593	NA	NA	NA	0.979562	PNKP
BCAC_BC_iCOGS	13658_31_PDGFC_PDGF_CC	Inverse variance weighted	52	-0.0866549	0.0243052	0.000363455	-0.134293	-0.0390168	0.916993	0.874334	0.961735	0.885087	0.063667	TRUE	0.002927	PDGFC
BCAC_BC_iCOGS	13659_36_ATP13A1_AT131	Inverse variance weighted	59	0.055015	0.0269328	0.0410845	0.00222671	0.107803	1.05656	1.00223	1.11383	0.00171559	0.0702153	TRUE	0.0960057	ATP13A1
BCAC_BC_iCOGS	13665_35_PPP2R3A_PP2A__subunit_B	Inverse variance weighted	83	-0.0523865	0.0164149	0.00141584	-0.0845596	-0.0202133	0.948962	0.918917	0.97999	0.759439	0.328006	TRUE	0.00719855	PPP2R3A
BCAC_BC_iCOGS	13666_222_CA10_Carbonic_Anhydrase_X	Inverse variance weighted	77	-0.02117	0.0193531	0.274007	-0.0591021	0.0167621	0.979053	0.94261	1.0169	NA	NA	NA	0.407864	CA10
BCAC_BC_iCOGS	13669_6_FGFR3_FGFR_3	Inverse variance weighted	34	-0.0719139	0.0378507	0.0574412	-0.146101	0.00227337	0.930611	0.86407	1.00228	NA	NA	NA	0.125458	FGFR3
BCAC_BC_iCOGS	13671_40_ELANE_Elastase	Inverse variance weighted	90	-0.0136022	0.0186212	0.465105	-0.0500998	0.0228954	0.98649	0.951135	1.02316	NA	NA	NA	0.592745	ELANE
BCAC_BC_iCOGS	13672_3_HSPA6_HSP76	Inverse variance weighted	54	-0.0865868	0.0237311	0.000263612	-0.1331	-0.0400738	0.917056	0.875378	0.960719	0.953091	0.0420529	TRUE	0.0023483	HSPA6
BCAC_BC_iCOGS	13673_21_CCT7_TCPH	Inverse variance weighted	17	0.0909063	0.0375727	0.0155427	0.0172639	0.164549	1.09517	1.01741	1.17886	0.926673	0.54803	TRUE	0.0474253	CCT7
BCAC_BC_iCOGS	13676_46_INHBB_Inhibin_bB_chain	Inverse variance weighted	39	-0.00444944	0.0312228	0.88668	-0.0656461	0.0567473	0.99556	0.936462	1.05839	NA	NA	NA	0.92614	INHBB
BCAC_BC_iCOGS	13680_3_NAB2_NAB2	Wald ratio	rs10822155	-0.536606	0.243622	0.0276216	-1.0141	-0.0591072	0.58473	0.362727	0.942606	NA	NA	TRUE	0.0705904	NAB2
BCAC_BC_iCOGS	13681_173_CSNK2A2_CSK22	Inverse variance weighted	52	-0.0755501	0.0244497	0.00200146	-0.123472	-0.0276286	0.927233	0.883847	0.97275	0.860574	0.0441054	TRUE	0.00917672	CSNK2A2
BCAC_BC_iCOGS	13682_47_CSF1R_M_CSF_R	Inverse variance weighted	88	0.0216481	0.0231021	0.348727	-0.0236321	0.0669282	1.02188	0.976645	1.06922	NA	NA	NA	0.480385	CSF1R
BCAC_BC_iCOGS	13686_2_IL5RA_IL_5_Ra	Inverse variance weighted	128	-0.00166909	0.0132288	0.899597	-0.0275976	0.0242594	0.998332	0.97278	1.02456	NA	NA	NA	0.935356	IL5RA
BCAC_BC_iCOGS	13689_2_ODC1_Ornithine_decarboxylase	Inverse variance weighted	48	-0.0552142	0.0385267	0.151818	-0.130727	0.0202982	0.946282	0.877458	1.02051	NA	NA	NA	0.264848	ODC1
BCAC_BC_iCOGS	13691_10_SLC5A8_SC5A8	Inverse variance weighted	106	0.0100233	0.0146811	0.494776	-0.0187517	0.0387982	1.01007	0.981423	1.03956	NA	NA	NA	0.619734	SLC5A8
BCAC_BC_iCOGS	13692_154_WISP1_WISP_1	Inverse variance weighted	213	0.0217917	0.00997163	0.028862	0.00224727	0.0413361	1.02203	1.00225	1.0422	0.0567316	0.269323	TRUE	0.0732001	WISP1
BCAC_BC_iCOGS	13694_24_CRLF2_TSLP_R	Wald ratio	rs10922098	-0.458603	0.204411	0.0248623	-0.859248	-0.0579578	0.632166	0.423481	0.94369	NA	NA	TRUE	0.064836	CRLF2
BCAC_BC_iCOGS	13698_28_KIAA0319L_K319L	Inverse variance weighted	20	-0.129842	0.0437506	0.00299965	-0.215593	-0.0440907	0.878234	0.806063	0.956867	0.0862796	0.0415438	TRUE	0.0125115	KIAA0319L
BCAC_BC_iCOGS	13700_10_ANXA2_annexin_II	Inverse variance weighted	195	-0.00777262	0.00894171	0.384708	-0.0252984	0.00975312	0.992258	0.975019	1.0098	NA	NA	NA	0.516832	ANXA2
BCAC_BC_iCOGS	13711_10_CLTC_CLH1	Inverse variance weighted	23	-0.109042	0.0391046	0.00529566	-0.185687	-0.0323973	0.896692	0.830533	0.968122	0.250524	0.272281	TRUE	0.0198564	CLTC
BCAC_BC_iCOGS	13713_164_SEC22A_SC22A	Inverse variance weighted	4	0.0839197	0.172313	0.626244	-0.253813	0.421652	1.08754	0.775837	1.52448	NA	NA	NA	0.736388	SEC22A
BCAC_BC_iCOGS	13719_19_PAK4_PAK4	Inverse variance weighted	2	0.21895	0.186875	0.241341	-0.147324	0.585224	1.24477	0.863014	1.79539	NA	NA	NA	0.370203	PAK4
BCAC_BC_iCOGS	13724_27_FGF19_FGF_19	Inverse variance weighted	34	-0.105718	0.0261998	5.45861e-05	-0.15707	-0.0543664	0.899678	0.854645	0.947085	0.870321	0.460167	TRUE	0.000814477	FGF19
BCAC_BC_iCOGS	13726_4_CD80_B7	Inverse variance weighted	4	-0.285462	0.0969079	0.00322214	-0.475402	-0.095523	0.751667	0.621635	0.908897	0.604474	0.640814	TRUE	0.0132825	CD80
BCAC_BC_iCOGS	13744_37_IL3RA_IL_3_Ra	Inverse variance weighted	206	-0.0471856	0.00828877	1.25041e-08	-0.0634316	-0.0309396	0.95391	0.938538	0.969534	0.00173983	0.0747112	TRUE	1.1311e-06	IL3RA
BCAC_BC_iCOGS	13926_1_RMI1_RMI1	Inverse variance weighted	44	-0.0663001	0.0298498	0.0263425	-0.124806	-0.00779453	0.93585	0.882668	0.992236	0.82256	0.0828736	TRUE	0.0680423	RMI1
BCAC_BC_iCOGS	13993_20_EPB41L1_E41L1	Inverse variance weighted	5	-0.0437193	0.111611	0.69527	-0.262476	0.175037	0.957223	0.769145	1.19129	NA	NA	NA	0.787804	EPB41L1
BCAC_BC_iCOGS	13994_1_FBL_FBRL	Inverse variance weighted	63	-0.0728082	0.0209495	0.000510076	-0.113869	-0.0317471	0.929779	0.892375	0.968752	0.969901	0.0475818	TRUE	0.0037098	FBL
BCAC_BC_iCOGS	13996_16_PPCDC_COAC	Inverse variance weighted	2	-0.444081	0.147403	0.00258946	-0.732991	-0.15517	0.641414	0.48047	0.85627	0.807927	NA	TRUE	0.0111637	PPCDC
BCAC_BC_iCOGS	13998_26_ADSSL1_PURA1	Inverse variance weighted	28	-0.011909	0.0281294	0.672028	-0.0670426	0.0432245	0.988162	0.935155	1.04417	NA	NA	NA	0.77141	ADSSL1
BCAC_BC_iCOGS	14002_18_DOCK9_DOCK9	Inverse variance weighted	5	0.0484053	0.209234	0.817047	-0.361693	0.458504	1.0496	0.696496	1.58171	NA	NA	NA	0.878993	DOCK9
BCAC_BC_iCOGS	14005_2_CHD7_CHD7	Inverse variance weighted	3	-0.377869	0.1163	0.00115774	-0.605817	-0.149921	0.68532	0.545628	0.860776	0.75336	0.860731	TRUE	0.00631512	CHD7
BCAC_BC_iCOGS	14006_36_GNMT_GNMT	Inverse variance weighted	56	-0.0173731	0.0260492	0.504815	-0.0684296	0.0336834	0.982777	0.933859	1.03426	NA	NA	NA	0.628594	GNMT
BCAC_BC_iCOGS	14007_22_PAPSS1_PAPS1	Inverse variance weighted	18	-0.0462161	0.0473249	0.328782	-0.138973	0.0465407	0.954836	0.870252	1.04764	NA	NA	NA	0.465007	PAPSS1
BCAC_BC_iCOGS	14008_22_DCP1A_DCP1A	Inverse variance weighted	62	0.0142436	0.0220128	0.517593	-0.0289015	0.0573888	1.01435	0.971512	1.05907	NA	NA	NA	0.641561	DCP1A
BCAC_BC_iCOGS	14009_65_TNFAIP3_TNFAIP3	Inverse variance weighted	11	0.0196014	0.0499811	0.694929	-0.0783616	0.117564	1.01979	0.92463	1.12475	NA	NA	NA	0.787715	TNFAIP3
BCAC_BC_iCOGS	14011_17_S100A11_S100A11	Inverse variance weighted	39	-0.043728	0.0269345	0.104484	-0.0965196	0.00906361	0.957214	0.907992	1.0091	NA	NA	NA	0.201696	S100A11
BCAC_BC_iCOGS	14012_17_DHX58_LGP2	Inverse variance weighted	64	-0.0868424	0.0223141	9.94972e-05	-0.130578	-0.0431068	0.916822	0.877588	0.957809	0.757053	0.00596348	TRUE	0.00116134	DHX58
BCAC_BC_iCOGS	14013_11_TANK_TANK	Inverse variance weighted	2	-0.115806	0.37549	0.757767	-0.851766	0.620153	0.890648	0.426661	1.85921	NA	NA	NA	0.835082	TANK
BCAC_BC_iCOGS	14019_73_EVPL_EVPL	Wald ratio	rs572515	-0.566487	0.247885	0.0222963	-1.05234	-0.0806326	0.567515	0.349119	0.922533	NA	NA	TRUE	0.0617807	EVPL
BCAC_BC_iCOGS	14021_81_MED4_MED4	Inverse variance weighted	35	0.0121523	0.0248818	0.625266	-0.0366161	0.0609207	1.01223	0.964046	1.06281	NA	NA	NA	0.735548	MED4
BCAC_BC_iCOGS	14024_196_EDA_EDA	Inverse variance weighted	62	-0.0711818	0.0234619	0.00241393	-0.117167	-0.0251964	0.931293	0.889436	0.975118	0.962164	0.0567638	TRUE	0.0106409	EDA
BCAC_BC_iCOGS	14025_18_TNFRSF9_4_1BB	Inverse variance weighted	5	0.0316646	0.195178	0.871121	-0.350884	0.414213	1.03217	0.704065	1.51318	NA	NA	NA	0.913846	TNFRSF9
BCAC_BC_iCOGS	14026_24_IL17F_IL_17F	Inverse variance weighted	19	-0.177313	0.0443101	6.29032e-05	-0.264161	-0.0904656	0.837517	0.76785	0.913506	0.846071	0.444414	TRUE	0.000883902	IL17F
BCAC_BC_iCOGS	14028_22_PIK3C2A_P3C2A	Inverse variance weighted	66	-0.059213	0.0198217	0.00281473	-0.0980635	-0.0203624	0.942506	0.906591	0.979843	0.949415	0.0432464	TRUE	0.0118771	PIK3C2A
BCAC_BC_iCOGS	14029_42_COPS2_CSN2	Inverse variance weighted	61	-0.0420955	0.0252937	0.0960588	-0.0916712	0.00748015	0.958778	0.912405	1.00751	NA	NA	NA	0.188301	COPS2
BCAC_BC_iCOGS	14034_22_TACSTD2_GA733_1_protein	Inverse variance weighted	3	0.166102	0.136357	0.22317	-0.101158	0.433362	1.18069	0.903791	1.54243	NA	NA	NA	0.348312	TACSTD2
BCAC_BC_iCOGS	14035_13_TIAM1_TIAM1	Inverse variance weighted	2	0.120897	0.0911509	0.184728	-0.0577588	0.299553	1.12851	0.943878	1.34926	NA	NA	NA	0.305913	TIAM1
BCAC_BC_iCOGS	14043_12_EEA1_EEA1	Inverse variance weighted	63	-0.0579391	0.0205142	0.00473784	-0.0981471	-0.0177312	0.943707	0.906516	0.982425	0.941948	0.0431664	TRUE	0.0181089	EEA1
BCAC_BC_iCOGS	14045_12_NCOA2_NCOA2	Inverse variance weighted	35	-0.039178	0.0456767	0.391046	-0.128704	0.0503484	0.96158	0.879234	1.05164	NA	NA	NA	0.522759	NCOA2
BCAC_BC_iCOGS	14047_78_BDNF_BDNF	Inverse variance weighted	17	-0.125441	0.0644357	0.0515633	-0.251735	0.000853029	0.882108	0.777451	1.00085	NA	NA	NA	0.114638	BDNF
BCAC_BC_iCOGS	14048_7_IL1RAP_IL_1_R_AcP	Inverse variance weighted	298	-0.00342404	0.00699921	0.624697	-0.0171425	0.0102944	0.996582	0.983004	1.01035	NA	NA	NA	0.735311	IL1RAP
BCAC_BC_iCOGS	14051_54_FOXC2_FOXC2	Inverse variance weighted	6	-0.296626	0.0881323	0.000763538	-0.469365	-0.123886	0.743322	0.625399	0.88348	0.860443	0.609088	TRUE	0.00502948	FOXC2
BCAC_BC_iCOGS	14054_17_IL15RA_IL_15_Ra	Inverse variance weighted	132	-0.0147394	0.0123493	0.232656	-0.038944	0.00946517	0.985369	0.961805	1.00951	NA	NA	NA	0.360269	IL15RA
BCAC_BC_iCOGS	14056_4_CGA_Glycoprotein_hormones_a_chain	Inverse variance weighted	24	-0.162109	0.0436075	0.000201232	-0.24758	-0.0766386	0.850348	0.780688	0.926224	0.885181	0.474231	TRUE	0.00194996	CGA
BCAC_BC_iCOGS	14060_67_NCF4_NCF4	Inverse variance weighted	34	-0.106319	0.0327337	0.00116216	-0.170477	-0.0421612	0.899138	0.843262	0.958715	0.992901	0.73199	TRUE	0.00632342	NCF4
BCAC_BC_iCOGS	14061_48_TNFSF11_sRANKL	Inverse variance weighted	24	-0.141281	0.0447039	0.00157571	-0.2289	-0.0536611	0.868246	0.795408	0.947753	0.779214	0.44182	TRUE	0.00775114	TNFSF11
BCAC_BC_iCOGS	14063_17_OSM_OSM	Wald ratio	rs2511241	-0.11155	0.218485	0.609659	-0.53978	0.316681	0.894447	0.582876	1.37256	NA	NA	NA	0.722079	OSM
BCAC_BC_iCOGS	14066_49_MAGI2_MAGI2	Inverse variance weighted	163	0.00169781	0.0114017	0.881625	-0.0206495	0.0240451	1.0017	0.979562	1.02434	NA	NA	NA	0.92197	MAGI2
BCAC_BC_iCOGS	14067_6_PKP2_PKP2	Inverse variance weighted	5	-0.0864993	0.0995385	0.384845	-0.281595	0.108596	0.917136	0.754579	1.11471	NA	NA	NA	0.516857	PKP2
BCAC_BC_iCOGS	14079_14_IL18R1_IL_18_Ra	Inverse variance weighted	296	-0.0282477	0.00803127	0.000436112	-0.043989	-0.0125064	0.972148	0.956965	0.987572	5.18561e-05	0.00183442	TRUE	0.00334558	IL18R1
BCAC_BC_iCOGS	14090_23_DEF6_DEFI6	Inverse variance weighted	30	-0.0542527	0.0191445	0.00459908	-0.0917759	-0.0167294	0.947193	0.91231	0.98341	0.611171	0.58867	TRUE	0.0176875	DEF6
BCAC_BC_iCOGS	14091_42_CBR3_Carbonyl_reductase_3	Inverse variance weighted	68	0.0117616	0.0200891	0.55823	-0.0276131	0.0511363	1.01183	0.972765	1.05247	NA	NA	NA	0.679135	CBR3
BCAC_BC_iCOGS	14093_10_FLT3LG_Flt3_ligand	Inverse variance weighted	14	-0.0851634	0.0680481	0.210746	-0.218538	0.048211	0.918362	0.803693	1.04939	NA	NA	NA	0.340677	FLT3LG
BCAC_BC_iCOGS	14094_29_HBEGF_HB_EGF	Inverse variance weighted	35	-0.160719	0.0310188	2.20271e-07	-0.221516	-0.0999227	0.851531	0.801303	0.904907	0.209532	0.224575	TRUE	1.36631e-05	HBEGF
BCAC_BC_iCOGS	14095_1_KLRK1_NKG2D	Inverse variance weighted	3	-0.428924	0.128891	0.000875376	-0.681551	-0.176297	0.65121	0.505832	0.838369	0.73216	0.978639	TRUE	0.00539898	KLRK1
BCAC_BC_iCOGS	14100_63_C1QC_C1QC	Inverse variance weighted	199	-0.000230345	0.0114145	0.9839	-0.0226027	0.022142	0.99977	0.977651	1.02239	NA	NA	NA	0.990446	C1QC
BCAC_BC_iCOGS	14101_2_CNTFR_CNTFR_alpha	Inverse variance weighted	54	-0.0217679	0.0268019	0.416691	-0.0742997	0.0307639	0.978467	0.928393	1.03124	NA	NA	NA	0.547215	CNTFR
BCAC_BC_iCOGS	14106_46_RAP1GDS1_GDP_GTP_exchange_protein	Inverse variance weighted	4	0.266646	0.118938	0.0249687	0.0335272	0.499765	1.30558	1.0341	1.64833	0.686161	0.921313	TRUE	0.0650353	RAP1GDS1
BCAC_BC_iCOGS	14107_1_MTHFS_MTHFS	Inverse variance weighted	119	-0.0481865	0.0114198	2.44784e-05	-0.0705694	-0.0258037	0.952956	0.931863	0.974526	0.744735	0.505941	TRUE	0.00046211	MTHFS
BCAC_BC_iCOGS	14111_15_THBS2_TSP2	Inverse variance weighted	3	-0.103609	0.184684	0.574793	-0.465591	0.258372	0.901578	0.627764	1.29482	NA	NA	NA	0.692748	THBS2
BCAC_BC_iCOGS	14112_40_RELT_RELT	Inverse variance weighted	54	-0.053003	0.0275598	0.0544545	-0.10702	0.00101411	0.948377	0.898508	1.00101	NA	NA	NA	0.11996	RELT
BCAC_BC_iCOGS	14114_18_PIANP_PIANP	Wald ratio	rs77924615	0.0960473	0.239352	0.688213	-0.373082	0.565177	1.10081	0.688609	1.75976	NA	NA	NA	0.782052	PIANP
BCAC_BC_iCOGS	14115_34_ADM_Adrenomedullin	Inverse variance weighted	6	-0.00447498	0.0643465	0.944556	-0.130594	0.121644	0.995535	0.877574	1.12935	NA	NA	NA	0.967212	ADM
BCAC_BC_iCOGS	14116_129_S100A4_S100A4	Inverse variance weighted	14	0.0729694	0.0489239	0.135834	-0.0229216	0.16886	1.0757	0.977339	1.18395	NA	NA	NA	0.245882	S100A4
BCAC_BC_iCOGS	14120_2_RNF43_RNF43	Inverse variance weighted	51	-0.075851	0.0251761	0.00258831	-0.125196	-0.0265059	0.926954	0.882324	0.973842	0.689973	0.746843	TRUE	0.0111637	RNF43
BCAC_BC_iCOGS	14121_24_TNFRSF10D_TRAIL_R4	Inverse variance weighted	27	-0.131753	0.0392035	0.000777298	-0.208592	-0.0549145	0.876557	0.811726	0.946566	0.293056	0.0495761	TRUE	0.00509823	TNFRSF10D
BCAC_BC_iCOGS	14122_132_ZNRF3_ZNRF3	Inverse variance weighted	8	-0.14643	0.131885	0.266875	-0.404925	0.112064	0.863786	0.667027	1.11858	NA	NA	NA	0.400128	ZNRF3
BCAC_BC_iCOGS	14123_34_C10orf54_GI24	Inverse variance weighted	78	-0.0330248	0.0206902	0.110453	-0.0735775	0.00752792	0.967515	0.929064	1.00756	NA	NA	NA	0.210808	C10orf54
BCAC_BC_iCOGS	14124_6_EFNA2_Ephrin_A2	Inverse variance weighted	11	-0.0539565	0.0791817	0.495602	-0.209153	0.10124	0.947473	0.811271	1.10654	NA	NA	NA	0.620324	EFNA2
BCAC_BC_iCOGS	14127_240_IFNB1_IFN_b	Wald ratio	rs10922098	-0.552002	0.246041	0.0248623	-1.03424	-0.0697616	0.575796	0.355495	0.932616	NA	NA	TRUE	0.064836	IFNB1
BCAC_BC_iCOGS	14128_121_IFNA10_IFN10	Inverse variance weighted	12	-0.152715	0.076874	0.0469711	-0.303388	-0.00204182	0.858374	0.738313	0.99796	0.0733611	0.620796	TRUE	0.106779	IFNA10
BCAC_BC_iCOGS	14131_37_EFNB2_EFNB2	Inverse variance weighted	21	-0.228066	0.0463168	8.47733e-07	-0.318847	-0.137285	0.796072	0.726987	0.871722	0.153887	0.650583	TRUE	4.18279e-05	EFNB2
BCAC_BC_iCOGS	14132_21_HHLA2_HHLA2	Inverse variance weighted	9	0.169986	0.109788	0.121545	-0.0451973	0.38517	1.18529	0.955809	1.46986	NA	NA	NA	0.226308	HHLA2
BCAC_BC_iCOGS	14133_93_IL1R2_IL_1_sRII	Inverse variance weighted	200	-0.0319607	0.0110693	0.00388543	-0.0536566	-0.0102648	0.968545	0.947758	0.989788	0.00822483	0.301097	TRUE	0.0154492	IL1R2
BCAC_BC_iCOGS	14134_49_AMIGO2_AMGO2	Inverse variance weighted	21	-0.178505	0.053746	0.000896058	-0.283848	-0.0731633	0.83652	0.752881	0.929449	0.00375132	0.160792	TRUE	0.00548492	AMIGO2
BCAC_BC_iCOGS	14135_3_RXFP1_RXFP1	Inverse variance weighted	15	-0.175986	0.0449837	9.14512e-05	-0.264154	-0.0878181	0.83863	0.767855	0.915927	0.496418	0.291633	TRUE	0.001103	RXFP1
BCAC_BC_iCOGS	14136_234_CD93_C1QR1	Inverse variance weighted	15	-0.11458	0.0544499	0.0353509	-0.221302	-0.00785799	0.891741	0.801475	0.992173	0.728675	0.121679	TRUE	0.0856549	CD93
BCAC_BC_iCOGS	14139_16_NRG4_NRG4	Inverse variance weighted	6	-0.315621	0.0743412	2.18034e-05	-0.46133	-0.169912	0.729336	0.630445	0.843739	0.909631	0.558928	TRUE	0.000432285	NRG4
BCAC_BC_iCOGS	14143_8_HIST2H2BE_H2B2E	Inverse variance weighted	16	-0.0400551	0.0652209	0.53912	-0.167888	0.0877779	0.960737	0.845448	1.09175	NA	NA	NA	0.660886	HIST2H2BE
BCAC_BC_iCOGS	14144_3_HIST3H2A_H2A3	Inverse variance weighted	13	-0.118541	0.0839952	0.158161	-0.283172	0.0460896	0.888215	0.75339	1.04717	NA	NA	NA	0.273273	HIST3H2A
BCAC_BC_iCOGS	14146_92_HIST1H3A_H31	Inverse variance weighted	2	0.197286	0.144566	0.172356	-0.0860644	0.480636	1.21809	0.917535	1.6171	NA	NA	NA	0.289505	HIST1H3A
BCAC_BC_iCOGS	14149_9_IL36B_IL_1F8	Inverse variance weighted	10	-0.166352	0.0714856	0.0199615	-0.306464	-0.0262403	0.846748	0.736045	0.974101	0.177199	0.343376	TRUE	0.0573232	IL36B
BCAC_BC_iCOGS	14150_7_IL36A_IL_1F6	Inverse variance weighted	21	-0.190658	0.0486628	8.93082e-05	-0.286037	-0.0952789	0.826415	0.751235	0.909119	0.374612	0.128169	TRUE	0.00109362	IL36A
BCAC_BC_iCOGS	14151_4_ISG15_UCRP	Inverse variance weighted	43	0.0307822	0.0271945	0.257664	-0.0225189	0.0840833	1.03126	0.977733	1.08772	NA	NA	NA	0.389818	ISG15
BCAC_BC_iCOGS	14153_8_EFNA3_Ephrin_A3	Inverse variance weighted	12	-0.0359287	0.0992329	0.717304	-0.230425	0.158568	0.964709	0.794196	1.17183	NA	NA	NA	0.806665	EFNA3
BCAC_BC_iCOGS	14156_33_YWHAB_14_3_3_protein_beta_alpha	Inverse variance weighted	10	0.0590664	0.0476453	0.215083	-0.0343185	0.152451	1.06085	0.966264	1.16469	NA	NA	NA	0.345762	YWHAB
BCAC_BC_iCOGS	14157_21_YWHAE_14_3_3E	Inverse variance weighted	14	0.0600334	0.0643354	0.350752	-0.066064	0.186131	1.06187	0.936071	1.20458	NA	NA	NA	0.482257	YWHAE
BCAC_BC_iCOGS	14158_17_ANXA5_Annexin_V	Inverse variance weighted	11	0.0197871	0.0606988	0.744433	-0.0991826	0.138757	1.01998	0.905577	1.14884	NA	NA	NA	0.825837	ANXA5
BCAC_BC_iCOGS	14175_78_SCP2D1_SCP2D	Inverse variance weighted	241	-0.00655359	0.00810006	0.418469	-0.0224297	0.00932253	0.993468	0.97782	1.00937	NA	NA	NA	0.549107	SCP2D1
BCAC_BC_iCOGS	14186_13_RFFL_RFFL	Inverse variance weighted	2	-0.176527	0.419323	0.673769	-0.998399	0.645345	0.838176	0.368469	1.90665	NA	NA	NA	0.772151	RFFL
BCAC_BC_iCOGS	14192_31_PDCL2_PDCL2	Inverse variance weighted	10	-0.134394	0.0771751	0.0816096	-0.285657	0.0168688	0.874245	0.75152	1.01701	NA	NA	NA	0.165739	PDCL2
BCAC_BC_iCOGS	14197_2_PRDM1_PRDM1	Inverse variance weighted	64	-0.0571482	0.0195897	0.00353119	-0.0955439	-0.0187524	0.944454	0.908878	0.981422	0.938529	0.0637613	TRUE	0.014276	PRDM1
BCAC_BC_iCOGS	14203_3_ANXA7_ANXA7	Inverse variance weighted	9	0.0597653	0.107356	0.57773	-0.150652	0.270182	1.06159	0.860147	1.3102	NA	NA	NA	0.694876	ANXA7
BCAC_BC_iCOGS	14204_55_FOXJ2_FOXJ2	Inverse variance weighted	34	0.0237657	0.0275125	0.387691	-0.0301589	0.0776903	1.02405	0.970291	1.08079	NA	NA	NA	0.520035	FOXJ2
BCAC_BC_iCOGS	14205_6_HEXIM2_HEXI2	Inverse variance weighted	3	-0.0306892	0.120461	0.798904	-0.266792	0.205413	0.969777	0.765832	1.22803	NA	NA	NA	0.86656	HEXIM2
BCAC_BC_iCOGS	14206_28_APBB1_APBB1	Inverse variance weighted	56	-0.0782139	0.0231724	0.00073732	-0.123632	-0.0327961	0.924767	0.883705	0.967736	0.78927	0.00485177	TRUE	0.00491019	APBB1
BCAC_BC_iCOGS	14208_3_RBP7_RET7	Inverse variance weighted	58	-0.038623	0.0245795	0.116102	-0.0867989	0.00955291	0.962113	0.916862	1.0096	NA	NA	NA	0.218583	RBP7
BCAC_BC_iCOGS	14216_35_DDX46_DDX46	Inverse variance weighted	85	-0.0646318	0.0168908	0.000130007	-0.0977378	-0.0315258	0.937413	0.906887	0.968966	0.964984	0.196304	TRUE	0.00139381	DDX46
BCAC_BC_iCOGS	14226_120_BHMT2_BHMT2	Inverse variance weighted	56	-0.05515	0.0213401	0.00975669	-0.0969767	-0.0133234	0.946343	0.907577	0.986765	0.642708	0.583615	TRUE	0.0325874	BHMT2
BCAC_BC_iCOGS	14227_21_MYL6B_MYL6B	Inverse variance weighted	6	0.0493194	0.125193	0.693621	-0.196059	0.294698	1.05056	0.821964	1.34272	NA	NA	NA	0.78655	MYL6B
BCAC_BC_iCOGS	14229_5_MOCS3_MOCS3	Inverse variance weighted	78	-0.0574272	0.0170559	0.000759922	-0.0908568	-0.0239976	0.944191	0.913148	0.976288	0.985672	0.0461629	TRUE	0.0050222	MOCS3
BCAC_BC_iCOGS	14245_195_SNX7_SNX7	Inverse variance weighted	68	-0.0524467	0.0194261	0.0069379	-0.0905219	-0.0143716	0.948905	0.913454	0.985731	0.959502	0.0390418	TRUE	0.0247327	SNX7
BCAC_BC_iCOGS	14246_50_DOK2_DOK2	Inverse variance weighted	5	0.117245	0.112338	0.296631	-0.102936	0.337427	1.1244	0.902184	1.40134	NA	NA	NA	0.432495	DOK2
BCAC_BC_iCOGS	14249_68_MID2_TRIM1	Inverse variance weighted	20	-0.10664	0.0546706	0.0511065	-0.213794	0.000514734	0.89885	0.807515	1.00051	NA	NA	NA	0.113972	MID2
BCAC_BC_iCOGS	14250_115_BLMH_BLMH	Inverse variance weighted	4	-0.214329	0.171357	0.211016	-0.550189	0.12153	0.807083	0.576841	1.12922	NA	NA	NA	0.340835	BLMH
BCAC_BC_iCOGS	14254_27_PTPN4_PTN4	Inverse variance weighted	21	-0.0850804	0.0597887	0.154731	-0.202266	0.0321054	0.918438	0.816877	1.03263	NA	NA	NA	0.269167	PTPN4
BCAC_BC_iCOGS	14260_112_NET1_ARHG8	Inverse variance weighted	6	0.0177448	0.0977981	0.85602	-0.173939	0.209429	1.0179	0.840348	1.23297	NA	NA	NA	0.905221	NET1
BCAC_BC_iCOGS	14268_4_SRXN1_SRXN1	Inverse variance weighted	56	-0.0112564	0.0332853	0.735228	-0.0764955	0.0539827	0.988807	0.926357	1.05547	NA	NA	NA	0.818795	SRXN1
BCAC_BC_iCOGS	14271_23_RAB6B_RAB6B	Inverse variance weighted	17	0.00543115	0.0386156	0.888149	-0.0702554	0.0811177	1.00545	0.932156	1.0845	NA	NA	NA	0.926783	RAB6B
BCAC_BC_iCOGS	14273_19_PREP_PPCE	Inverse variance weighted	16	-0.108507	0.0454131	0.0168795	-0.197516	-0.0194968	0.897173	0.820767	0.980692	0.401481	0.202319	TRUE	0.0505106	PREP
BCAC_BC_iCOGS	14283_12_RAB14_RAB14	Inverse variance weighted	11	0.079352	0.0845308	0.347867	-0.0863284	0.245032	1.08259	0.917293	1.27766	NA	NA	NA	0.479809	RAB14
BCAC_BC_iCOGS	14284_23_EIF2AK4_E2AK4	Inverse variance weighted	2	0.0586336	0.203499	0.773249	-0.340224	0.457492	1.06039	0.711611	1.58011	NA	NA	NA	0.847199	EIF2AK4
BCAC_BC_iCOGS	14286_2_NFATC1_NF_ATc1	Inverse variance weighted	57	-0.0755389	0.022821	0.000932766	-0.120268	-0.0308097	0.927244	0.886683	0.96966	0.969095	0.0283387	TRUE	0.00557093	NFATC1
BCAC_BC_iCOGS	14287_6_RAB5C_RAB5C	Inverse variance weighted	7	-0.0308627	0.136499	0.821122	-0.2984	0.236674	0.969609	0.742005	1.26703	NA	NA	NA	0.881506	RAB5C
BCAC_BC_iCOGS	14291_53_AGAP2_AGAP2	Inverse variance weighted	2	0.190326	0.131847	0.148868	-0.0680934	0.448746	1.20964	0.934173	1.56635	NA	NA	NA	0.261694	AGAP2
BCAC_BC_iCOGS	14294_61_MBD1_MBD1	Inverse variance weighted	499	0.016147	0.00642934	0.0120236	0.00354546	0.0287485	1.01628	1.00355	1.02917	0.0738454	0.451238	TRUE	0.0384438	MBD1
BCAC_BC_iCOGS	14309_8_HNRNPH1_HNRH1	Inverse variance weighted	29	-0.0126432	0.0293052	0.666154	-0.0700814	0.044795	0.987436	0.932318	1.04581	NA	NA	NA	0.766623	HNRNPH1
BCAC_BC_iCOGS	14314_6_PPIL2_PPIL2	Inverse variance weighted	74	-0.0631923	0.0183068	0.000556756	-0.0990736	-0.027311	0.938763	0.905676	0.973059	0.990403	0.0875999	TRUE	0.00396301	PPIL2
BCAC_BC_iCOGS	14318_1_VPS29_VPS29	Inverse variance weighted	191	0.00799321	0.00784758	0.308413	-0.00738804	0.0233745	1.00803	0.992639	1.02365	NA	NA	NA	0.444771	VPS29
BCAC_BC_iCOGS	14324_52_SMC3_CSPG6	Wald ratio	rs1354034	0.188986	0.154772	0.222064	-0.114368	0.49234	1.20802	0.89193	1.63614	NA	NA	NA	0.34721	SMC3
BCAC_BC_iCOGS	14326_4_UBE2E1_UB2E1	Inverse variance weighted	9	0.0537104	0.0530107	0.310965	-0.0501906	0.157611	1.05518	0.951048	1.17071	NA	NA	NA	0.446942	UBE2E1
BCAC_BC_iCOGS	14329_4_DIDO1_DIDO1	Inverse variance weighted	5	-0.324366	0.0825149	8.4593e-05	-0.486095	-0.162637	0.722985	0.615023	0.8499	0.87651	0.72134	TRUE	0.00105244	DIDO1
BCAC_BC_iCOGS	14331_262_DYNLT1_DYLT1	Inverse variance weighted	32	-0.12693	0.0323005	8.50637e-05	-0.190239	-0.0636213	0.880795	0.826761	0.93836	0.491576	0.0372531	TRUE	0.00105528	DYNLT1
BCAC_BC_iCOGS	14332_3_RALA_RALA	Inverse variance weighted	42	0.069526	0.0243299	0.00426811	0.0218394	0.117213	1.072	1.02208	1.12436	0.229013	0.631093	TRUE	0.016542	RALA
BCAC_BC_iCOGS	14334_3_RCVRN_RECO	Inverse variance weighted	50	-0.0708329	0.0269687	0.00862716	-0.123692	-0.0179742	0.931618	0.883652	0.982186	0.701389	0.413673	TRUE	0.0293797	RCVRN
BCAC_BC_iCOGS	14337_1_TRAPPC3_TPPC3	Inverse variance weighted	9	0.120814	0.0622758	0.052382	-0.00124669	0.242875	1.12841	0.998754	1.27491	NA	NA	NA	0.116101	TRAPPC3
BCAC_BC_iCOGS	14583_49_MSTN_Myostatin	Inverse variance weighted	11	-0.193351	0.0596602	0.00119164	-0.310285	-0.0764173	0.824192	0.733238	0.92643	0.750492	0.736886	TRUE	0.00642743	MSTN
BCAC_BC_iCOGS	14593_152_FAM210A_F210A	Inverse variance weighted	8	-0.0155054	0.0758247	0.837971	-0.164122	0.133111	0.984614	0.848639	1.14238	NA	NA	NA	0.893647	FAM210A
BCAC_BC_iCOGS	14597_5_SEMA6C_SEM6C	Wald ratio	rs28853072	0.46948	0.207973	0.0239826	0.0618528	0.877107	1.59916	1.06381	2.40393	NA	NA	TRUE	0.064836	SEMA6C
BCAC_BC_iCOGS	14599_18_STAB1_STAB1	Inverse variance weighted	63	-0.0752705	0.0241449	0.00182426	-0.122595	-0.0279465	0.927493	0.884622	0.97244	0.895298	0.469862	TRUE	0.00854468	STAB1
BCAC_BC_iCOGS	14603_51_KIAA0040_KIAA0040	Inverse variance weighted	8	0.09371	0.0926078	0.311585	-0.0878013	0.275221	1.09824	0.915943	1.31682	NA	NA	NA	0.447388	KIAA0040
BCAC_BC_iCOGS	14614_41_NCMAP_CA130	Inverse variance weighted	216	-0.00824094	0.0104203	0.42903	-0.0286648	0.0121829	0.991793	0.971742	1.01226	NA	NA	NA	0.559919	NCMAP
BCAC_BC_iCOGS	14615_46_KRTAP2_4_KRA24	Inverse variance weighted	10	0.00181324	0.0966439	0.985031	-0.187609	0.191235	1.00181	0.828939	1.21074	NA	NA	NA	0.990735	KRTAP2
BCAC_BC_iCOGS	14616_16_ZNF382_ZN382	Inverse variance weighted	3	-0.361064	0.124782	0.00380904	-0.605637	-0.116491	0.696934	0.545726	0.890038	0.431027	0.955566	TRUE	0.0151872	ZNF382
BCAC_BC_iCOGS	14618_26_VOPP1_ECOP	Inverse variance weighted	64	-0.00359939	0.0237987	0.879784	-0.0502449	0.0430461	0.996407	0.950996	1.04399	NA	NA	NA	0.920931	VOPP1
BCAC_BC_iCOGS	14619_8_ZNF526_ZN526	Inverse variance weighted	7	-0.028546	0.144163	0.843035	-0.311105	0.254013	0.971858	0.732637	1.28919	NA	NA	NA	0.896732	ZNF526
BCAC_BC_iCOGS	14623_26_SUMO3_SUMO3	Inverse variance weighted	5	0.115488	0.0873508	0.186128	-0.0557192	0.286696	1.12242	0.945805	1.33202	NA	NA	NA	0.307759	SUMO3
BCAC_BC_iCOGS	14628_72_FBXO3_FBX3	Inverse variance weighted	15	-0.125511	0.0515434	0.0148896	-0.226536	-0.0244859	0.882046	0.797291	0.975811	0.765014	0.879692	TRUE	0.0456572	FBXO3
BCAC_BC_iCOGS	14631_22_DUSP16_DUS16	Inverse variance weighted	23	-0.165284	0.0385601	1.8159e-05	-0.240862	-0.0897063	0.847653	0.78595	0.9142	0.820392	0.83092	TRUE	0.00037907	DUSP16
BCAC_BC_iCOGS	14633_26_TMEM185A_T185A	Inverse variance weighted	73	-0.0578348	0.0180877	0.00138636	-0.0932866	-0.022383	0.943806	0.910932	0.977866	0.978639	0.10402	TRUE	0.00711534	TMEM185A
BCAC_BC_iCOGS	14634_13_LHCGR_LSHR	Inverse variance weighted	592	-0.0280422	0.00457387	8.7349e-10	-0.037007	-0.0190774	0.972347	0.963669	0.981103	3.4507e-06	1.45065e-08	TRUE	1.05353e-07	LHCGR
BCAC_BC_iCOGS	14636_25_HRSP12_Ribonuclease_UK114	Inverse variance weighted	26	0.0141424	0.0339122	0.676658	-0.0523256	0.0806103	1.01424	0.94902	1.08395	NA	NA	NA	0.772429	HRSP12
BCAC_BC_iCOGS	14645_253_GSTA4_GSTA4	Inverse variance weighted	85	-0.0516815	0.016559	0.00180213	-0.0841372	-0.0192257	0.949631	0.919305	0.980958	0.987809	0.0564929	TRUE	0.00846846	GSTA4
BCAC_BC_iCOGS	14655_1_DNAJC17_DJC17	Inverse variance weighted	40	-0.0445091	0.0308658	0.149297	-0.105006	0.0159879	0.956467	0.900319	1.01612	NA	NA	NA	0.262236	DNAJC17
BCAC_BC_iCOGS	14662_6_MZF1_MZF1	Inverse variance weighted	48	-0.0143171	0.0332145	0.666431	-0.0794175	0.0507833	0.985785	0.923654	1.05209	NA	NA	NA	0.766623	MZF1
BCAC_BC_iCOGS	14663_44_RNF8_RNF8	Inverse variance weighted	26	0.00902442	0.0548451	0.869303	-0.0984719	0.116521	1.00907	0.906221	1.12358	NA	NA	NA	0.913483	RNF8
BCAC_BC_iCOGS	14670_1_SKIL_SKIL	Inverse variance weighted	10	-0.0612617	0.083511	0.463207	-0.224943	0.10242	0.940577	0.798562	1.10785	NA	NA	NA	0.590847	SKIL
BCAC_BC_iCOGS	14687_6_PLIN3_M6PBP	Inverse variance weighted	31	-0.131274	0.0351697	0.000189533	-0.200206	-0.0623409	0.876978	0.818562	0.939563	0.806496	0.674343	TRUE	0.00187035	PLIN3
BCAC_BC_iCOGS	14688_6_PTPN7_PTN7	Inverse variance weighted	6	-0.248424	0.0989495	0.0120522	-0.442365	-0.0544829	0.780029	0.642515	0.946975	0.388822	0.146337	TRUE	0.0385067	PTPN7
BCAC_BC_iCOGS	14692_3_ZNF276_ZN276	Inverse variance weighted	113	-0.0618216	0.0138148	7.64056e-06	-0.0888987	-0.0347445	0.940051	0.914938	0.965852	0.843009	0.220944	TRUE	0.000212662	ZNF276
BCAC_BC_iCOGS	14705_1_FIGF_VEGF_D	Inverse variance weighted	6	-0.199428	0.0770837	0.00967705	-0.350512	-0.0483439	0.819199	0.704327	0.952806	0.972957	0.62292	TRUE	0.0323711	FIGF
BCAC_BC_iCOGS	14713_46_AZU1_Azurocidin	Inverse variance weighted	7	-0.10222	0.140718	0.46758	-0.378027	0.173586	0.902831	0.685212	1.18956	NA	NA	NA	0.594853	AZU1
BCAC_BC_iCOGS	14747_9_CRLF1_CRLF1	Inverse variance weighted	36	-0.0915077	0.0348011	0.00855233	-0.159718	-0.0232976	0.912554	0.852384	0.976972	0.0302541	0.582023	TRUE	0.0291706	CRLF1
BCAC_BC_iCOGS	14748_31_ARHGAP5_RHG05	Inverse variance weighted	5	0.249601	0.117235	0.0332487	0.0198205	0.479381	1.28351	1.02002	1.61507	0.983751	0.987128	TRUE	0.0816088	ARHGAP5
BCAC_BC_iCOGS	15295_81_IGF2_IGF_II	Inverse variance weighted	25	0.0504552	0.0399123	0.206175	-0.0277728	0.128683	1.05175	0.972609	1.13733	NA	NA	NA	0.334784	IGF2
BCAC_BC_iCOGS	15297_3_S100A3_S100A3	Inverse variance weighted	20	-0.139646	0.0564661	0.0133948	-0.250319	-0.0289725	0.869666	0.778552	0.971443	0.0549544	0.148706	TRUE	0.0417517	S100A3
BCAC_BC_iCOGS	15298_199_NETO1_NETO1	Inverse variance weighted	2	0.458485	0.379423	0.226903	-0.285183	1.20215	1.58168	0.751877	3.32727	NA	NA	NA	0.352996	NETO1
BCAC_BC_iCOGS	15299_102_MESDC2_MESD2	Inverse variance weighted	2	0.168723	0.174513	0.333633	-0.173322	0.510768	1.18379	0.840867	1.66657	NA	NA	NA	0.466699	MESDC2
BCAC_BC_iCOGS	15300_66_CCDC134_CC134	Inverse variance weighted	16	-0.182916	0.0493573	0.000210588	-0.279657	-0.0861761	0.832838	0.756043	0.917433	0.263997	0.386214	TRUE	0.00200596	CCDC134
BCAC_BC_iCOGS	15303_63_S100A5_S100A5	Inverse variance weighted	3	0.0171823	0.138165	0.90103	-0.253621	0.287985	1.01733	0.775986	1.33374	NA	NA	NA	0.936622	S100A5
BCAC_BC_iCOGS	15304_1_REG3A_PAP1	Inverse variance weighted	77	0.0159779	0.0182431	0.38112	-0.0197785	0.0517343	1.01611	0.980416	1.0531	NA	NA	NA	0.513441	REG3A
BCAC_BC_iCOGS	15305_7_SCGN_Secretagogin	Inverse variance weighted	15	-0.147703	0.0467425	0.00157808	-0.239319	-0.0560877	0.862687	0.787164	0.945456	0.91232	0.791283	TRUE	0.00775114	SCGN
BCAC_BC_iCOGS	15306_20_IGJ_IgJ	Inverse variance weighted	15	-0.157097	0.0699648	0.0247445	-0.294228	-0.0199658	0.854621	0.745107	0.980232	0.00858147	0.389057	TRUE	0.064836	IGJ
BCAC_BC_iCOGS	15308_108_VWC2_VWC2	Inverse variance weighted	128	-0.0533799	0.0145406	0.000241507	-0.0818795	-0.0248804	0.94802	0.921383	0.975427	0.292225	0.892525	TRUE	0.00221342	VWC2
BCAC_BC_iCOGS	15310_61_PRC1_PRC1	Inverse variance weighted	17	-0.188659	0.0448094	2.55078e-05	-0.276485	-0.100833	0.828069	0.758445	0.904084	0.53496	0.244222	TRUE	0.000473311	PRC1
BCAC_BC_iCOGS	15312_14_AGO1_AGO1	Inverse variance weighted	3	0.314471	0.157152	0.0453857	0.00645297	0.622489	1.36953	1.00647	1.86356	0.826123	0.679487	TRUE	0.10397	AGO1
BCAC_BC_iCOGS	15313_28_MAD2L1_MD2L1	Inverse variance weighted	24	-0.138107	0.0387231	0.000361733	-0.214004	-0.06221	0.871005	0.807345	0.939686	0.911849	0.524162	TRUE	0.00292485	MAD2L1
BCAC_BC_iCOGS	15314_49_CLIC4_CLIC4	Wald ratio	rs1354034	0.267645	0.219191	0.222064	-0.161969	0.697259	1.30688	0.850467	2.00824	NA	NA	NA	0.34721	CLIC4
BCAC_BC_iCOGS	15315_64_CUTC_CUTC	Inverse variance weighted	18	-0.169399	0.0398623	2.14146e-05	-0.247529	-0.0912689	0.844172	0.780728	0.912772	0.747903	0.38471	TRUE	0.000428489	CUTC
BCAC_BC_iCOGS	15316_262_TXNL4B_TXN4B	Inverse variance weighted	36	-0.00214935	0.0266769	0.935784	-0.054436	0.0501373	0.997853	0.947019	1.05142	NA	NA	NA	0.959427	TXNL4B
BCAC_BC_iCOGS	15318_75_S100A10_Calpactin_I_light_chain	Inverse variance weighted	23	-0.121926	0.036769	0.000913204	-0.193993	-0.0498583	0.885214	0.823664	0.951364	0.585679	0.189706	TRUE	0.00551479	S100A10
BCAC_BC_iCOGS	15319_226_CCNA1_CCNA1	Wald ratio	rs6542680	-0.182925	0.18872	0.332399	-0.552815	0.186966	0.832831	0.575328	1.20559	NA	NA	NA	0.465273	CCNA1
BCAC_BC_iCOGS	15322_35_CRADD_CRADD	Wald ratio	rs3740888	0.128596	0.298577	0.66669	-0.456615	0.713807	1.13723	0.633424	2.04175	NA	NA	NA	0.766623	CRADD
BCAC_BC_iCOGS	15324_58_FTL_Ferritin_light_chain	Inverse variance weighted	9	0.0389055	0.0778695	0.617339	-0.113719	0.19153	1.03967	0.892509	1.2111	NA	NA	NA	0.729186	FTL
BCAC_BC_iCOGS	15325_14_GAP43_NEUM	Inverse variance weighted	4	-0.0202165	0.112566	0.857469	-0.240847	0.200414	0.979986	0.785962	1.22191	NA	NA	NA	0.906037	GAP43
BCAC_BC_iCOGS	15326_64_GBP1_GBP1	Inverse variance weighted	65	0.0150671	0.0223937	0.501058	-0.0288246	0.0589587	1.01518	0.971587	1.06073	NA	NA	NA	0.62517	GBP1
BCAC_BC_iCOGS	15329_167_ROBLD3_MAPIP	Inverse variance weighted	15	-0.153955	0.0591962	0.00930189	-0.269979	-0.0379303	0.857311	0.763395	0.96278	0.199546	0.0587515	TRUE	0.0312365	ROBLD3
BCAC_BC_iCOGS	15331_47_RBBP4_RBBP4	Inverse variance weighted	9	-0.169864	0.0832558	0.0413243	-0.333045	-0.00668226	0.84378	0.716738	0.99334	0.123689	0.167448	TRUE	0.0964159	RBBP4
BCAC_BC_iCOGS	15333_11_SDF2_SDF2	Inverse variance weighted	248	0.0280112	0.00869682	0.00127807	0.0109655	0.045057	1.02841	1.01103	1.04609	0.00020732	0.178378	TRUE	0.00670909	SDF2
BCAC_BC_iCOGS	15336_7_SELM_SELM	Inverse variance weighted	16	-0.0160313	0.0495719	0.746396	-0.113192	0.0811296	0.984096	0.892979	1.08451	NA	NA	NA	0.827508	SELM
BCAC_BC_iCOGS	15339_32_CFL2_COF2	Inverse variance weighted	2	-0.133717	0.128032	0.296299	-0.38466	0.117226	0.874838	0.680682	1.12437	NA	NA	NA	0.432157	CFL2
BCAC_BC_iCOGS	15343_337_KNG1_Kininogen__HMW__Two_Chain	Inverse variance weighted	56	0.0246566	0.0159867	0.122996	-0.00667733	0.0559905	1.02496	0.993345	1.05759	NA	NA	NA	0.228226	KNG1
BCAC_BC_iCOGS	15346_31_IFNG_IFN_g	Inverse variance weighted	34	-0.114875	0.0323159	0.000378341	-0.178214	-0.0515358	0.891478	0.836763	0.94977	0.549383	0.146638	TRUE	0.00300321	IFNG
BCAC_BC_iCOGS	15361_37_ANKRD1_ANKR1	Inverse variance weighted	6	-0.205612	0.122234	0.0925467	-0.445191	0.0339671	0.814149	0.640702	1.03455	NA	NA	NA	0.183487	ANKRD1
BCAC_BC_iCOGS	15363_32_APOA5_Apo_A_V	Inverse variance weighted	153	-0.00294734	0.00882143	0.738296	-0.0202373	0.0143427	0.997057	0.979966	1.01445	NA	NA	NA	0.821127	APOA5
BCAC_BC_iCOGS	15364_101_APOC1_Apo_C_I	Inverse variance weighted	56	0.0431122	0.0276689	0.119199	-0.0111188	0.0973432	1.04405	0.988943	1.10224	NA	NA	NA	0.223183	APOC1
BCAC_BC_iCOGS	15365_41_BAI3_BAI3	Inverse variance weighted	6	-0.199923	0.105086	0.0571097	-0.405892	0.00604559	0.818794	0.666382	1.00606	NA	NA	NA	0.124859	BAI3
BCAC_BC_iCOGS	15367_38_BPIFB1_LPLC1	Inverse variance weighted	328	0.0338123	0.00984051	0.000590306	0.0145249	0.0530997	1.03439	1.01463	1.05453	0.0851589	0.165683	TRUE	0.00414922	BPIFB1
BCAC_BC_iCOGS	15368_3_BMPER_BMPER	Inverse variance weighted	19	0.0175327	0.066297	0.791428	-0.112409	0.147475	1.01769	0.893678	1.1589	NA	NA	NA	0.860386	BMPER
BCAC_BC_iCOGS	15370_5_BOLA1_BOLA1	Inverse variance weighted	202	-0.00912205	0.0104911	0.384574	-0.0296847	0.0114406	0.990919	0.970752	1.01151	NA	NA	NA	0.516812	BOLA1
BCAC_BC_iCOGS	15372_43_BRD2_BRD2	Inverse variance weighted	5	-0.229482	0.131215	0.0803089	-0.486663	0.0276999	0.794946	0.614674	1.02809	NA	NA	NA	0.16394	BRD2
BCAC_BC_iCOGS	15374_15_GKN1_CA11_protein	Inverse variance weighted	32	-0.109251	0.0328812	0.000891827	-0.173698	-0.0448039	0.896505	0.840551	0.956185	0.470001	0.102233	TRUE	0.00548486	GKN1
BCAC_BC_iCOGS	15375_49_CPB1_Carboxypeptidase_B1	Inverse variance weighted	77	-0.00929773	0.023527	0.6927	-0.0554107	0.0368153	0.990745	0.946096	1.0375	NA	NA	NA	0.785917	CPB1
BCAC_BC_iCOGS	15381_45_DDR2_Discoidin_domain_receptor_2	Inverse variance weighted	2	-0.151856	0.375259	0.68572	-0.887363	0.583651	0.859112	0.41174	1.79257	NA	NA	NA	0.780445	DDR2
BCAC_BC_iCOGS	15383_200_EDN3_Endothelin_3	Inverse variance weighted	14	0.126132	0.0457471	0.00583043	0.0364681	0.215797	1.13443	1.03714	1.24085	0.615651	0.242403	TRUE	0.0213996	EDN3
BCAC_BC_iCOGS	15385_116_FABP2_FABP2	Inverse variance weighted	618	0.0117612	0.00527127	0.0256686	0.00142951	0.0220929	1.01183	1.00143	1.02234	0.67682	0.760718	TRUE	0.066539	FABP2
BCAC_BC_iCOGS	15386_7_FABP4_FABPA	Inverse variance weighted	3	-0.225359	0.360865	0.532302	-0.932655	0.481937	0.79823	0.393508	1.61921	NA	NA	NA	0.655676	FABP4
BCAC_BC_iCOGS	15387_44_NRP2_Neuropilin_2	Inverse variance weighted	98	-0.0378317	0.0274161	0.167615	-0.0915672	0.0159038	0.962875	0.9125	1.01603	NA	NA	NA	0.283055	NRP2
BCAC_BC_iCOGS	15388_24_FCGR3A_FcRIIIa	Inverse variance weighted	578	-0.00587862	0.00465937	0.207064	-0.015011	0.00325373	0.994139	0.985101	1.00326	NA	NA	NA	0.335976	FCGR3A
BCAC_BC_iCOGS	15389_1_FXN_FRDA	Inverse variance weighted	7	-0.281539	0.0751121	0.000178071	-0.428759	-0.134319	0.754621	0.651317	0.874311	0.965488	0.517432	TRUE	0.00178943	FXN
BCAC_BC_iCOGS	15390_3_GAL_Galanin	Inverse variance weighted	58	-0.0771849	0.0222621	0.00052611	-0.120819	-0.0335512	0.925719	0.886195	0.967005	0.936107	0.0793991	TRUE	0.00380728	GAL
BCAC_BC_iCOGS	15391_114_GAS6_GAS_6	Inverse variance weighted	70	-0.00210215	0.0214276	0.921849	-0.0441002	0.0398959	0.9979	0.956858	1.0407	NA	NA	NA	0.949625	GAS6
BCAC_BC_iCOGS	15402_2_ID1_ID_1	Inverse variance weighted	2	-0.0857682	0.42881	0.841469	-0.926236	0.754699	0.917807	0.396042	2.12697	NA	NA	NA	0.89616	ID1
BCAC_BC_iCOGS	15412_40_BIRC7_KIAP	Wald ratio	rs10922098	-0.485362	0.216338	0.0248623	-0.909385	-0.0613396	0.615474	0.402772	0.940504	NA	NA	TRUE	0.064836	BIRC7
BCAC_BC_iCOGS	15416_54_LYG2_LYG2	Inverse variance weighted	12	-0.231291	0.075627	0.00222585	-0.37952	-0.0830623	0.793508	0.68419	0.920294	0.0669577	0.229119	TRUE	0.00993284	LYG2
BCAC_BC_iCOGS	15417_3_SERPINB5_Maspin	Inverse variance weighted	6	-0.0816001	0.0708525	0.249449	-0.220471	0.0572709	0.92164	0.802141	1.05894	NA	NA	NA	0.380801	SERPINB5
BCAC_BC_iCOGS	15418_25_MAPK10_MK10	Inverse variance weighted	10	0.0808446	0.0767591	0.292238	-0.0696032	0.231292	1.0842	0.932764	1.26023	NA	NA	NA	0.427596	MAPK10
BCAC_BC_iCOGS	15419_15_MMP20_MMP20	Inverse variance weighted	55	-0.0754307	0.0241156	0.00176069	-0.122697	-0.0281642	0.927344	0.884531	0.972229	0.920196	0.09599	TRUE	0.00834598	MMP20
BCAC_BC_iCOGS	15422_12_PMP2_MYP2	Inverse variance weighted	2	0.0949443	0.203655	0.641071	-0.304219	0.494107	1.0996	0.7377	1.63903	NA	NA	NA	0.747717	PMP2
BCAC_BC_iCOGS	15427_35_LOXL3_LOXL3	Inverse variance weighted	269	-0.0148654	0.00808164	0.0658565	-0.0307054	0.000974652	0.985245	0.969761	1.00098	NA	NA	NA	0.139623	LOXL3
BCAC_BC_iCOGS	15434_5_PNOC_PNOC	Inverse variance weighted	3	-0.37739	0.119902	0.00164687	-0.612398	-0.142381	0.685649	0.542049	0.867291	0.619985	0.684301	TRUE	0.00798072	PNOC
BCAC_BC_iCOGS	15435_4_PNP_PNP	Inverse variance weighted	11	-0.0156416	0.0608344	0.797089	-0.134877	0.103594	0.98448	0.873823	1.10915	NA	NA	NA	0.86524	PNP
BCAC_BC_iCOGS	15436_40_RAMP1_RAMP1	Inverse variance weighted	3	-0.39669	0.121178	0.00106185	-0.6342	-0.159181	0.672542	0.53036	0.852842	0.816056	0.999815	TRUE	0.00599553	RAMP1
BCAC_BC_iCOGS	15437_11_RAMP3_RAMP3	Inverse variance weighted	8	-0.20079	0.0915933	0.0283654	-0.380313	-0.0212675	0.818084	0.683647	0.978957	0.12783	0.749253	TRUE	0.0722361	RAMP3
BCAC_BC_iCOGS	15439_21_RND3_RND3	Inverse variance weighted	2	-0.396015	0.164513	0.0160757	-0.718461	-0.0735689	0.672997	0.487502	0.929072	0.587031	NA	TRUE	0.0484826	RND3
BCAC_BC_iCOGS	15440_57_PCSK2_NEC2	Inverse variance weighted	24	-0.141142	0.0449421	0.00168649	-0.229228	-0.053055	0.868366	0.795147	0.948328	0.155558	0.30943	TRUE	0.00807359	PCSK2
BCAC_BC_iCOGS	15441_6_GM2A_SAP3	Inverse variance weighted	41	-0.0217906	0.0231781	0.347148	-0.0672197	0.0236385	0.978445	0.93499	1.02392	NA	NA	NA	0.479274	GM2A
BCAC_BC_iCOGS	15444_45_SERPINB4_SCCA2	Inverse variance weighted	21	-0.0255209	0.0587838	0.664181	-0.140737	0.0896954	0.974802	0.868718	1.09384	NA	NA	NA	0.765562	SERPINB4
BCAC_BC_iCOGS	15446_25_NRG1_SMDF	Inverse variance weighted	41	0.0525162	0.0244967	0.0320481	0.00450275	0.10053	1.05392	1.00451	1.10576	0.997371	0.297081	TRUE	0.0794251	NRG1
BCAC_BC_iCOGS	15447_45_SORD_Sorbitol_dehydrogenase	Inverse variance weighted	72	0.00405352	0.0216492	0.851475	-0.0383788	0.0464859	1.00406	0.962348	1.04758	NA	NA	NA	0.902173	SORD
BCAC_BC_iCOGS	15448_47_SQSTM1_SQSTM	Inverse variance weighted	4	-0.245824	0.168472	0.144527	-0.576029	0.0843809	0.78206	0.562126	1.08804	NA	NA	NA	0.257187	SQSTM1
BCAC_BC_iCOGS	15449_33_TIMD4_TIM_4	Inverse variance weighted	151	-0.0074641	0.0159084	0.638932	-0.0386446	0.0237164	0.992564	0.962093	1.024	NA	NA	NA	0.746567	TIMD4
BCAC_BC_iCOGS	15452_5_NT5E_5__Nucleotidase	Inverse variance weighted	196	-0.00539875	0.0094761	0.568865	-0.0239719	0.0131744	0.994616	0.976313	1.01326	NA	NA	NA	0.687834	NT5E
BCAC_BC_iCOGS	15453_3_AMBP_a1_Microglobulin	Inverse variance weighted	17	0.13861	0.0513272	0.00692304	0.038009	0.239211	1.14868	1.03874	1.27025	0.522875	0.280331	TRUE	0.0247	AMBP
BCAC_BC_iCOGS	15455_40_ADAM15_ADA15	Inverse variance weighted	9	-0.0667549	0.0579702	0.249511	-0.180377	0.0468668	0.935424	0.834956	1.04798	NA	NA	NA	0.380801	ADAM15
BCAC_BC_iCOGS	15457_14_ANPEP_Aminopeptidase_N	Inverse variance weighted	3	-0.193748	0.208532	0.352835	-0.60247	0.214974	0.823866	0.547458	1.23983	NA	NA	NA	0.48466	ANPEP
BCAC_BC_iCOGS	15460_9_DPP4_CD26	Inverse variance weighted	41	-0.0767242	0.0313545	0.0144053	-0.138179	-0.0152694	0.926145	0.870943	0.984847	0.556446	0.281085	TRUE	0.0443917	DPP4
BCAC_BC_iCOGS	15462_28_CD8A_CD8A	Inverse variance weighted	119	-0.0994588	0.0212447	2.84657e-06	-0.141098	-0.0578193	0.905327	0.868404	0.943821	1.03534e-05	0.626618	TRUE	0.000102998	CD8A
BCAC_BC_iCOGS	15465_79_CNPY4_CNPY4	Inverse variance weighted	2	-0.0476208	0.139773	0.733329	-0.321576	0.226335	0.953495	0.725005	1.254	NA	NA	NA	0.817609	CNPY4
BCAC_BC_iCOGS	15466_30_COL9A1_CO9A1	Inverse variance weighted	10	-0.0982596	0.0837343	0.240608	-0.262379	0.0658596	0.906414	0.76922	1.06808	NA	NA	NA	0.36942	COL9A1
BCAC_BC_iCOGS	15467_10_CTHRC1_CTHR1	Inverse variance weighted	59	0.081256	0.0318194	0.0106596	0.01889	0.143622	1.08465	1.01907	1.15445	0.00192881	0.512222	TRUE	0.0350902	CTHRC1
BCAC_BC_iCOGS	15468_14_CFHR1_FHR1	Inverse variance weighted	480	-0.0147557	0.005487	0.00716224	-0.0255102	-0.00400115	0.985353	0.974812	0.996007	0.403469	0.217191	TRUE	0.0253658	CFHR1
BCAC_BC_iCOGS	15470_11_HEXB_Hexosaminidase_B	Inverse variance weighted	76	-0.0322857	0.020919	0.122742	-0.073287	0.00871562	0.96823	0.929334	1.00875	NA	NA	NA	0.228048	HEXB
BCAC_BC_iCOGS	15471_29_PNLIPRP2_LIPR2	Inverse variance weighted	418	-0.00953894	0.00743209	0.199324	-0.0241058	0.00502796	0.990506	0.976182	1.00504	NA	NA	NA	0.326345	PNLIPRP2
BCAC_BC_iCOGS	15472_16_LRP11_LRP11	Inverse variance weighted	275	0.00981578	0.00693747	0.1571	-0.00378167	0.0234132	1.00986	0.996225	1.02369	NA	NA	NA	0.271873	LRP11
BCAC_BC_iCOGS	15474_7_PIN1_PIN1	Wald ratio	rs1354034	0.277132	0.226961	0.222064	-0.167711	0.721976	1.31934	0.845598	2.0585	NA	NA	NA	0.34721	PIN1
BCAC_BC_iCOGS	15475_4_PLTP_PLTP	Inverse variance weighted	193	0.0279578	0.0107314	0.00918148	0.00692416	0.0489914	1.02835	1.00695	1.05021	0.160866	0.109906	TRUE	0.0309518	PLTP
BCAC_BC_iCOGS	15476_6_REG3G_REG3G	Inverse variance weighted	242	0.0114873	0.00938244	0.220824	-0.00690228	0.0298769	1.01155	0.993121	1.03033	NA	NA	NA	0.34721	REG3G
BCAC_BC_iCOGS	15480_2_VNN2_VNN2	Inverse variance weighted	349	0.0086167	0.00819831	0.293243	-0.00745198	0.0246854	1.00865	0.992576	1.02499	NA	NA	NA	0.428563	VNN2
BCAC_BC_iCOGS	15481_45_CAMP_LL_37	Inverse variance weighted	245	-0.0166419	0.0102611	0.104836	-0.0367537	0.0034698	0.983496	0.963914	1.00348	NA	NA	NA	0.20204	CAMP
BCAC_BC_iCOGS	15482_12_A2ML1_A2ML1	Inverse variance weighted	3	-0.275559	0.154905	0.0752569	-0.579172	0.0280539	0.759147	0.560362	1.02845	NA	NA	NA	0.155603	A2ML1
BCAC_BC_iCOGS	15483_377_AGRN_Agrin	Inverse variance weighted	70	-0.0466771	0.0213091	0.0284897	-0.088443	-0.00491125	0.954395	0.915355	0.995101	0.123723	0.978677	TRUE	0.0724552	AGRN
BCAC_BC_iCOGS	15486_126_AOC1_ABP1	Inverse variance weighted	416	-0.00415265	0.00677132	0.539697	-0.0174244	0.00911912	0.995856	0.982726	1.00916	NA	NA	NA	0.661407	AOC1
BCAC_BC_iCOGS	15487_164_CES1_carboxylesterase__liver	Inverse variance weighted	65	-0.0616419	0.0232623	0.00805251	-0.107236	-0.0160477	0.94022	0.898314	0.98408	0.544268	0.0224343	TRUE	0.0279245	CES1
BCAC_BC_iCOGS	15491_20_CD248_CD248	Inverse variance weighted	62	-0.114605	0.0433292	0.00816938	-0.19953	-0.02968	0.891718	0.819115	0.970756	6.54446e-09	0.96669	TRUE	0.0282416	CD248
BCAC_BC_iCOGS	15494_11_FGFBP1_FGFP1	Inverse variance weighted	15	-0.0484144	0.0605023	0.42359	-0.166999	0.0701701	0.952739	0.846201	1.07269	NA	NA	NA	0.554319	FGFBP1
BCAC_BC_iCOGS	15495_9_FOLR3_FOLR3	Inverse variance weighted	563	-0.00910943	0.00579984	0.116268	-0.0204771	0.00225826	0.990932	0.979731	1.00226	NA	NA	NA	0.218732	FOLR3
BCAC_BC_iCOGS	15497_9_HS3ST1_HS3S1	Inverse variance weighted	33	-0.121836	0.0312027	9.43554e-05	-0.182993	-0.0606788	0.885293	0.832774	0.941125	0.949971	0.284123	TRUE	0.00111632	HS3ST1
BCAC_BC_iCOGS	15499_11_ATRN_Attractin	Inverse variance weighted	84	-0.036732	0.0118455	0.00192917	-0.0599492	-0.0135148	0.963934	0.941812	0.986576	0.462024	0.206077	TRUE	0.00892061	ATRN
BCAC_BC_iCOGS	15503_15_LEFTY2_Lefty_A	Inverse variance weighted	54	0.0809499	0.0316773	0.010605	0.0188623	0.143037	1.08432	1.01904	1.15377	0.00158305	0.864279	TRUE	0.0349636	LEFTY2
BCAC_BC_iCOGS	15503_20_LEFTY2_Lefty_A	Inverse variance weighted	517	-0.0156358	0.00657204	0.0173532	-0.028517	-0.00275459	0.984486	0.971886	0.997249	0.000184204	0.944628	TRUE	0.0515373	LEFTY2
BCAC_BC_iCOGS	15504_39_BIRC7_Livin_B	Inverse variance weighted	13	-0.102196	0.0491955	0.0377691	-0.19862	-0.00577318	0.902852	0.819862	0.994243	0.0853204	0.137552	TRUE	0.0898594	BIRC7
BCAC_BC_iCOGS	15506_34_LRP12_LRP12	Inverse variance weighted	5	0.10984	0.161817	0.497269	-0.207321	0.427001	1.1161	0.812759	1.53265	NA	NA	NA	0.621514	LRP12
BCAC_BC_iCOGS	15509_2_NAGLU_NAG	Inverse variance weighted	987	-0.00159886	0.00388588	0.68074	-0.00921519	0.00601747	0.998402	0.990827	1.00604	NA	NA	NA	0.775997	NAGLU
BCAC_BC_iCOGS	15511_37_NPTXR_NPTXR	Inverse variance weighted	100	-0.0370072	0.0227544	0.10387	-0.0816059	0.0075915	0.963669	0.921635	1.00762	NA	NA	NA	0.200625	NPTXR
BCAC_BC_iCOGS	15513_108_PRSS8_Prostasin	Inverse variance weighted	23	-0.0355284	0.0651101	0.585295	-0.163144	0.0920873	0.965095	0.849469	1.09646	NA	NA	NA	0.701723	PRSS8
BCAC_BC_iCOGS	15514_26_BCHE_Pseudocholinesterase	Inverse variance weighted	331	-0.0242697	0.00806845	0.00262995	-0.0400839	-0.00845553	0.976022	0.960709	0.99158	0.391741	0.0484937	TRUE	0.0112727	BCHE
BCAC_BC_iCOGS	15515_2_SAA1_SAA	Inverse variance weighted	117	0.0175009	0.0123658	0.15699	-0.00673604	0.0417379	1.01765	0.993287	1.04262	NA	NA	NA	0.271873	SAA1
BCAC_BC_iCOGS	15516_12_SAA4_SAA_4	Inverse variance weighted	230	-0.00761504	0.00745386	0.306959	-0.0222246	0.00699452	0.992414	0.978021	1.00702	NA	NA	NA	0.443533	SAA4
BCAC_BC_iCOGS	15521_4_CLSTN1_Alcadein_alpha_1	Inverse variance weighted	54	-0.0438349	0.0189512	0.0207201	-0.0809792	-0.00669063	0.957112	0.922213	0.993332	0.00312978	0.507446	TRUE	0.0591498	CLSTN1
BCAC_BC_iCOGS	15522_2_GLIPR2_GAPR1	Inverse variance weighted	67	-0.0392679	0.0229228	0.0867035	-0.0841966	0.0056608	0.961493	0.919251	1.00568	NA	NA	NA	0.174717	GLIPR2
BCAC_BC_iCOGS	15523_9_ALAD_HEM2	Inverse variance weighted	47	0.0358513	0.0222643	0.107342	-0.00778681	0.0794894	1.0365	0.992243	1.08273	NA	NA	NA	0.206229	ALAD
BCAC_BC_iCOGS	15524_30_PGAM2_PGAM2	Wald ratio	rs61751507	-0.295289	0.221336	0.182164	-0.729108	0.138529	0.744316	0.482339	1.14858	NA	NA	NA	0.3027	PGAM2
BCAC_BC_iCOGS	15525_294_ADH1C_ADH1G	Inverse variance weighted	15	-0.0148592	0.0599454	0.804228	-0.132352	0.102634	0.985251	0.876032	1.10809	NA	NA	NA	0.870628	ADH1C
BCAC_BC_iCOGS	15526_33_GSS_GSHB	Inverse variance weighted	68	0.0864588	0.0277945	0.00186681	0.0319815	0.140936	1.09031	1.0325	1.15135	3.30292e-05	0.211872	TRUE	0.00870642	GSS
BCAC_BC_iCOGS	15527_90_DLD_DLDH	Inverse variance weighted	2	0.217189	0.123356	0.0782963	-0.0245901	0.458967	1.24258	0.97571	1.58244	NA	NA	NA	0.160511	DLD
BCAC_BC_iCOGS	15529_33_CSRP1_Cysteine_rich_protein_1	Wald ratio	rs7527761	-0.0987816	0.125293	0.430461	-0.344357	0.146793	0.905941	0.708676	1.15811	NA	NA	NA	0.560884	CSRP1
BCAC_BC_iCOGS	15530_33_EPHB4_EphB4	Inverse variance weighted	56	-0.134309	0.0189966	1.54736e-12	-0.171543	-0.0970759	0.87432	0.842364	0.907487	0.303136	0.846403	TRUE	3.53612e-10	EPHB4
BCAC_BC_iCOGS	15533_97_MSR1_Macrophage_scavenger_receptor	Inverse variance weighted	92	-0.0168841	0.0177815	0.34235	-0.0517358	0.0179676	0.983258	0.94958	1.01813	NA	NA	NA	0.474863	MSR1
BCAC_BC_iCOGS	15535_3_PRSS27_Marapsin	Inverse variance weighted	151	0.00916168	0.010626	0.388582	-0.0116654	0.0299887	1.0092	0.988402	1.03044	NA	NA	NA	0.520596	PRSS27
BCAC_BC_iCOGS	15539_15_SLITRK1_SLIK1	Inverse variance weighted	7	-0.0784795	0.0813262	0.334547	-0.237879	0.0809199	0.924521	0.788298	1.08428	NA	NA	NA	0.467526	SLITRK1
BCAC_BC_iCOGS	15540_6_VIM_Vimentin	Inverse variance weighted	14	0.082301	0.0727405	0.257873	-0.0602704	0.224872	1.08578	0.94151	1.25216	NA	NA	NA	0.389998	VIM
BCAC_BC_iCOGS	15542_19_CKMT1A_KCRU	Inverse variance weighted	37	0.0796031	0.0308175	0.00979325	0.0192007	0.140006	1.08286	1.01939	1.15028	0.0384051	0.815017	TRUE	0.0326342	CKMT1A
BCAC_BC_iCOGS	15544_25_KLK14_kallikrein_14	Inverse variance weighted	73	-0.0115071	0.0208553	0.581113	-0.0523836	0.0293693	0.988559	0.948965	1.0298	NA	NA	NA	0.698558	KLK14
BCAC_BC_iCOGS	15545_13_PPP3R1_Calcineurin_B_a	Inverse variance weighted	10	-0.168666	0.0965216	0.0805605	-0.357848	0.0205163	0.844791	0.699179	1.02073	NA	NA	NA	0.164145	PPP3R1
BCAC_BC_iCOGS	15548_35_PHGDH_SERA	Inverse variance weighted	249	0.0152427	0.00870361	0.0798929	-0.00181637	0.0323018	1.01536	0.998185	1.03283	NA	NA	NA	0.163398	PHGDH
BCAC_BC_iCOGS	15553_22_ACHE_ACES	Inverse variance weighted	11	-0.0368894	0.0790923	0.640923	-0.19191	0.118132	0.963783	0.825381	1.12539	NA	NA	NA	0.747717	ACHE
BCAC_BC_iCOGS	15558_63_ENPEP_AMPE	Inverse variance weighted	231	0.00837383	0.0110949	0.450402	-0.0133722	0.0301198	1.00841	0.986717	1.03058	NA	NA	NA	0.577738	ENPEP
BCAC_BC_iCOGS	15559_5_ANTXR2_ANTR2	Inverse variance weighted	47	-0.0151314	0.0251624	0.547608	-0.0644497	0.0341869	0.984983	0.937583	1.03478	NA	NA	NA	0.668461	ANTXR2
BCAC_BC_iCOGS	15560_52_TCN2_Apo_TC_II	Inverse variance weighted	912	-0.0124945	0.00422958	0.00313599	-0.0207845	-0.00420456	0.987583	0.97943	0.995804	3.47673e-09	0.0497084	TRUE	0.0129804	TCN2
BCAC_BC_iCOGS	15562_24_GUSB_BGLR	Inverse variance weighted	195	-0.0417514	0.0116461	0.000337062	-0.0645778	-0.0189251	0.959108	0.937463	0.981253	0.00998008	0.0242625	TRUE	0.00277183	GUSB
BCAC_BC_iCOGS	15565_102_MUC16_CA125	Inverse variance weighted	64	-0.0383482	0.031226	0.219415	-0.0995512	0.0228548	0.962378	0.905244	1.02312	NA	NA	NA	0.34721	MUC16
BCAC_BC_iCOGS	15566_10_CNN1_Calponin_1	Inverse variance weighted	44	0.0234163	0.0449205	0.60217	-0.0646279	0.11146	1.02369	0.937416	1.11791	NA	NA	NA	0.715911	CNN1
BCAC_BC_iCOGS	15567_2_CD247_CD3_zeta	Inverse variance weighted	6	-0.230748	0.0963392	0.016613	-0.419573	-0.0419233	0.793939	0.657328	0.958943	0.192726	0.174488	TRUE	0.0498497	CD247
BCAC_BC_iCOGS	15569_15_COL2A1_Collagen_II	Inverse variance weighted	34	-0.0711943	0.0340628	0.0366099	-0.137957	-0.00443116	0.931281	0.871136	0.995579	0.954838	0.104217	TRUE	0.0877748	COL2A1
BCAC_BC_iCOGS	15570_99_CR2_Complement_receptor_type_2	Inverse variance weighted	103	-0.0134135	0.0180942	0.458503	-0.0488781	0.0220511	0.986676	0.952297	1.0223	NA	NA	NA	0.586397	CR2
BCAC_BC_iCOGS	15573_110_NCAN_CSPG3	Inverse variance weighted	47	-0.00841849	0.0301928	0.780379	-0.0675963	0.0507593	0.991617	0.934638	1.05207	NA	NA	NA	0.852644	NCAN
BCAC_BC_iCOGS	15574_37_CCNA2_Cyclin_A	Inverse variance weighted	2	-0.229043	0.144223	0.112259	-0.51172	0.0536332	0.795294	0.599464	1.0551	NA	NA	NA	0.213422	CCNA2
BCAC_BC_iCOGS	15576_158_RNASE3_ECP	Inverse variance weighted	79	-0.00500334	0.0278898	0.857626	-0.0596673	0.0496606	0.995009	0.942078	1.05091	NA	NA	NA	0.906037	RNASE3
BCAC_BC_iCOGS	15579_26_ENPP6_ENPP6	Inverse variance weighted	16	-0.0969572	0.0568989	0.0883762	-0.208479	0.0145646	0.907595	0.811818	1.01467	NA	NA	NA	0.176752	ENPP6
BCAC_BC_iCOGS	15580_2_EPHA7_EPHA7	Inverse variance weighted	13	-0.175538	0.0546467	0.00131705	-0.282645	-0.0684306	0.839005	0.753787	0.933858	0.219554	0.303831	TRUE	0.00684868	EPHA7
BCAC_BC_iCOGS	15582_25_FCN1_FCN1	Inverse variance weighted	73	0.00279861	0.0212126	0.895039	-0.0387781	0.0443754	1.0028	0.961964	1.04537	NA	NA	NA	0.93151	FCN1
BCAC_BC_iCOGS	15583_18_FCRLB_FCRLB	Inverse variance weighted	106	-0.00704818	0.0145328	0.627686	-0.0355324	0.021436	0.992977	0.965091	1.02167	NA	NA	NA	0.736997	FCRLB
BCAC_BC_iCOGS	15584_9_CFHR2_FHR2	Inverse variance weighted	1082	-0.0136151	0.00339818	6.15996e-05	-0.0202755	-0.0069547	0.986477	0.979929	0.993069	0.988547	0.917841	TRUE	0.000876936	CFHR2
BCAC_BC_iCOGS	15585_304_FBLN5_fibulin_5	Inverse variance weighted	21	-0.145876	0.0396194	0.000231473	-0.22353	-0.0682219	0.864265	0.799691	0.934053	0.530485	0.132787	TRUE	0.00214756	FBLN5
BCAC_BC_iCOGS	15587_20_FOLR2_FOLR2	Inverse variance weighted	27	0.00685858	0.0344293	0.8421	-0.0606229	0.07434	1.00688	0.941178	1.07717	NA	NA	NA	0.896177	FOLR2
BCAC_BC_iCOGS	15589_1_GC_Gc_Globulin__Mixed_Type	Inverse variance weighted	32	-0.072929	0.0396019	0.0655403	-0.150549	0.00469064	0.929667	0.860236	1.0047	NA	NA	NA	0.139157	GC
BCAC_BC_iCOGS	15591_28_GPX1_Glutathione_peroxidase	Inverse variance weighted	2	0.291629	0.148838	0.0500693	-9.3537e-05	0.583351	1.33861	0.999906	1.79203	NA	NA	NA	0.112643	GPX1
BCAC_BC_iCOGS	15594_47_HTRA1_HTRA1	Inverse variance weighted	24	-0.0128716	0.0562356	0.818957	-0.123093	0.0973503	0.987211	0.884181	1.10225	NA	NA	NA	0.880387	HTRA1
BCAC_BC_iCOGS	15596_7_HEXIM1_HEXI1	Inverse variance weighted	3	0.0356385	0.093843	0.704118	-0.148294	0.219571	1.03628	0.862178	1.24554	NA	NA	NA	0.795338	HEXIM1
BCAC_BC_iCOGS	15602_43_IL6R_IL_6_sRa	Inverse variance weighted	626	-0.0133722	0.00564691	0.0178822	-0.0244401	-0.00230422	0.986717	0.975856	0.997698	1.50661e-06	0.486499	TRUE	0.0526078	IL6R
BCAC_BC_iCOGS	15603_20_ITGA2_Integrin_alpha_2	Inverse variance weighted	4	0.147962	0.155811	0.342305	-0.157428	0.453352	1.15947	0.854338	1.57358	NA	NA	NA	0.474863	ITGA2
BCAC_BC_iCOGS	15604_18_MAPK9_JNK2	Inverse variance weighted	12	0.0558915	0.0542984	0.30332	-0.0505334	0.162316	1.05748	0.950722	1.17623	NA	NA	NA	0.439445	MAPK9
BCAC_BC_iCOGS	15606_19_KRT19_Keratin_19	Inverse variance weighted	51	0.068919	0.0253664	0.00658886	0.0192008	0.118637	1.07135	1.01939	1.12596	0.107907	0.937194	TRUE	0.0237024	KRT19
BCAC_BC_iCOGS	15607_56_PKLR_KPYR	Inverse variance weighted	20	-0.0908068	0.0444511	0.0410676	-0.177931	-0.00368263	0.913194	0.837	0.996324	0.0567803	0.569614	TRUE	0.0960057	PKLR
BCAC_BC_iCOGS	15610_72_LAP3_LAP	Inverse variance weighted	35	0.0589269	0.0341581	0.084506	-0.0080231	0.125877	1.0607	0.992009	1.13414	NA	NA	NA	0.17114	LAP3
BCAC_BC_iCOGS	15612_5_LIN7B_LIN7B	Wald ratio	rs1354034	0.276616	0.226538	0.222064	-0.167398	0.720631	1.31866	0.845863	2.05573	NA	NA	NA	0.34721	LIN7B
BCAC_BC_iCOGS	15613_16_PNLIP_LIPP	Inverse variance weighted	104	0.0186522	0.0215158	0.385993	-0.0235188	0.0608233	1.01883	0.976756	1.06271	NA	NA	NA	0.517917	PNLIP
BCAC_BC_iCOGS	15614_168_LILRA2_LIRA2	Inverse variance weighted	119	-0.0237974	0.0154883	0.124421	-0.0541544	0.00655958	0.976484	0.947286	1.00658	NA	NA	NA	0.229985	LILRA2
BCAC_BC_iCOGS	15615_8_LILRB3_LIRB3	Inverse variance weighted	331	-0.00247488	0.00611334	0.6856	-0.014457	0.00950726	0.997528	0.985647	1.00955	NA	NA	NA	0.780445	LILRB3
BCAC_BC_iCOGS	15617_8_XCL2_lymphotactin_beta	Inverse variance weighted	3	0.241534	0.142103	0.0891857	-0.0369882	0.520056	1.2732	0.963687	1.68212	NA	NA	NA	0.178043	XCL2
BCAC_BC_iCOGS	15620_4_NLGN1_NLGN1	Inverse variance weighted	16	0.060853	0.062308	0.328743	-0.0612707	0.182977	1.06274	0.940569	1.20079	NA	NA	NA	0.465007	NLGN1
BCAC_BC_iCOGS	15622_13_OPCML_OBCAM	Inverse variance weighted	48	-0.0234545	0.0265165	0.376413	-0.075427	0.0285179	0.976818	0.927347	1.02893	NA	NA	NA	0.508029	OPCML
BCAC_BC_iCOGS	15623_1_PDCD1_PD_1	Inverse variance weighted	20	-0.0987021	0.0462591	0.032869	-0.18937	-0.00803427	0.906013	0.82748	0.991998	0.0973598	0.108999	TRUE	0.0808596	PDCD1
BCAC_BC_iCOGS	15626_223_HSPG2_Perlecan	Inverse variance weighted	68	-0.0636129	0.0200187	0.00148461	-0.10285	-0.0243763	0.938368	0.902263	0.975918	0.587133	0.0955825	TRUE	0.00741794	HSPG2
BCAC_BC_iCOGS	15627_83_AKT1_PKB	Inverse variance weighted	2	0.247808	0.168987	0.14253	-0.0834065	0.579023	1.28121	0.919977	1.7843	NA	NA	NA	0.254905	AKT1
BCAC_BC_iCOGS	15631_18_PSG1_PSG1	Inverse variance weighted	2	-0.262379	0.167723	0.117732	-0.591116	0.0663567	0.769219	0.553709	1.06861	NA	NA	NA	0.221008	PSG1
BCAC_BC_iCOGS	15633_6_RBP4_RBP	Inverse variance weighted	8	0.0337089	0.0670558	0.615176	-0.0977205	0.165138	1.03428	0.906902	1.17956	NA	NA	NA	0.727819	RBP4
BCAC_BC_iCOGS	15634_139_SLIT1_SLIT1	Inverse variance weighted	5	-0.219165	0.144401	0.129075	-0.502191	0.0638596	0.803189	0.605203	1.06594	NA	NA	NA	0.236075	SLIT1
BCAC_BC_iCOGS	15635_4_SMOC2_SMOC2	Inverse variance weighted	93	-0.0134141	0.018531	0.469143	-0.0497348	0.0229066	0.986675	0.951482	1.02317	NA	NA	NA	0.596317	SMOC2
BCAC_BC_iCOGS	15637_38_SORCS3_SORC3	Inverse variance weighted	6	-0.279972	0.0843076	0.000897455	-0.445215	-0.11473	0.755805	0.640686	0.891607	0.931133	0.611915	TRUE	0.00548492	SORCS3
BCAC_BC_iCOGS	15640_54_TAGLN_TAGL	Inverse variance weighted	12	-0.23544	0.102437	0.0215403	-0.436217	-0.0346626	0.790223	0.646477	0.965931	2.78324e-06	0.299145	TRUE	0.06097	TAGLN
BCAC_BC_iCOGS	15641_20_TMEFF1_TEFF1	Inverse variance weighted	11	-0.239293	0.0489327	1.00712e-06	-0.335201	-0.143385	0.787184	0.715195	0.866421	0.563837	0.924726	TRUE	4.75318e-05	TMEFF1
BCAC_BC_iCOGS	15644_1_BTD_Biotinidase	Inverse variance weighted	184	0.00835303	0.00969937	0.389132	-0.0106577	0.0273638	1.00839	0.989399	1.02774	NA	NA	NA	0.520951	BTD
BCAC_BC_iCOGS	15653_9_COL10A1_COAA1	Inverse variance weighted	82	0.051705	0.0194499	0.007852	0.0135832	0.0898268	1.05307	1.01368	1.09398	0.169615	0.103251	TRUE	0.0274283	COL10A1
BCAC_BC_iCOGS	15666_21_BMP2_BMP_2	Inverse variance weighted	4	-0.246926	0.157947	0.11797	-0.556503	0.0626498	0.781198	0.57321	1.06465	NA	NA	NA	0.22136	BMP2
BCAC_BC_iCOGS	15667_39_BMP4_BMP_4	Inverse variance weighted	42	0.0125896	0.0301491	0.676256	-0.0465027	0.0716819	1.01267	0.954562	1.07431	NA	NA	NA	0.772399	BMP4
BCAC_BC_iCOGS	15668_19_BMP8B_BMP_8	Inverse variance weighted	96	-0.0668503	0.0151523	1.02471e-05	-0.0965488	-0.0371518	0.935335	0.907966	0.96353	0.507257	0.0412604	TRUE	0.0002528	BMP8B
BCAC_BC_iCOGS	15670_15_C1QL2_C1QL2	Inverse variance weighted	75	-0.0726918	0.0193005	0.00016567	-0.110521	-0.0348629	0.929887	0.895368	0.965738	0.991472	0.208989	TRUE	0.00169256	C1QL2
BCAC_BC_iCOGS	15674_3_CD79A_CD79A	Inverse variance weighted	3	-0.230761	0.273569	0.398937	-0.766956	0.305434	0.793929	0.464425	1.35721	NA	NA	NA	0.530369	CD79A
BCAC_BC_iCOGS	15675_3_CEBPB_CEBPB	Inverse variance weighted	104	-0.0441069	0.0146253	0.00256313	-0.0727726	-0.0154412	0.956852	0.929812	0.984677	0.99764	0.16461	TRUE	0.0110958	CEBPB
BCAC_BC_iCOGS	15678_71_DKK2_DKK2	Inverse variance weighted	118	-0.0158073	0.0142759	0.268177	-0.0437881	0.0121735	0.984317	0.957157	1.01225	NA	NA	NA	0.401248	DKK2
BCAC_BC_iCOGS	15686_49_INHBC_INHBC	Inverse variance weighted	22	0.00971055	0.0202899	0.63223	-0.0300577	0.0494788	1.00976	0.97039	1.05072	NA	NA	NA	0.740729	INHBC
BCAC_BC_iCOGS	15688_30_LMAN1_Mannose_binding_lectin	Inverse variance weighted	25	-0.113309	0.0423476	0.00745773	-0.19631	-0.0303074	0.892875	0.821757	0.970147	0.0979925	0.179439	TRUE	0.026305	LMAN1
BCAC_BC_iCOGS	15692_300_NODAL_NODAL	Inverse variance weighted	7	-0.204386	0.0991677	0.0393018	-0.398755	-0.0100172	0.815148	0.671155	0.990033	0.096545	0.94608	TRUE	0.0928447	NODAL
BCAC_BC_iCOGS	15693_9_PGR_PgR	Wald ratio	rs1354034	0.256551	0.210105	0.222064	-0.155256	0.668357	1.29246	0.856196	1.95103	NA	NA	NA	0.34721	PGR
BCAC_BC_iCOGS	15698_6_TXLNA_TXLNA	Inverse variance weighted	6	0.11497	0.138817	0.407552	-0.157112	0.387051	1.12184	0.854609	1.47263	NA	NA	NA	0.538842	TXLNA
BCAC_BC_iCOGS	16015_19_GPT_ALT	Inverse variance weighted	77	-0.0612835	0.017983	0.000654734	-0.0965302	-0.0260369	0.940557	0.907983	0.974299	0.970207	0.0243614	TRUE	0.00450532	GPT
BCAC_BC_iCOGS	16021_30_CDH8_Cadherin_8	Inverse variance weighted	117	-0.0462892	0.0134371	0.000571309	-0.0726259	-0.0199525	0.954766	0.929949	0.980245	0.939109	0.0863978	TRUE	0.00405331	CDH8
BCAC_BC_iCOGS	16035_8_FLT4_VEGF_sR3	Inverse variance weighted	328	0.0167011	0.0104609	0.110371	-0.00380224	0.0372044	1.01684	0.996205	1.03791	NA	NA	NA	0.210744	FLT4
BCAC_BC_iCOGS	16043_30_SHC1_SHC1	Inverse variance weighted	4	0.163625	0.0999769	0.101709	-0.0323301	0.359579	1.17777	0.968187	1.43273	NA	NA	NA	0.197152	SHC1
BCAC_BC_iCOGS	16049_43_OLR1_OLR1	Inverse variance weighted	13	-0.182905	0.055121	0.00090586	-0.290942	-0.0748677	0.832847	0.747559	0.927866	0.377514	0.350501	TRUE	0.00550104	OLR1
BCAC_BC_iCOGS	16055_3_CFHR5_complement_factor_H_related_5	Inverse variance weighted	259	-0.00481613	0.0075334	0.522625	-0.0195816	0.00994933	0.995195	0.980609	1.01	NA	NA	NA	0.645432	CFHR5
BCAC_BC_iCOGS	16057_6_IGF2R_IGF_II_receptor	Inverse variance weighted	110	-0.00269911	0.0121851	0.824695	-0.0265818	0.0211836	0.997305	0.973768	1.02141	NA	NA	NA	0.884155	IGF2R
BCAC_BC_iCOGS	16060_99_NID2_NID2	Inverse variance weighted	224	0.00613679	0.0100185	0.540177	-0.0134995	0.0257731	1.00616	0.986591	1.02611	NA	NA	NA	0.661808	NID2
BCAC_BC_iCOGS	16070_7_WIF1_WIF_1	Inverse variance weighted	29	-0.0475091	0.0467664	0.309686	-0.139171	0.044153	0.953602	0.870079	1.04514	NA	NA	NA	0.446127	WIF1
BCAC_BC_iCOGS	16074_12_GRAP2_GRB2_related_adapter_protein_2	Inverse variance weighted	12	-0.16519	0.0709835	0.0199567	-0.304318	-0.0260624	0.847733	0.737626	0.974274	0.170822	0.714673	TRUE	0.0573232	GRAP2
BCAC_BC_iCOGS	16079_2_TEC_TEC	Inverse variance weighted	21	-0.0605972	0.0511041	0.235717	-0.160761	0.0395668	0.941202	0.851495	1.04036	NA	NA	NA	0.363339	TEC
BCAC_BC_iCOGS	16081_38_AKR1B10_Aldose_reductase_like	Inverse variance weighted	94	-0.0713916	0.0159462	7.56897e-06	-0.102646	-0.0401371	0.931097	0.902446	0.960658	0.859433	0.192815	TRUE	0.000212029	AKR1B10
BCAC_BC_iCOGS	16288_17_EPHA4_EPHA4	Inverse variance weighted	118	-0.0919427	0.0113479	5.39777e-16	-0.114185	-0.0697009	0.912157	0.892093	0.932673	0.918593	0.592889	TRUE	4.68743e-13	EPHA4
BCAC_BC_iCOGS	16292_288_GIP_GIP	Inverse variance weighted	2	-0.209491	0.135236	0.121363	-0.474554	0.0555713	0.810997	0.622163	1.05714	NA	NA	NA	0.226065	GIP
BCAC_BC_iCOGS	16293_1_GHRH_Growth_hormone_releasing_factor	Inverse variance weighted	10	0.121172	0.0606033	0.0455617	0.00238968	0.239955	1.12882	1.00239	1.27119	0.898886	0.160274	TRUE	0.104285	GHRH
BCAC_BC_iCOGS	16296_43_LGR5_LGR5	Inverse variance weighted	13	-0.189516	0.0511734	0.000212725	-0.289816	-0.0892159	0.82736	0.748402	0.914648	0.442035	0.569386	TRUE	0.00202112	LGR5
BCAC_BC_iCOGS	16297_14_ROBO4_ROBO4	Inverse variance weighted	8	-0.142891	0.0920474	0.120577	-0.323303	0.0375224	0.866849	0.723754	1.03824	NA	NA	NA	0.224793	ROBO4
BCAC_BC_iCOGS	16298_84_PLA2G2D_sPLA_2__IID	Inverse variance weighted	3	-0.39556	0.11376	0.000506752	-0.618529	-0.172592	0.673303	0.538736	0.841481	0.897696	0.742737	TRUE	0.00369515	PLA2G2D
BCAC_BC_iCOGS	16299_13_TIGIT_TIGIT	Inverse variance weighted	49	-0.0431552	0.0258571	0.0951194	-0.0938351	0.00752467	0.957763	0.910433	1.00755	NA	NA	NA	0.187051	TIGIT
BCAC_BC_iCOGS	16300_4_TREM2_TREM2	Inverse variance weighted	409	0.000291202	0.00903993	0.974302	-0.0174271	0.0180095	1.00029	0.982724	1.01817	NA	NA	NA	0.983522	TREM2
BCAC_BC_iCOGS	16304_6_LGR4_LGR4	Inverse variance weighted	16	-0.144699	0.0464217	0.00182663	-0.235686	-0.0537128	0.865282	0.790029	0.947704	0.483639	0.645434	TRUE	0.00854659	LGR4
BCAC_BC_iCOGS	16305_10_CDH11_Cadherin_11	Inverse variance weighted	202	0.0152973	0.0123871	0.216851	-0.00898133	0.039576	1.01541	0.991059	1.04037	NA	NA	NA	0.34721	CDH11
BCAC_BC_iCOGS	16307_22_UNC5D_UNC5H4	Inverse variance weighted	24	0.023846	0.0420449	0.570609	-0.0585621	0.106254	1.02413	0.94312	1.1121	NA	NA	NA	0.689299	UNC5D
BCAC_BC_iCOGS	16308_14_BTLA_BTLA	Inverse variance weighted	18	-0.161499	0.0428771	0.000165521	-0.245538	-0.0774596	0.850868	0.782284	0.925464	0.672004	0.244169	TRUE	0.00169256	BTLA
BCAC_BC_iCOGS	16309_30_DKKL1_Soggy_1	Inverse variance weighted	101	-0.0562969	0.0159431	0.000413811	-0.0875453	-0.0250484	0.945258	0.916177	0.975263	0.978764	0.776618	TRUE	0.00322001	DKKL1
BCAC_BC_iCOGS	16312_45_CDH6_Cadherin_6	Inverse variance weighted	47	-0.0810892	0.0294472	0.00589234	-0.138806	-0.0233726	0.922111	0.870397	0.976898	0.885501	0.0514054	TRUE	0.0215903	CDH6
BCAC_BC_iCOGS	16315_105_FLT1_VEGF_sR1	Inverse variance weighted	17	-0.106777	0.0505123	0.0345254	-0.205781	-0.00777293	0.898726	0.814011	0.992257	0.347251	0.151821	TRUE	0.0840769	FLT1
BCAC_BC_iCOGS	16317_20_DSG3_Desmoglein_3	Inverse variance weighted	13	-0.133129	0.0797485	0.095046	-0.289436	0.0231781	0.875352	0.748686	1.02345	NA	NA	NA	0.186991	DSG3
BCAC_BC_iCOGS	16318_12_ACVRL1_ALK_1	Inverse variance weighted	2	0.0948093	0.100636	0.34614	-0.102437	0.292056	1.09945	0.902635	1.33918	NA	NA	NA	0.478623	ACVRL1
BCAC_BC_iCOGS	16320_139_CD320_CD320	Inverse variance weighted	5	-0.283453	0.0885024	0.00136113	-0.456918	-0.109988	0.753179	0.633232	0.895845	0.758086	0.697119	TRUE	0.00701903	CD320
BCAC_BC_iCOGS	16322_10_PACAP_PACAP	Inverse variance weighted	79	-0.053897	0.0217603	0.0132549	-0.0965473	-0.0112468	0.94753	0.907967	0.988816	0.00433145	0.0667321	TRUE	0.0414943	PACAP
BCAC_BC_iCOGS	16323_8_NRXN3_NRX3A	Inverse variance weighted	52	0.0581512	0.026372	0.0274516	0.00646207	0.10984	1.05988	1.00648	1.1161	0.924733	0.244004	TRUE	0.0703216	NRXN3
BCAC_BC_iCOGS	16324_38_TLR1_TLR1	Inverse variance weighted	68	-0.0226896	0.0249698	0.363518	-0.0716304	0.0262512	0.977566	0.930875	1.0266	NA	NA	NA	0.496082	TLR1
BCAC_BC_iCOGS	16536_3_HMGA1_HMGA1	Inverse variance weighted	5	-0.0613787	0.181072	0.73463	-0.416281	0.293523	0.940467	0.659495	1.34114	NA	NA	NA	0.818518	HMGA1
BCAC_BC_iCOGS	16558_2_MYOC_MYOC	Inverse variance weighted	130	0.00609235	0.0119106	0.608997	-0.0172525	0.0294372	1.00611	0.982896	1.02987	NA	NA	NA	0.721688	MYOC
BCAC_BC_iCOGS	16561_9_A1BG_Alpha_1B_glycoprotein	Inverse variance weighted	61	-0.00694921	0.0171875	0.685979	-0.0406367	0.0267383	0.993075	0.960178	1.0271	NA	NA	NA	0.780535	A1BG
BCAC_BC_iCOGS	16583_8_NUDT2_AP4A	Inverse variance weighted	82	-0.0140146	0.0151674	0.355489	-0.0437426	0.0157135	0.986083	0.9572	1.01584	NA	NA	NA	0.487728	NUDT2
BCAC_BC_iCOGS	16585_16_B3GNT4_B3GN4	Inverse variance weighted	28	-0.151605	0.0351108	1.57518e-05	-0.220422	-0.0827878	0.859328	0.80218	0.920546	0.910456	0.364203	TRUE	0.000352549	B3GNT4
BCAC_BC_iCOGS	16587_1_CSN2_Beta_casein	Inverse variance weighted	52	-0.0943809	0.025326	0.000194053	-0.14402	-0.0447419	0.909936	0.86587	0.956244	0.97261	0.114651	TRUE	0.00190199	CSN2
BCAC_BC_iCOGS	16588_10_HSPA5_BiP	Inverse variance weighted	3	-0.169727	0.0884491	0.054994	-0.343087	0.00363318	0.843895	0.709576	1.00364	NA	NA	NA	0.120903	HSPA5
BCAC_BC_iCOGS	16591_71_CHIA_CHIA	Inverse variance weighted	26	-0.122495	0.0351237	0.000487491	-0.191337	-0.0536527	0.88471	0.825854	0.947761	0.737051	0.0666325	TRUE	0.00364318	CHIA
BCAC_BC_iCOGS	16593_3_FADD_FADD	Inverse variance weighted	147	-0.00645849	0.0117156	0.581447	-0.0294211	0.0165041	0.993562	0.971007	1.01664	NA	NA	NA	0.698767	FADD
BCAC_BC_iCOGS	16594_44_FAIM_FAIM1	Inverse variance weighted	124	0.0261173	0.0162672	0.10838	-0.00576644	0.058001	1.02646	0.99425	1.05972	NA	NA	NA	0.207673	FAIM
BCAC_BC_iCOGS	16596_25_GLRX3_GLRX3	Inverse variance weighted	5	-0.150132	0.124683	0.228548	-0.394511	0.0942473	0.860594	0.674009	1.09883	NA	NA	NA	0.355047	GLRX3
BCAC_BC_iCOGS	16597_11_GLRX5_GLRX5	Inverse variance weighted	4	-0.16274	0.145459	0.263225	-0.44784	0.12236	0.849812	0.639007	1.13016	NA	NA	NA	0.396678	GLRX5
BCAC_BC_iCOGS	16599_38_GPN1_GPN1	Inverse variance weighted	32	0.0265319	0.0269605	0.325066	-0.0263108	0.0793746	1.02689	0.974032	1.08261	NA	NA	NA	0.460802	GPN1
BCAC_BC_iCOGS	16605_2_C1QTNF9_C1T9A	Inverse variance weighted	24	-0.0394827	0.0353997	0.264706	-0.108866	0.0299008	0.961287	0.89685	1.03035	NA	NA	NA	0.398251	C1QTNF9
BCAC_BC_iCOGS	16606_85_AKR1B1_Aldose_reductase	Inverse variance weighted	4	0.206548	0.0938896	0.0278139	0.0225242	0.390571	1.22943	1.02278	1.47782	0.631975	0.858227	TRUE	0.07104	AKR1B1
BCAC_BC_iCOGS	16607_78_GSN_Gelsolin	Inverse variance weighted	66	0.0220533	0.0219328	0.314658	-0.020935	0.0650417	1.0223	0.979283	1.0672	NA	NA	NA	0.451204	GSN
BCAC_BC_iCOGS	16609_106_KIRREL2_KIRR2	Inverse variance weighted	230	-0.00819331	0.0108509	0.450199	-0.029461	0.0130744	0.99184	0.970969	1.01316	NA	NA	NA	0.577649	KIRREL2
BCAC_BC_iCOGS	16610_13_LRP10_LRP10	Inverse variance weighted	9	-0.102272	0.0981449	0.29739	-0.294636	0.0900923	0.902784	0.744803	1.09428	NA	NA	NA	0.433321	LRP10
BCAC_BC_iCOGS	16612_28_SDC3_SDC3	Inverse variance weighted	49	-0.0676356	0.0270006	0.0122465	-0.120557	-0.0147143	0.934601	0.886427	0.985393	0.807478	0.0576823	TRUE	0.0390127	SDC3
BCAC_BC_iCOGS	16613_3_CDH17_CAD17	Inverse variance weighted	315	-0.03647	0.00785107	3.39704e-06	-0.0518581	-0.0210819	0.964187	0.949464	0.979139	0.11639	0.0172115	TRUE	0.000118951	CDH17
BCAC_BC_iCOGS	16614_27_RSPO1_RSPO1	Inverse variance weighted	24	-0.0609339	0.0311864	0.0507174	-0.122059	0.000191375	0.940885	0.885096	1.00019	NA	NA	NA	0.113747	RSPO1
BCAC_BC_iCOGS	16616_137_ENO3_ENOB	Inverse variance weighted	52	0.0354854	0.0246362	0.149761	-0.0128015	0.0837724	1.03612	0.98728	1.08738	NA	NA	NA	0.262764	ENO3
BCAC_BC_iCOGS	16617_14_CASP14_Caspase_14	Inverse variance weighted	3	-0.386234	0.127418	0.00243551	-0.635973	-0.136495	0.679611	0.52942	0.872411	0.493085	0.917172	TRUE	0.0107143	CASP14
BCAC_BC_iCOGS	16618_7_CD69_CD69	Inverse variance weighted	4	-0.209658	0.173267	0.226269	-0.549261	0.129946	0.810862	0.577376	1.13877	NA	NA	NA	0.352262	CD69
BCAC_BC_iCOGS	16620_26_LY75_LY75	Inverse variance weighted	1085	-0.0186627	0.00424126	1.08117e-05	-0.0269756	-0.0103498	0.98151	0.973385	0.989704	3.65565e-05	0.302825	TRUE	0.000262258	LY75
BCAC_BC_iCOGS	16621_77_APOA1BP_AIBP	Inverse variance weighted	3	-0.107195	0.0560337	0.0557429	-0.217021	0.00263134	0.898351	0.804913	1.00263	NA	NA	NA	0.122302	APOA1BP
BCAC_BC_iCOGS	16746_12_INHBB_Activin_B	Inverse variance weighted	15	-0.168796	0.0450466	0.00017886	-0.257088	-0.0805048	0.844681	0.7733	0.92265	0.427386	0.300913	TRUE	0.00178943	INHBB
BCAC_BC_iCOGS	16748_1_BMP3_BMP_3	Inverse variance weighted	53	-0.0751196	0.0238253	0.00161637	-0.121817	-0.0284221	0.927633	0.88531	0.971978	0.958267	0.123609	TRUE	0.00786801	BMP3
BCAC_BC_iCOGS	16749_79_GDF10_BMP_3b	Inverse variance weighted	55	-0.086133	0.0233855	0.000230348	-0.131969	-0.0402973	0.917472	0.876368	0.960504	0.991553	0.102328	TRUE	0.0021417	GDF10
BCAC_BC_iCOGS	16751_15_NPPB_BNP	Inverse variance weighted	5	0.0295841	0.0824067	0.719594	-0.131933	0.191101	1.03003	0.8764	1.21058	NA	NA	NA	0.808194	NPPB
BCAC_BC_iCOGS	16753_46_COL6A2_CO6A2	Inverse variance weighted	65	0.0149679	0.0232753	0.52017	-0.0306516	0.0605875	1.01508	0.969813	1.06246	NA	NA	NA	0.643678	COL6A2
BCAC_BC_iCOGS	16754_40_CASK_CSKP	Inverse variance weighted	15	-0.151201	0.0774017	0.0507649	-0.302908	0.000506043	0.859675	0.738667	1.00051	NA	NA	NA	0.113795	CASK
BCAC_BC_iCOGS	16755_195_GDF3_GDF_3	Inverse variance weighted	45	-0.0768364	0.0275313	0.00525663	-0.130798	-0.022875	0.926041	0.877395	0.977385	0.810558	0.0984146	TRUE	0.0197271	GDF3
BCAC_BC_iCOGS	16756_30_GDF7_GDF7	Inverse variance weighted	3	-0.419152	0.115266	0.000276501	-0.645074	-0.19323	0.657604	0.524624	0.824293	0.889114	0.722	TRUE	0.0024205	GDF7
BCAC_BC_iCOGS	16758_96_HDGF_HDGF	Wald ratio	rs11264535	-0.0659339	0.146905	0.653561	-0.353867	0.221999	0.936193	0.701968	1.24857	NA	NA	NA	0.757544	HDGF
BCAC_BC_iCOGS	16760_2_IL26_IL_26	Inverse variance weighted	540	0.0112204	0.00567369	0.0479721	9.99429e-05	0.0223408	1.01128	1.0001	1.02259	0.39219	0.238484	TRUE	0.108459	IL26
BCAC_BC_iCOGS	16763_11_LECT2_LECT2	Inverse variance weighted	375	0.00986109	0.00771722	0.201319	-0.00526466	0.0249868	1.00991	0.994749	1.0253	NA	NA	NA	0.328495	LECT2
BCAC_BC_iCOGS	16769_20_RAC3_RAC3	Wald ratio	rs1355538	0.45892	0.244956	0.0610022	-0.0211938	0.939034	1.58236	0.979029	2.55751	NA	NA	NA	0.13132	RAC3
BCAC_BC_iCOGS	16770_3_REG1B_REG1B	Inverse variance weighted	157	-0.0172786	0.0124444	0.164996	-0.0416696	0.00711242	0.98287	0.959187	1.00714	NA	NA	NA	0.279712	REG1B
BCAC_BC_iCOGS	16773_29_SCUBE3_SCUB3	Inverse variance weighted	61	-0.0349566	0.0175787	0.0467484	-0.0694109	-0.000502276	0.965647	0.932943	0.999498	0.928025	0.698523	TRUE	0.106329	SCUBE3
BCAC_BC_iCOGS	16781_2_ENGASE_ENASE	Inverse variance weighted	125	0.0017271	0.0119419	0.885007	-0.021679	0.0251332	1.00173	0.978554	1.02545	NA	NA	NA	0.924837	ENGASE
BCAC_BC_iCOGS	16785_45_DEFA5_HD_5	Inverse variance weighted	62	-0.00492555	0.028993	0.865099	-0.0617518	0.0519007	0.995087	0.940116	1.05327	NA	NA	NA	0.910387	DEFA5
BCAC_BC_iCOGS	16792_4_SIGLEC5_Siglec_5	Inverse variance weighted	311	-0.00268648	0.00558091	0.630254	-0.0136251	0.00825209	0.997317	0.986467	1.00829	NA	NA	NA	0.739211	SIGLEC5
BCAC_BC_iCOGS	16802_31_OCIAD1_OCAD1	Inverse variance weighted	75	-0.0636555	0.0178244	0.000355287	-0.0985914	-0.0287196	0.938328	0.906113	0.971689	0.989011	0.108766	TRUE	0.00288887	OCIAD1
BCAC_BC_iCOGS	16803_4_CALB2_CALB2	Inverse variance weighted	2	-0.122582	0.164259	0.4555	-0.444529	0.199364	0.884633	0.641126	1.22063	NA	NA	NA	0.582901	CALB2
BCAC_BC_iCOGS	16805_5_PDE5A_PDE5A	Inverse variance weighted	67	0.0375984	0.0209664	0.0729303	-0.0034958	0.0786926	1.03831	0.99651	1.08187	NA	NA	NA	0.152169	PDE5A
BCAC_BC_iCOGS	16807_35_TNNT3_TNNT3	Inverse variance weighted	65	-0.0582577	0.0198061	0.00326729	-0.0970776	-0.0194378	0.943407	0.907486	0.98075	0.956059	0.0763052	TRUE	0.0133962	TNNT3
BCAC_BC_iCOGS	16809_1_NME4_NDKM	Inverse variance weighted	18	-0.102741	0.0617779	0.0962987	-0.223825	0.0183438	0.902361	0.799455	1.01851	NA	NA	NA	0.188686	NME4
BCAC_BC_iCOGS	16810_3_GDI1_RhoGDI	Inverse variance weighted	2	-0.713725	0.162618	1.13895e-05	-1.03246	-0.394993	0.489816	0.356131	0.673685	0.703997	NA	TRUE	0.00027474	GDI1
BCAC_BC_iCOGS	16814_13_FHL1_SLIM_1	Inverse variance weighted	52	-0.0720224	0.026462	0.0064942	-0.123888	-0.0201568	0.93051	0.883479	0.980045	0.756149	0.264729	TRUE	0.0234396	FHL1
BCAC_BC_iCOGS	16818_200_CDCP1_CDCP1	Inverse variance weighted	76	0.00231533	0.0221217	0.916643	-0.0410433	0.0456739	1.00232	0.959788	1.04673	NA	NA	NA	0.945956	CDCP1
BCAC_BC_iCOGS	16823_75_APOL3_APOL3	Inverse variance weighted	232	0.00689595	0.0077682	0.374694	-0.00832972	0.0221216	1.00692	0.991705	1.02237	NA	NA	NA	0.506513	APOL3
BCAC_BC_iCOGS	16825_20_ATXN3_ATX3	Inverse variance weighted	46	-0.0995148	0.0188791	1.35555e-07	-0.136518	-0.0625118	0.905277	0.872391	0.939402	0.692421	0.806705	TRUE	9.19657e-06	ATXN3
BCAC_BC_iCOGS	16828_8_COL6A1_Collagen_a1_VI_	Inverse variance weighted	418	0.0082356	0.00455989	0.0709034	-0.000701786	0.017173	1.00827	0.999298	1.01732	NA	NA	NA	0.148942	COL6A1
BCAC_BC_iCOGS	16831_7_DOK1_DOK1	Inverse variance weighted	2	0.219564	0.219787	0.317802	-0.211219	0.650346	1.24553	0.809597	1.9162	NA	NA	NA	0.454063	DOK1
BCAC_BC_iCOGS	16836_1_CFHR3_FHR3	Inverse variance weighted	12	-0.239445	0.0551493	1.41346e-05	-0.347537	-0.131352	0.787065	0.706426	0.876909	0.964765	0.219765	TRUE	0.000328195	CFHR3
BCAC_BC_iCOGS	16837_20_CFLAR_FLIP	Wald ratio	rs190921611	0.119036	0.212226	0.57487	-0.296927	0.534999	1.12641	0.743099	1.70745	NA	NA	NA	0.692748	CFLAR
BCAC_BC_iCOGS	16845_15_MPZL1_MPZL1	Inverse variance weighted	10	-0.158691	0.0686182	0.0207412	-0.293182	-0.0241991	0.85326	0.745886	0.976091	0.807422	0.184935	TRUE	0.0591709	MPZL1
BCAC_BC_iCOGS	16847_39_RAB3B_RAB3B	Wald ratio	rs9971407	-0.465896	0.249826	0.0621982	-0.955555	0.0237635	0.627573	0.384599	1.02405	NA	NA	NA	0.133299	RAB3B
BCAC_BC_iCOGS	16850_5_RGS5_RGS5	Inverse variance weighted	30	-0.119302	0.0313145	0.000139083	-0.180678	-0.0579253	0.88754	0.834704	0.94372	0.480808	0.0347723	TRUE	0.00147528	RGS5
BCAC_BC_iCOGS	16851_50_SCO2_SCO2	Inverse variance weighted	2	0.0576758	0.104736	0.581853	-0.147606	0.262958	1.05937	0.862771	1.30077	NA	NA	NA	0.699061	SCO2
BCAC_BC_iCOGS	16852_10_PDZK1_NHRF3	Inverse variance weighted	30	-0.123468	0.0318935	0.000108271	-0.185979	-0.0609569	0.88385	0.830291	0.940864	0.591407	0.165622	TRUE	0.0012153	PDZK1
BCAC_BC_iCOGS	16853_5_NRK1_NRK1	Inverse variance weighted	18	0.00124861	0.0426942	0.976669	-0.082432	0.0849292	1.00125	0.920874	1.08864	NA	NA	NA	0.985063	NRK1
BCAC_BC_iCOGS	16854_17_LSM4_LSM4	Inverse variance weighted	83	-0.0565111	0.0169431	0.000851918	-0.0897195	-0.0233027	0.945056	0.914188	0.976967	0.987404	0.0515841	TRUE	0.00537327	LSM4
BCAC_BC_iCOGS	16856_79_MAPRE2_MARE2	Inverse variance weighted	13	-0.0551373	0.0597577	0.356173	-0.172262	0.0619878	0.946355	0.841758	1.06395	NA	NA	NA	0.48801	MAPRE2
BCAC_BC_iCOGS	16857_2_RAB2A_RAB2A	Inverse variance weighted	3	0.155813	0.121551	0.199888	-0.0824271	0.394052	1.16861	0.920879	1.48298	NA	NA	NA	0.326897	RAB2A
BCAC_BC_iCOGS	16858_384_RCN3_RCN3	Inverse variance weighted	22	-0.0721592	0.0369504	0.0508351	-0.144582	0.000263494	0.930383	0.865384	1.00026	NA	NA	NA	0.113891	RCN3
BCAC_BC_iCOGS	16859_100_SH3GLB1_SHLB1	Inverse variance weighted	3	-0.207034	0.255611	0.417965	-0.708033	0.293964	0.812992	0.492612	1.34174	NA	NA	NA	0.548611	SH3GLB1
BCAC_BC_iCOGS	16863_47_NANP_NANP	Inverse variance weighted	6	0.141398	0.0822513	0.0855971	-0.0198148	0.30261	1.15188	0.98038	1.35339	NA	NA	NA	0.173027	NANP
BCAC_BC_iCOGS	16865_62_TAF15_RBP56	Inverse variance weighted	2	0.284036	0.203342	0.162462	-0.114514	0.682587	1.32848	0.891799	1.97899	NA	NA	NA	0.277392	TAF15
BCAC_BC_iCOGS	16867_76_PCTK1_PCTK1	Inverse variance weighted	9	0.079913	0.0852694	0.348665	-0.0872151	0.247041	1.08319	0.91648	1.28023	NA	NA	NA	0.480385	PCTK1
BCAC_BC_iCOGS	16872_248_GSTZ1_MAAI	Inverse variance weighted	730	0.011826	0.00429442	0.0058909	0.00340888	0.020243	1.0119	1.00341	1.02045	0.00535831	0.356999	TRUE	0.0215903	GSTZ1
BCAC_BC_iCOGS	16875_13_MAGOHB_MGN2	Wald ratio	rs1354034	0.32433	0.265614	0.222064	-0.196273	0.844932	1.3831	0.821788	2.32782	NA	NA	NA	0.34721	MAGOHB
BCAC_BC_iCOGS	16877_19_MSRB2_MSRB2	Inverse variance weighted	17	-0.136612	0.0486291	0.00496538	-0.231926	-0.0412993	0.872308	0.793005	0.959542	0.255079	0.611485	TRUE	0.0187966	MSRB2
BCAC_BC_iCOGS	16882_27_PHPT1_PHP14	Inverse variance weighted	18	-0.0590036	0.0439166	0.179098	-0.14508	0.0270729	0.942703	0.864953	1.02744	NA	NA	NA	0.29852	PHPT1
BCAC_BC_iCOGS	16883_57_RAB4A_RAB4A	Inverse variance weighted	8	-0.101315	0.117331	0.387861	-0.331283	0.128653	0.903648	0.718002	1.13729	NA	NA	NA	0.520103	RAB4A
BCAC_BC_iCOGS	16885_49_MAPRE3_MARE3	Inverse variance weighted	5	-0.0666024	0.110528	0.546786	-0.283238	0.150033	0.935567	0.753341	1.16187	NA	NA	NA	0.667833	MAPRE3
BCAC_BC_iCOGS	16887_29_PTRH2_PTH2	Inverse variance weighted	11	0.124584	0.0824988	0.13101	-0.0371136	0.286282	1.13268	0.963567	1.33147	NA	NA	NA	0.238916	PTRH2
BCAC_BC_iCOGS	16890_37_ADAMTSL1_ATL1	Inverse variance weighted	73	0.0462395	0.0203126	0.022822	0.00642691	0.0860521	1.04733	1.00645	1.08986	0.00535879	0.165026	TRUE	0.0629014	ADAMTSL1
BCAC_BC_iCOGS	16892_23_ENPP2_ENPP2	Inverse variance weighted	37	0.0628663	0.0238439	0.00837472	0.0161322	0.1096	1.06488	1.01626	1.11583	0.951444	0.580006	TRUE	0.0287228	ENPP2
BCAC_BC_iCOGS	16899_59_OSBPL9_OSBL9	Inverse variance weighted	11	-0.0482719	0.0851351	0.570712	-0.215137	0.118593	0.952875	0.806431	1.12591	NA	NA	NA	0.689299	OSBPL9
BCAC_BC_iCOGS	16900_29_MDGA1_MDGA1	Inverse variance weighted	618	-0.00790646	0.00462516	0.0873686	-0.0169718	0.00115886	0.992125	0.983171	1.00116	NA	NA	NA	0.175465	MDGA1
BCAC_BC_iCOGS	16907_3_CADM2_Nectin_like_protein_3	Inverse variance weighted	8	-0.195514	0.10842	0.0713405	-0.408016	0.0169889	0.822412	0.664968	1.01713	NA	NA	NA	0.149498	CADM2
BCAC_BC_iCOGS	16908_5_OMG_OMGP	Inverse variance weighted	34	-0.0799292	0.0422821	0.0587072	-0.162802	0.00294371	0.923182	0.849759	1.00295	NA	NA	NA	0.127517	OMG
BCAC_BC_iCOGS	16913_8_RNASET2_RNT2	Inverse variance weighted	82	0.0233754	0.0170253	0.169759	-0.00999421	0.0567449	1.02365	0.990056	1.05839	NA	NA	NA	0.286139	RNASET2
BCAC_BC_iCOGS	16914_104_CD14_sCD14	Inverse variance weighted	108	0.00308932	0.0211057	0.883627	-0.0382779	0.0444565	1.00309	0.962445	1.04546	NA	NA	NA	0.92384	CD14
BCAC_BC_iCOGS	16915_153_SEMA4A_SEM4A	Inverse variance weighted	96	-0.0525891	0.025107	0.0362066	-0.101799	-0.00337939	0.94877	0.903211	0.996626	9.27447e-08	0.632803	TRUE	0.0870964	SEMA4A
BCAC_BC_iCOGS	16916_19_SLITRK6_SLIK6	Inverse variance weighted	43	-0.0242272	0.0253025	0.338313	-0.0738201	0.0253657	0.976064	0.928839	1.02569	NA	NA	NA	0.470971	SLITRK6
BCAC_BC_iCOGS	16918_198_TLR3_TLR3	Inverse variance weighted	222	0.00292535	0.00988898	0.767368	-0.0164571	0.0223078	1.00293	0.983678	1.02256	NA	NA	NA	0.842669	TLR3
BCAC_BC_iCOGS	16919_1_DBI_ACBP	Inverse variance weighted	30	0.000825748	0.0279088	0.976396	-0.0538754	0.0555269	1.00083	0.94755	1.0571	NA	NA	NA	0.985017	DBI
BCAC_BC_iCOGS	16922_53_PLXNB3_PLXB3	Inverse variance weighted	15	-0.0691946	0.050484	0.170492	-0.168143	0.029754	0.933145	0.845233	1.0302	NA	NA	NA	0.28704	PLXNB3
BCAC_BC_iCOGS	16923_20_PFN2_Profilin_II	Inverse variance weighted	4	-0.243102	0.119337	0.0416392	-0.477001	-0.00920182	0.784192	0.620642	0.99084	0.650547	0.454499	TRUE	0.0970464	PFN2
BCAC_BC_iCOGS	16926_44_ALPL_Alkaline_phosphatase__liver	Inverse variance weighted	38	0.0571732	0.0260006	0.0278841	0.00621189	0.108134	1.05884	1.00623	1.1142	0.354062	0.656386	TRUE	0.0711775	ALPL
BCAC_BC_iCOGS	16932_5_SULT1E1_SULT_1E	Inverse variance weighted	11	-0.202372	0.062503	0.00120457	-0.324878	-0.079866	0.816791	0.722616	0.92324	0.205106	0.605607	TRUE	0.0064651	SULT1E1
BCAC_BC_iCOGS	17137_160_HBB_Beta_globin	Inverse variance weighted	49	-0.0579332	0.0245591	0.0183276	-0.106069	-0.00979742	0.943713	0.899363	0.99025	0.15038	0.743235	TRUE	0.053516	HBB
BCAC_BC_iCOGS	17138_8_GSTA1_GST_A1_1	Inverse variance weighted	65	-0.00642804	0.0207857	0.757129	-0.047168	0.0343119	0.993593	0.953927	1.03491	NA	NA	NA	0.834803	GSTA1
BCAC_BC_iCOGS	17140_57_PDGFD_PDGFD	Inverse variance weighted	155	-0.0517538	0.01276	4.99358e-05	-0.0767634	-0.0267441	0.949563	0.926109	0.97361	0.659128	0.475613	TRUE	0.00076887	PDGFD
BCAC_BC_iCOGS	17148_7_BLVRB_BLVRB	Inverse variance weighted	7	-0.0932251	0.0532638	0.0800747	-0.197622	0.011172	0.910988	0.82068	1.01123	NA	NA	NA	0.163616	BLVRB
BCAC_BC_iCOGS	17151_84_IRF3_IRF_3	Inverse variance weighted	2	0.132186	0.120866	0.274104	-0.104711	0.369084	1.14132	0.900585	1.44641	NA	NA	NA	0.407868	IRF3
BCAC_BC_iCOGS	17152_10_KIR2DS4_KI2S4	Inverse variance weighted	22	-0.09998	0.0439354	0.0228693	-0.186093	-0.0138665	0.904856	0.830196	0.986229	0.162485	0.462481	TRUE	0.0629668	KIR2DS4
BCAC_BC_iCOGS	17153_46_KIR2DL3_KI2L3	Inverse variance weighted	370	-0.0194819	0.00924521	0.0350969	-0.0376025	-0.00136125	0.980707	0.963096	0.99864	0.0464205	0.0768204	TRUE	0.0851346	KIR2DL3
BCAC_BC_iCOGS	17154_2_PTGES3_TEBP	Inverse variance weighted	97	-0.0623916	0.0151964	4.0313e-05	-0.0921766	-0.0326066	0.939515	0.911944	0.967919	0.967838	0.396328	TRUE	0.000660525	PTGES3
BCAC_BC_iCOGS	17155_1_VPS28_VPS28_protein_homolog	Inverse variance weighted	113	-0.0421972	0.0141315	0.00282629	-0.069895	-0.0144993	0.958681	0.932492	0.985605	0.969597	0.0579053	TRUE	0.0119059	VPS28
BCAC_BC_iCOGS	17156_72_DCLK1_DCAK1	Inverse variance weighted	70	-0.0267296	0.0232715	0.250723	-0.0723418	0.0188827	0.973624	0.930213	1.01906	NA	NA	NA	0.381444	DCLK1
BCAC_BC_iCOGS	17158_17_UBE2G1_UB2G1	Inverse variance weighted	3	0.047455	0.108147	0.660807	-0.164514	0.259424	1.0486	0.848306	1.29618	NA	NA	NA	0.762686	UBE2G1
BCAC_BC_iCOGS	17161_1_DDOST_OST48	Inverse variance weighted	8	0.0819636	0.0892852	0.35862	-0.0930354	0.256963	1.08542	0.911161	1.293	NA	NA	NA	0.491053	DDOST
BCAC_BC_iCOGS	17163_117_ANXA3_Annexin_III	Inverse variance weighted	10	-0.182596	0.0737155	0.0132477	-0.327079	-0.0381139	0.833105	0.721027	0.962603	0.142162	0.337194	TRUE	0.0414943	ANXA3
BCAC_BC_iCOGS	17164_15_ANXA4_annexin_IV	Inverse variance weighted	34	0.112085	0.0267925	2.87137e-05	0.0595714	0.164598	1.11861	1.06138	1.17892	0.0249755	0.455792	TRUE	0.000506808	ANXA4
BCAC_BC_iCOGS	17165_1_PPBP_BTG	Inverse variance weighted	5	-0.172899	0.101928	0.0898313	-0.372679	0.0268796	0.841222	0.688887	1.02724	NA	NA	NA	0.179085	PPBP
BCAC_BC_iCOGS	17166_4_FGF8_FGF_8F	Inverse variance weighted	2	-0.365126	0.189472	0.0539705	-0.736491	0.00623863	0.694109	0.478791	1.00626	NA	NA	NA	0.11924	FGF8
BCAC_BC_iCOGS	17170_15_CALCB_CALCB	Inverse variance weighted	38	0.11639	0.0280575	3.35002e-05	0.0613973	0.171383	1.12343	1.06332	1.18695	0.320099	0.0245182	TRUE	0.000570423	CALCB
BCAC_BC_iCOGS	17175_5_MAP2K6_MP2K6	Inverse variance weighted	12	-0.0531987	0.0861932	0.5371	-0.222137	0.11574	0.948192	0.800805	1.1227	NA	NA	NA	0.659528	MAP2K6
BCAC_BC_iCOGS	17176_13_PSIP1_PSIP1	Wald ratio	rs11264535	-0.0724601	0.161445	0.653561	-0.388893	0.243973	0.930103	0.677807	1.27631	NA	NA	NA	0.757544	PSIP1
BCAC_BC_iCOGS	17195_43_BAG1_BAG_1	Inverse variance weighted	2	0.257985	0.182087	0.156536	-0.0989062	0.614876	1.29432	0.905828	1.84943	NA	NA	NA	0.271545	BAG1
BCAC_BC_iCOGS	17196_5_CLPP_ClpP_endopeptidase	Inverse variance weighted	4	-0.0741483	0.191439	0.698519	-0.449369	0.301072	0.928534	0.638031	1.35131	NA	NA	NA	0.790659	CLPP
BCAC_BC_iCOGS	17199_43_HIF1AN_HIF1N	Inverse variance weighted	7	-0.174716	0.139574	0.210649	-0.448282	0.098849	0.839695	0.638725	1.1039	NA	NA	NA	0.340648	HIF1AN
BCAC_BC_iCOGS	17200_50_KIR2DL1_KI2L1	Inverse variance weighted	62	-0.0733533	0.0222454	0.000975638	-0.116954	-0.0297523	0.929272	0.889626	0.970686	0.971263	0.118534	TRUE	0.0056862	KIR2DL1
BCAC_BC_iCOGS	17202_37_PDCD4_PDCD4	Wald ratio	rs141731635	-0.307431	0.26883	0.252795	-0.834338	0.219476	0.735334	0.434162	1.24542	NA	NA	NA	0.383923	PDCD4
BCAC_BC_iCOGS	17204_17_PNMT_PNMT	Inverse variance weighted	5	-0.260556	0.106726	0.014632	-0.469738	-0.0513737	0.770623	0.625166	0.949924	0.136819	0.975718	TRUE	0.0449943	PNMT
BCAC_BC_iCOGS	17205_21_RAB5A_RAB5A	Inverse variance weighted	3	0.226409	0.149974	0.131132	-0.0675406	0.520359	1.25409	0.93469	1.68263	NA	NA	NA	0.239033	RAB5A
BCAC_BC_iCOGS	17209_27_SULT2B1_ST2B1	Inverse variance weighted	59	-0.0520786	0.0219845	0.0178423	-0.0951683	-0.00898891	0.949254	0.90922	0.991051	0.886348	0.300566	TRUE	0.0525586	SULT2B1
BCAC_BC_iCOGS	17210_2_TCL1A_TCL1A	Inverse variance weighted	27	-0.0667599	0.0436498	0.126155	-0.152313	0.0187937	0.93542	0.858719	1.01897	NA	NA	NA	0.232103	TCL1A
BCAC_BC_iCOGS	17224_12_OGN_MIME	Inverse variance weighted	172	-0.0246453	0.0107726	0.0221507	-0.0457597	-0.00353098	0.975656	0.955272	0.996475	0.00266414	0.949625	TRUE	0.0617807	OGN
BCAC_BC_iCOGS	17231_1_LCP1_L_plastin	Inverse variance weighted	20	-0.0810514	0.0440478	0.0657567	-0.167385	0.00528227	0.922146	0.845874	1.0053	NA	NA	NA	0.139548	LCP1
BCAC_BC_iCOGS	17319_1_SELH_SELH	Inverse variance weighted	9	-0.0915862	0.108348	0.397943	-0.303947	0.120775	0.912483	0.7379	1.12837	NA	NA	NA	0.529534	SELH
BCAC_BC_iCOGS	17320_19_AASDHPPT_ADPPT	Inverse variance weighted	5	0.0736202	0.145838	0.613695	-0.212223	0.359464	1.0764	0.808784	1.43256	NA	NA	NA	0.726462	AASDHPPT
BCAC_BC_iCOGS	17325_10_GUK1_KGUA	Inverse variance weighted	39	0.0251761	0.0306051	0.410729	-0.0348099	0.0851621	1.0255	0.965789	1.08889	NA	NA	NA	0.541282	GUK1
BCAC_BC_iCOGS	17326_44_DUSP23_DUS23	Inverse variance weighted	5	-0.34042	0.0866697	8.57331e-05	-0.510292	-0.170547	0.711472	0.60032	0.843203	0.930793	0.747963	TRUE	0.00106055	DUSP23
BCAC_BC_iCOGS	17327_3_CNPY3_CNPY3	Inverse variance weighted	20	0.00934433	0.0519043	0.857129	-0.0923881	0.111077	1.00939	0.911751	1.11748	NA	NA	NA	0.906037	CNPY3
BCAC_BC_iCOGS	17329_2_BDH2_BDH2	Inverse variance weighted	50	-0.0990155	0.0183858	7.22707e-08	-0.135052	-0.0629793	0.905729	0.873671	0.938963	0.584066	0.0980469	TRUE	5.31863e-06	BDH2
BCAC_BC_iCOGS	17331_138_KREMEN1_KREM1	Inverse variance weighted	105	0.0106808	0.0242997	0.660268	-0.0369466	0.0583082	1.01074	0.963728	1.06004	NA	NA	NA	0.762266	KREMEN1
BCAC_BC_iCOGS	17332_3_ADPRHL2_ARHL2	Inverse variance weighted	21	0.0608767	0.0484889	0.209306	-0.0341617	0.155915	1.06277	0.966415	1.16873	NA	NA	NA	0.338981	ADPRHL2
BCAC_BC_iCOGS	17333_20_ACADM_ACADM	Inverse variance weighted	37	-0.0705447	0.0236777	0.00288838	-0.116953	-0.0241364	0.931886	0.889627	0.976153	0.491379	0.151769	TRUE	0.0121055	ACADM
BCAC_BC_iCOGS	17335_18_VAMP2_VAMP2	Inverse variance weighted	8	-0.0346528	0.100987	0.731491	-0.232586	0.163281	0.965941	0.792481	1.17737	NA	NA	NA	0.816907	VAMP2
BCAC_BC_iCOGS	17336_54_CREB3L2_CR3L2	Wald ratio	rs10922098	-0.539653	0.240537	0.0248623	-1.01111	-0.0682009	0.58295	0.363817	0.934073	NA	NA	TRUE	0.064836	CREB3L2
BCAC_BC_iCOGS	17337_1_YY1_TYY1	Wald ratio	rs572515	-0.524302	0.229426	0.0222963	-0.973976	-0.0746281	0.591968	0.377579	0.928089	NA	NA	TRUE	0.0617807	YY1
BCAC_BC_iCOGS	17341_89_ACAT2_THIC	Inverse variance weighted	44	0.000275643	0.021337	0.989693	-0.0415449	0.0420962	1.00028	0.959306	1.04299	NA	NA	NA	0.994043	ACAT2
BCAC_BC_iCOGS	17342_13_AGR3_AGR3	Inverse variance weighted	15	0.02472	0.105422	0.814608	-0.181908	0.231348	1.02503	0.833678	1.2603	NA	NA	NA	0.877386	AGR3
BCAC_BC_iCOGS	17343_6_SNPH_SNPH	Inverse variance weighted	13	-0.0700103	0.0690136	0.310372	-0.205277	0.0652564	0.932384	0.814422	1.06743	NA	NA	NA	0.446533	SNPH
BCAC_BC_iCOGS	17344_23_STOML1_STML1	Inverse variance weighted	8	-0.195403	0.100146	0.051034	-0.391689	0.000881946	0.822503	0.675914	1.00088	NA	NA	NA	0.113909	STOML1
BCAC_BC_iCOGS	17345_12_ZADH2_ZADH2	Inverse variance weighted	4	0.157394	0.171526	0.358825	-0.178798	0.493585	1.17046	0.836275	1.63818	NA	NA	NA	0.491165	ZADH2
BCAC_BC_iCOGS	17346_61_FDCSP_FDSCP	Inverse variance weighted	7	0.153571	0.0871356	0.0779965	-0.0172153	0.324356	1.16599	0.982932	1.38314	NA	NA	NA	0.159972	FDCSP
BCAC_BC_iCOGS	17347_80_AIDA_CA080	Wald ratio	rs1354034	0.281865	0.230837	0.222064	-0.170575	0.734305	1.3256	0.84318	2.08403	NA	NA	NA	0.34721	AIDA
BCAC_BC_iCOGS	17348_5_SYNJ2BP_SYJ2B	Inverse variance weighted	9	-0.220266	0.0671683	0.0010406	-0.351916	-0.0886161	0.802305	0.703339	0.915197	0.286144	0.571659	TRUE	0.00593209	SYNJ2BP
BCAC_BC_iCOGS	17350_13_CHMP2B_CHM2B	Inverse variance weighted	59	-0.0241188	0.0203659	0.236306	-0.064036	0.0157985	0.97617	0.937971	1.01592	NA	NA	NA	0.363844	CHMP2B
BCAC_BC_iCOGS	17355_56_SYT4_SYT4	Inverse variance weighted	2	0.298822	0.153125	0.0509986	-0.0013028	0.598946	1.34827	0.998698	1.8202	NA	NA	NA	0.113909	SYT4
BCAC_BC_iCOGS	17356_34_IL1F10_IL1FA	Inverse variance weighted	10	-0.0650839	0.0881901	0.460518	-0.237937	0.107769	0.936989	0.788253	1.11379	NA	NA	NA	0.588454	IL1F10
BCAC_BC_iCOGS	17357_33_SEPSECS_SPCS	Inverse variance weighted	7	-0.0738292	0.12867	0.566112	-0.326023	0.178364	0.92883	0.721789	1.19526	NA	NA	NA	0.685651	SEPSECS
BCAC_BC_iCOGS	17362_5_VHL_VHL	Inverse variance weighted	3	-0.263751	0.134163	0.0493097	-0.526709	-0.000792078	0.768165	0.590545	0.999208	0.512996	0.506141	TRUE	0.111107	VHL
BCAC_BC_iCOGS	17364_8_SNRPB2_RU2B	Wald ratio	rs1118614	0.17868	0.251961	0.478226	-0.315164	0.672525	1.19564	0.729669	1.95918	NA	NA	NA	0.605029	SNRPB2
BCAC_BC_iCOGS	17365_7_CCBL1_KAT1	Inverse variance weighted	65	-0.07293	0.0215953	0.000732466	-0.115257	-0.0306033	0.929666	0.891137	0.96986	0.939146	0.156931	TRUE	0.00488536	CCBL1
BCAC_BC_iCOGS	17366_6_DCUN1D1_DCNL1	Inverse variance weighted	16	0.131538	0.0418554	0.00167409	0.0495015	0.213575	1.14058	1.05075	1.2381	0.856715	0.965061	TRUE	0.00804268	DCUN1D1
BCAC_BC_iCOGS	17367_5_STMN1_Stathmin	Inverse variance weighted	7	0.00451182	0.138643	0.974039	-0.267228	0.276251	1.00452	0.765499	1.31818	NA	NA	NA	0.983522	STMN1
BCAC_BC_iCOGS	17370_186_ABHD10_ABHDA	Wald ratio	rs13091880	0.104158	0.226699	0.645908	-0.340172	0.548487	1.10978	0.711648	1.73063	NA	NA	NA	0.751684	ABHD10
BCAC_BC_iCOGS	17372_5_EIF4EBP1_4EBP1	Inverse variance weighted	3	-0.335908	0.121622	0.00574667	-0.574287	-0.0975284	0.714689	0.563106	0.907077	0.900768	0.849712	TRUE	0.0212307	EIF4EBP1
BCAC_BC_iCOGS	17377_1_AKR1C3_Aldose_reductase_like_C3	Inverse variance weighted	72	0.0377728	0.0228916	0.0989272	-0.00709463	0.0826403	1.0385	0.99293	1.08615	NA	NA	NA	0.192647	AKR1C3
BCAC_BC_iCOGS	17380_2_UBE2K_UBE2K	Wald ratio	rs1354034	0.320136	0.262179	0.222064	-0.193735	0.834006	1.37731	0.823876	2.30253	NA	NA	NA	0.34721	UBE2K
BCAC_BC_iCOGS	17383_4_STARD5_STAR5	Inverse variance weighted	34	0.0127313	0.026147	0.62632	-0.0385168	0.0639795	1.01281	0.962216	1.06607	NA	NA	NA	0.736388	STARD5
BCAC_BC_iCOGS	17384_110_PFKM_K6PF	Inverse variance weighted	17	-0.268162	0.0456967	4.40268e-09	-0.357728	-0.178597	0.764784	0.699263	0.836443	0.784759	0.285851	TRUE	4.44569e-07	PFKM
BCAC_BC_iCOGS	17387_27_NFKBIB_IKB_beta	Inverse variance weighted	7	-0.182345	0.100911	0.0707637	-0.380131	0.0154403	0.833314	0.683772	1.01556	NA	NA	NA	0.14872	NFKBIB
BCAC_BC_iCOGS	17391_10_RBM17_SPF45	Inverse variance weighted	33	0.114817	0.0358113	0.00134519	0.0446266	0.185007	1.12167	1.04564	1.20323	0.120774	0.000177212	TRUE	0.00694508	RBM17
BCAC_BC_iCOGS	17393_13_ACADS_SCAD	Inverse variance weighted	75	-0.0371804	0.01851	0.0445726	-0.07346	-0.000900809	0.963502	0.929173	0.9991	0.948744	0.99116	TRUE	0.102725	ACADS
BCAC_BC_iCOGS	17396_23_ADH1A_ADH1A	Inverse variance weighted	10	0.0569107	0.0580024	0.326505	-0.056774	0.170595	1.05856	0.944808	1.18601	NA	NA	NA	0.46254	ADH1A
BCAC_BC_iCOGS	17397_8_HSD17B11_DHB11	Inverse variance weighted	2	-0.30854	0.157755	0.0504869	-0.61774	0.0006601	0.734519	0.539161	1.00066	NA	NA	NA	0.113406	HSD17B11
BCAC_BC_iCOGS	17398_55_HMOX1_HO_1	Inverse variance weighted	99	-0.00962938	0.0163648	0.556249	-0.0417043	0.0224456	0.990417	0.959153	1.0227	NA	NA	NA	0.67748	HMOX1
BCAC_BC_iCOGS	17400_71_ACOT8_ACOT8	Inverse variance weighted	23	-0.137261	0.0479945	0.00423741	-0.23133	-0.0431914	0.871743	0.793478	0.957728	0.767473	0.442523	TRUE	0.0164422	ACOT8
BCAC_BC_iCOGS	17403_14_ACADSB_acyl_Coenzyme_A_dehydrogenase	Inverse variance weighted	13	-0.0328937	0.0682283	0.629726	-0.166621	0.100834	0.967641	0.84652	1.10609	NA	NA	NA	0.738992	ACADSB
BCAC_BC_iCOGS	17404_5_ARL5B_ARL5B	Inverse variance weighted	36	-0.053713	0.0291068	0.0649825	-0.110762	0.00333625	0.947704	0.895152	1.00334	NA	NA	NA	0.138175	ARL5B
BCAC_BC_iCOGS	17408_2_PMM1_PMM1	Inverse variance weighted	10	-0.0994212	0.159946	0.534209	-0.412915	0.214072	0.905361	0.661719	1.23871	NA	NA	NA	0.657092	PMM1
BCAC_BC_iCOGS	17410_5_CETN3_CETN3	Inverse variance weighted	17	0.0772382	0.0560747	0.168384	-0.0326683	0.187145	1.0803	0.96786	1.2058	NA	NA	NA	0.284152	CETN3
BCAC_BC_iCOGS	17419_17_TES_TES	Inverse variance weighted	6	-0.240829	0.12236	0.0490448	-0.480654	-0.00100359	0.785976	0.618379	0.998997	0.0639543	0.585164	TRUE	0.110567	TES
BCAC_BC_iCOGS	17427_26_NLGN3_NLGN3	Inverse variance weighted	2	-0.15517	0.149224	0.29841	-0.447648	0.137308	0.85627	0.639129	1.14718	NA	NA	NA	0.43436	NLGN3
BCAC_BC_iCOGS	17432_25_AK4_KAD4	Inverse variance weighted	44	-0.0225861	0.0307775	0.46304	-0.08291	0.0377378	0.977667	0.920434	1.03846	NA	NA	NA	0.590808	AK4
BCAC_BC_iCOGS	17435_43_ETFA_ETFA	Inverse variance weighted	87	-0.0452263	0.0177445	0.010811	-0.0800056	-0.0104471	0.955781	0.923111	0.989607	0.895201	0.270116	TRUE	0.0354799	ETFA
BCAC_BC_iCOGS	17436_193_CSNK1G2_CSNK1G2	Inverse variance weighted	3	-0.000380804	0.207934	0.998539	-0.407931	0.407169	0.999619	0.665025	1.50256	NA	NA	NA	0.998999	CSNK1G2
BCAC_BC_iCOGS	17441_4_ALPI_Alkaline_phosphatase__intestine	Inverse variance weighted	53	-0.130616	0.0199569	5.95335e-11	-0.169731	-0.0915003	0.877555	0.843892	0.912561	0.132781	0.200255	TRUE	9.94209e-09	ALPI
BCAC_BC_iCOGS	17447_52_SFRP4_SFRP4	Inverse variance weighted	26	-0.0143101	0.0348983	0.681767	-0.0827108	0.0540905	0.985792	0.920617	1.05558	NA	NA	NA	0.776676	SFRP4
BCAC_BC_iCOGS	17449_23_CD9_CD9	Inverse variance weighted	60	-0.0619843	0.0215228	0.00397763	-0.104169	-0.0197995	0.939898	0.901073	0.980395	0.9166	0.145877	TRUE	0.0156899	CD9
BCAC_BC_iCOGS	17450_51_HARS_Histidyl_tRNA_synthetase	Wald ratio	rs1354034	0.238432	0.195266	0.222064	-0.14429	0.621154	1.26926	0.865636	1.86107	NA	NA	NA	0.34721	HARS
BCAC_BC_iCOGS	17451_13_BCL2L11_BIM	Inverse variance weighted	28	0.132832	0.033034	5.79355e-05	0.0680852	0.197578	1.14206	1.07046	1.21845	0.999984	0.91883	TRUE	0.000844147	BCL2L11
BCAC_BC_iCOGS	17453_34_CP_Ceruloplasmin	Inverse variance weighted	115	-0.058628	0.0139072	2.49038e-05	-0.0858861	-0.03137	0.943057	0.917699	0.969117	0.528099	0.13963	TRUE	0.000464087	CP
BCAC_BC_iCOGS	17454_15_EGFL6_EGFL6	Inverse variance weighted	17	-0.00819807	0.0561958	0.884013	-0.118342	0.101946	0.991835	0.888392	1.10732	NA	NA	NA	0.924021	EGFL6
BCAC_BC_iCOGS	17455_42_FOLR1_FOLR1	Inverse variance weighted	2	-0.331812	0.17889	0.0636189	-0.682436	0.0188118	0.717622	0.505384	1.01899	NA	NA	NA	0.135741	FOLR1
BCAC_BC_iCOGS	17456_53_GOLM1_GOLM1	Inverse variance weighted	159	0.0276714	0.011483	0.0159624	0.00516473	0.050178	1.02806	1.00518	1.05146	0.00210972	0.714691	TRUE	0.0483326	GOLM1
BCAC_BC_iCOGS	17462_19_IRF1_IRF1	Inverse variance weighted	16	-0.145742	0.0540729	0.00703273	-0.251725	-0.0397593	0.864381	0.777458	0.961021	0.39826	0.914804	TRUE	0.0250501	IRF1
BCAC_BC_iCOGS	17467_1_DHRS9_DHRS9	Inverse variance weighted	32	0.02041	0.0261511	0.435116	-0.030846	0.0716661	1.02062	0.969625	1.0743	NA	NA	NA	0.565242	DHRS9
BCAC_BC_iCOGS	17468_1_SUFU_SUFU	Inverse variance weighted	30	-0.104187	0.0379756	0.00607829	-0.178619	-0.029755	0.901057	0.836424	0.970683	0.213277	0.296704	TRUE	0.0220807	SUFU
BCAC_BC_iCOGS	17474_106_YEATS4_YETS4	Inverse variance weighted	2	-0.113598	0.418086	0.785845	-0.933047	0.705851	0.892617	0.393353	2.02557	NA	NA	NA	0.856891	YEATS4
BCAC_BC_iCOGS	17475_18_PBK_TOPK	Inverse variance weighted	64	-0.0570237	0.0210337	0.0067069	-0.0982498	-0.0157975	0.944572	0.906422	0.984327	0.840361	0.147757	TRUE	0.0240474	PBK
BCAC_BC_iCOGS	17490_4_SH3BGRL3_SH3BGRL3_like_protein	Inverse variance weighted	41	-0.0364355	0.0247421	0.140855	-0.0849299	0.0120589	0.96422	0.918577	1.01213	NA	NA	NA	0.25262	SH3BGRL3
BCAC_BC_iCOGS	17495_141_SIRT3_SIR3	Inverse variance weighted	64	0.0685694	0.0235989	0.00366534	0.0223155	0.114823	1.07097	1.02257	1.12168	0.42771	0.315202	TRUE	0.0146952	SIRT3
BCAC_BC_iCOGS	17505_125_NAALADL1_NALDL	Inverse variance weighted	64	-0.0442313	0.0220275	0.0446424	-0.0874052	-0.00105751	0.956733	0.916306	0.998943	0.88898	0.522325	TRUE	0.102777	NAALADL1
BCAC_BC_iCOGS	17509_6_HPD_HPPD	Inverse variance weighted	7	0.144902	0.109598	0.18613	-0.069911	0.359714	1.15593	0.932477	1.43292	NA	NA	NA	0.307759	HPD
BCAC_BC_iCOGS	17510_7_SRP14_SRP14	Inverse variance weighted	3	-0.146603	0.274657	0.593504	-0.684931	0.391726	0.863637	0.504125	1.47953	NA	NA	NA	0.70972	SRP14
BCAC_BC_iCOGS	17511_10_RPP30_RPP30	Inverse variance weighted	50	-0.0746923	0.0261396	0.00427075	-0.125926	-0.0234587	0.928029	0.88168	0.976814	0.765486	0.0237804	TRUE	0.016542	RPP30
BCAC_BC_iCOGS	17512_2_NMI_NMI	Inverse variance weighted	8	-0.121205	0.127248	0.34084	-0.37061	0.128201	0.885853	0.690313	1.13678	NA	NA	NA	0.473576	NMI
BCAC_BC_iCOGS	17513_11_ANXA11_ANX11	Inverse variance weighted	22	0.0840073	0.0336276	0.0124837	0.0180973	0.149917	1.08764	1.01826	1.16174	0.979747	0.780292	TRUE	0.039623	ANXA11
BCAC_BC_iCOGS	17514_48_RAB21_RAB21	Wald ratio	rs1354034	0.320136	0.262179	0.222064	-0.193735	0.834006	1.37731	0.823876	2.30253	NA	NA	NA	0.34721	RAB21
BCAC_BC_iCOGS	17515_6_HSPA13_STCH	Inverse variance weighted	14	-0.0193532	0.055847	0.728937	-0.128813	0.0901069	0.980833	0.879138	1.09429	NA	NA	NA	0.814474	HSPA13
BCAC_BC_iCOGS	17516_7_RAB3A_Rab3A	Inverse variance weighted	59	-0.0831187	0.0221785	0.000178451	-0.126589	-0.0396489	0.920242	0.881096	0.961127	0.973792	0.0401291	TRUE	0.00178943	RAB3A
BCAC_BC_iCOGS	17671_58_ING4_ING4	Inverse variance weighted	122	0.0016996	0.00945932	0.857408	-0.0168407	0.0202399	1.0017	0.9833	1.02045	NA	NA	NA	0.906037	ING4
BCAC_BC_iCOGS	17672_184_GIF_Gastric_intrinsic_factor	Inverse variance weighted	289	-0.024413	0.0103616	0.018468	-0.0447219	-0.00410423	0.975883	0.956263	0.995904	0.000217232	0.842583	TRUE	0.0538537	GIF
BCAC_BC_iCOGS	17673_34_CA5B_Carbonic_Anhydrase_VB	Inverse variance weighted	60	-0.0817169	0.0223799	0.000260864	-0.125581	-0.0378523	0.921533	0.881984	0.962855	0.969835	0.0278585	TRUE	0.00233657	CA5B
BCAC_BC_iCOGS	17675_17_ACOT13_ACO13	Inverse variance weighted	7	0.0895958	0.0814687	0.271438	-0.0700829	0.249275	1.09373	0.932317	1.28309	NA	NA	NA	0.404733	ACOT13
BCAC_BC_iCOGS	17676_13_TRIP10_CIP4	Inverse variance weighted	2	-0.314818	0.316937	0.320556	-0.936014	0.306377	0.729921	0.392188	1.35849	NA	NA	NA	0.456553	TRIP10
BCAC_BC_iCOGS	17677_47_CD160_BY55	Inverse variance weighted	29	-0.208298	0.0384239	5.92494e-08	-0.283609	-0.132987	0.811965	0.753061	0.875476	0.585766	0.729293	TRUE	4.51335e-06	CD160
BCAC_BC_iCOGS	17680_12_EPHB1_EPHB1	Inverse variance weighted	60	-0.0240198	0.0224025	0.283632	-0.0679287	0.019889	0.976266	0.934327	1.02009	NA	NA	NA	0.419247	EPHB1
BCAC_BC_iCOGS	17682_1_CD46_CD46	Inverse variance weighted	42	0.00552971	0.0314513	0.860437	-0.0561149	0.0671743	1.00555	0.945431	1.06948	NA	NA	NA	0.907567	CD46
BCAC_BC_iCOGS	17683_2_COMMD9_COMD9	Inverse variance weighted	4	0.189352	0.0885927	0.0325712	0.0157101	0.362993	1.20847	1.01583	1.43763	0.673064	0.751847	TRUE	0.0804002	COMMD9
BCAC_BC_iCOGS	17685_9_APOA4_Apo_A_IV	Inverse variance weighted	14	-0.13893	0.0648991	0.032298	-0.266132	-0.0117275	0.870289	0.766338	0.988341	0.170152	0.752758	TRUE	0.0798747	APOA4
BCAC_BC_iCOGS	17686_27_TBCB_TBCB	Inverse variance weighted	4	-0.206626	0.167843	0.218297	-0.535598	0.122346	0.813324	0.585319	1.13014	NA	NA	NA	0.34721	TBCB
BCAC_BC_iCOGS	17691_1_TPP1_TPP1	Inverse variance weighted	32	-0.0337656	0.0441177	0.444061	-0.120236	0.0527051	0.966798	0.886711	1.05412	NA	NA	NA	0.572141	TPP1
BCAC_BC_iCOGS	17692_2_BTN3A3_BT3A3	Inverse variance weighted	434	0.0255587	0.00366084	2.91744e-12	0.0183834	0.0327339	1.02589	1.01855	1.03328	0.0292773	0.0773245	TRUE	6.33376e-10	BTN3A3
BCAC_BC_iCOGS	17693_2_SEPT6_Septin_6	Inverse variance weighted	5	-0.381068	0.0930865	4.24538e-05	-0.563518	-0.198619	0.683131	0.569203	0.819862	0.914276	0.621449	TRUE	0.000682719	2024-09-06
BCAC_BC_iCOGS	17694_32_PSME2_PSME2	Inverse variance weighted	11	0.0507163	0.0599172	0.397307	-0.0667213	0.168154	1.05202	0.935456	1.18312	NA	NA	NA	0.529012	PSME2
BCAC_BC_iCOGS	17696_1_TICAM2_TIRP	Inverse variance weighted	3	-0.312563	0.146536	0.0329234	-0.599774	-0.0253531	0.731569	0.548936	0.974966	0.634778	0.528605	TRUE	0.0809476	TICAM2
BCAC_BC_iCOGS	17697_2_OVCA2_OVCA2	Inverse variance weighted	6	-0.0921414	0.104183	0.37647	-0.29634	0.112057	0.911976	0.743535	1.11858	NA	NA	NA	0.508029	OVCA2
BCAC_BC_iCOGS	17698_15_WBP2_WBP2	Inverse variance weighted	7	-0.210665	0.123109	0.0870419	-0.451958	0.0306279	0.810045	0.636381	1.0311	NA	NA	NA	0.175214	WBP2
BCAC_BC_iCOGS	17699_43_TIMELESS_TIMELESS	Inverse variance weighted	2	-0.446263	0.142165	0.00169496	-0.724906	-0.16762	0.640015	0.48437	0.845675	0.661664	NA	TRUE	0.00810522	TIMELESS
BCAC_BC_iCOGS	17702_53_UGT1A1_UGT_1A1	Inverse variance weighted	39	0.00695118	0.0260147	0.789313	-0.0440376	0.0579399	1.00698	0.956918	1.05965	NA	NA	NA	0.858732	UGT1A1
BCAC_BC_iCOGS	17703_40_GMNN_GEMI	Inverse variance weighted	17	-0.19026	0.048296	8.1663e-05	-0.284921	-0.0956003	0.826744	0.752074	0.908827	0.556723	0.86093	TRUE	0.00102785	GMNN
BCAC_BC_iCOGS	17704_74_HSPH1_HS105	Inverse variance weighted	3	0.332729	0.131359	0.0113102	0.0752643	0.590193	1.39477	1.07817	1.80434	0.576449	0.508821	TRUE	0.0367033	HSPH1
BCAC_BC_iCOGS	17706_4_PPP1R1A_PPR1A	Inverse variance weighted	18	-0.121017	0.0602284	0.0445051	-0.239065	-0.0029694	0.886019	0.787364	0.997035	0.104909	0.253365	TRUE	0.102624	PPP1R1A
BCAC_BC_iCOGS	17710_40_TPD52L1_TPD53	Inverse variance weighted	55	-0.0840613	0.0238187	0.000416785	-0.130746	-0.0373767	0.919375	0.877441	0.963313	0.902998	0.084664	TRUE	0.00323625	TPD52L1
BCAC_BC_iCOGS	17711_13_VAMP1_VAMP1	Inverse variance weighted	2	-0.247242	0.360191	0.492449	-0.953216	0.458732	0.780952	0.385499	1.58207	NA	NA	NA	0.61798	VAMP1
BCAC_BC_iCOGS	17712_7_IDI1_IDI1	Inverse variance weighted	5	0.137741	0.0808204	0.0883281	-0.0206671	0.296149	1.14768	0.979545	1.34467	NA	NA	NA	0.176738	IDI1
BCAC_BC_iCOGS	17721_82_GAS7_GAS7	Inverse variance weighted	29	-0.0856222	0.0395462	0.0303786	-0.163133	-0.00811164	0.917941	0.849478	0.991921	0.0402735	0.019638	TRUE	0.0762011	GAS7
BCAC_BC_iCOGS	17722_5_FKBP4_FKBP52_protein	Wald ratio	rs1354034	0.242321	0.198452	0.222064	-0.146644	0.631287	1.2742	0.863601	1.88003	NA	NA	NA	0.34721	FKBP4
BCAC_BC_iCOGS	17724_3_WWOX_WWOX	Inverse variance weighted	4	0.0133554	0.170435	0.937541	-0.320696	0.347407	1.01345	0.725644	1.41539	NA	NA	NA	0.960775	WWOX
BCAC_BC_iCOGS	17725_37_USH1C_USH1C	Inverse variance weighted	51	-0.0511984	0.0274929	0.0625691	-0.105084	0.00268767	0.95009	0.900249	1.00269	NA	NA	NA	0.13394	USH1C
BCAC_BC_iCOGS	17726_3_SAR1A_SAR1A	Inverse variance weighted	10	0.0555463	0.051419	0.280023	-0.045235	0.156327	1.05712	0.955773	1.16921	NA	NA	NA	0.414828	SAR1A
BCAC_BC_iCOGS	17727_1_PTTG1_Securin	Inverse variance weighted	4	-0.323965	0.111137	0.00355669	-0.541793	-0.106137	0.723276	0.581705	0.899301	0.80536	0.949827	TRUE	0.0143391	PTTG1
BCAC_BC_iCOGS	17728_61_CHMP2A_CHM2A	Wald ratio	rs1354034	0.270078	0.221184	0.222064	-0.163442	0.703598	1.31007	0.849216	2.02101	NA	NA	NA	0.34721	CHMP2A
BCAC_BC_iCOGS	17729_20_UBE2S_UBE2S	Wald ratio	rs1354034	0.292984	0.239943	0.222064	-0.177304	0.763272	1.34042	0.837525	2.14528	NA	NA	NA	0.34721	UBE2S
BCAC_BC_iCOGS	17735_130_GABARAP_GBRAP	Inverse variance weighted	10	-0.017743	0.0574488	0.757436	-0.130343	0.0948566	0.982413	0.877795	1.0995	NA	NA	NA	0.83493	GABARAP
BCAC_BC_iCOGS	17736_105_APTX_APTX	Inverse variance weighted	30	-0.0767556	0.0427174	0.0723637	-0.160482	0.00697047	0.926116	0.851734	1.00699	NA	NA	NA	0.15135	APTX
BCAC_BC_iCOGS	17737_7_IVD_IVD	Inverse variance weighted	17	0.0214729	0.0610123	0.72488	-0.0981111	0.141057	1.02171	0.906548	1.15149	NA	NA	NA	0.811611	IVD
BCAC_BC_iCOGS	17738_7_CRNN_CRNN	Inverse variance weighted	22	-0.151368	0.0379851	6.75021e-05	-0.225819	-0.076917	0.859531	0.797863	0.925967	0.694021	0.740748	TRUE	0.00091879	CRNN
BCAC_BC_iCOGS	17739_1_HADH_HCDH	Inverse variance weighted	3	-0.254201	0.121346	0.0361851	-0.49204	-0.0163625	0.775536	0.611378	0.983771	0.661449	0.550768	TRUE	0.0870929	HADH
BCAC_BC_iCOGS	17742_2_RRAS_RRAS	Inverse variance weighted	53	-0.0658282	0.0256882	0.0103895	-0.116177	-0.0154794	0.936292	0.890318	0.98464	0.823598	0.936469	TRUE	0.0342899	RRAS
BCAC_BC_iCOGS	17743_14_UBE2A_UBE2A	Inverse variance weighted	51	-0.067276	0.0256817	0.00880311	-0.117612	-0.0169398	0.934937	0.889041	0.983203	0.433997	0.0789821	TRUE	0.0298852	UBE2A
BCAC_BC_iCOGS	17744_31_RAB11A_RB11A	Inverse variance weighted	3	0.310038	0.150584	0.0395034	0.0148934	0.605183	1.36348	1.015	1.83159	0.819811	0.78749	TRUE	0.0930172	RAB11A
BCAC_BC_iCOGS	17746_77_FIS1_FIS1	Inverse variance weighted	14	-0.0315525	0.0615928	0.608458	-0.152275	0.0891694	0.96894	0.858752	1.09327	NA	NA	NA	0.721246	FIS1
BCAC_BC_iCOGS	17747_45_TRAF1_TRAF1	Inverse variance weighted	66	-0.0667722	0.0201419	0.000916122	-0.10625	-0.0272941	0.935408	0.8992	0.973075	0.889011	0.0179716	TRUE	0.00552472	TRAF1
BCAC_BC_iCOGS	17748_21_TP53I3_QORX	Inverse variance weighted	171	-0.0230577	0.0103292	0.0255961	-0.0433028	-0.00281248	0.977206	0.957621	0.997191	0.0694544	0.0269215	TRUE	0.0664305	TP53I3
BCAC_BC_iCOGS	17750_8_RRM2_RIR2	Inverse variance weighted	53	-0.0857946	0.024913	0.000573676	-0.134624	-0.0369651	0.917783	0.874044	0.96371	0.373927	0.00951242	TRUE	0.00406346	RRM2
BCAC_BC_iCOGS	17751_68_CRYBB1_CRBB1	Inverse variance weighted	29	0.0324727	0.0304364	0.286017	-0.0271828	0.0921281	1.03301	0.973183	1.09651	NA	NA	NA	0.421836	CRYBB1
BCAC_BC_iCOGS	17752_24_ARG2_Arginase	Inverse variance weighted	11	-0.0683311	0.0679835	0.314843	-0.201579	0.0649167	0.933951	0.817439	1.06707	NA	NA	NA	0.45132	ARG2
BCAC_BC_iCOGS	17755_5_UGDH_UGDH	Inverse variance weighted	89	0.0648859	0.0157628	3.84852e-05	0.0339908	0.095781	1.06704	1.03458	1.10052	0.796121	0.497812	TRUE	0.000635371	UGDH
BCAC_BC_iCOGS	17756_69_DCTD_DCTD	Inverse variance weighted	4	-0.0496052	0.0868795	0.568023	-0.219889	0.120679	0.951605	0.802608	1.12826	NA	NA	NA	0.687007	DCTD
BCAC_BC_iCOGS	17757_86_CAB39_CAB39	Wald ratio	rs7073753	-0.492083	0.232482	0.0342898	-0.947749	-0.0364177	0.611351	0.387613	0.964237	NA	NA	TRUE	0.0836323	CAB39
BCAC_BC_iCOGS	17758_79_DCXR_DCXR	Inverse variance weighted	6	-0.185389	0.0928044	0.0457569	-0.367285	-0.00349215	0.830781	0.692612	0.996514	0.644539	0.205507	TRUE	0.104567	DCXR
BCAC_BC_iCOGS	17760_128_WDR5_WDR5	Inverse variance weighted	11	-0.143981	0.0872227	0.0987931	-0.314938	0.0269751	0.865904	0.729834	1.02734	NA	NA	NA	0.192575	WDR5
BCAC_BC_iCOGS	17761_2_NUDT5_NUDT5	Inverse variance weighted	2	0.0871906	0.136481	0.522922	-0.180312	0.354693	1.0911	0.83501	1.42574	NA	NA	NA	0.645586	NUDT5
BCAC_BC_iCOGS	17764_108_RHOC_RHOC	Inverse variance weighted	18	0.0746347	0.0400811	0.0625899	-0.00392418	0.153194	1.07749	0.996084	1.16555	NA	NA	NA	0.13394	RHOC
BCAC_BC_iCOGS	17765_3_SNUPN_SPN1	Inverse variance weighted	22	-0.192303	0.0417753	4.15918e-06	-0.274182	-0.110423	0.825057	0.760194	0.895455	0.0261047	0.986132	TRUE	0.000137856	SNUPN
BCAC_BC_iCOGS	17766_5_NCF1_NCF_1	Inverse variance weighted	93	0.0896854	0.0194055	3.80699e-06	0.0516506	0.12772	1.09383	1.05301	1.13624	0.0190788	0.693461	TRUE	0.000128671	NCF1
BCAC_BC_iCOGS	17768_50_HAO1_HAOX1	Wald ratio	rs2338626	-0.605701	0.336194	0.071602	-1.26464	0.0532397	0.545692	0.28234	1.05468	NA	NA	NA	0.149974	HAO1
BCAC_BC_iCOGS	17769_28_PCNP_PCNP	Inverse variance weighted	7	0.140724	0.0650684	0.0305639	0.0131897	0.268258	1.15111	1.01328	1.30768	0.701127	0.519088	TRUE	0.0764891	PCNP
BCAC_BC_iCOGS	17770_42_EMC8_EMC8	Inverse variance weighted	14	-0.0452167	0.0494969	0.360966	-0.142231	0.0517972	0.95579	0.867421	1.05316	NA	NA	NA	0.493642	EMC8
BCAC_BC_iCOGS	17771_35_CRCP_RPC9	Inverse variance weighted	48	-0.0818913	0.0282449	0.00373962	-0.137251	-0.0265313	0.921372	0.871751	0.973818	0.942629	0.219774	TRUE	0.0149654	CRCP
BCAC_BC_iCOGS	17772_7_UBD_UBD	Inverse variance weighted	57	-0.071605	0.0227669	0.00166012	-0.116228	-0.0269818	0.930899	0.890272	0.973379	0.918511	0.0912553	TRUE	0.00802702	UBD
BCAC_BC_iCOGS	17773_26_NAPG_SNAG	Inverse variance weighted	4	0.0190541	0.157705	0.903833	-0.290047	0.328155	1.01924	0.748228	1.3884	NA	NA	NA	0.937982	NAPG
BCAC_BC_iCOGS	17774_38_SNRPD3_SMD3	Inverse variance weighted	18	-0.174647	0.0510905	0.000629952	-0.274784	-0.0745094	0.839754	0.759736	0.928199	0.8335	0.916685	TRUE	0.00436171	SNRPD3
BCAC_BC_iCOGS	17775_8_TAGLN3_TAGL3	Wald ratio	rs942971	-0.499345	0.237785	0.0357304	-0.965404	-0.0332858	0.606928	0.380829	0.967262	NA	NA	TRUE	0.0862855	TAGLN3
BCAC_BC_iCOGS	17776_15_PECR_PECR	Inverse variance weighted	5	0.13935	0.0866167	0.107656	-0.0304183	0.309119	1.14953	0.97004	1.36222	NA	NA	NA	0.206622	PECR
BCAC_BC_iCOGS	17777_31_SDSL_SDSL	Inverse variance weighted	4	0.319453	0.11528	0.00558657	0.0935045	0.545401	1.37637	1.09802	1.7253	0.893687	0.605991	TRUE	0.0207324	SDSL
BCAC_BC_iCOGS	17778_19_RAB32_RAB32	Inverse variance weighted	3	0.253552	0.15845	0.109554	-0.0570104	0.564115	1.28859	0.944584	1.75789	NA	NA	NA	0.20946	RAB32
BCAC_BC_iCOGS	17781_191_MAP1LC3A_MLP3A	Inverse variance weighted	48	0.0246832	0.0269229	0.359242	-0.0280857	0.077452	1.02499	0.972305	1.08053	NA	NA	NA	0.49144	MAP1LC3A
BCAC_BC_iCOGS	17782_23_ACAA1_THIK	Inverse variance weighted	102	0.0319892	0.0179021	0.0739538	-0.00309887	0.0670773	1.03251	0.996906	1.06938	NA	NA	NA	0.153935	ACAA1
BCAC_BC_iCOGS	17783_9_MMAB_MMAB	Inverse variance weighted	2	0.14012	0.0900427	0.119672	-0.0363636	0.316604	1.15041	0.96429	1.37246	NA	NA	NA	0.223533	MMAB
BCAC_BC_iCOGS	17785_11_RCL_RCL	Inverse variance weighted	12	-0.0715346	0.080236	0.372632	-0.228797	0.0857278	0.930964	0.79549	1.08951	NA	NA	NA	0.504512	RCL
BCAC_BC_iCOGS	17786_5_GGPS1_GGPPS	Inverse variance weighted	4	-0.044233	0.0836819	0.597093	-0.208249	0.119783	0.956731	0.812004	1.12725	NA	NA	NA	0.712233	GGPS1
BCAC_BC_iCOGS	17787_1_ECHS1_Enoyl_CoA_hydratase	Wald ratio	rs10466126	-0.100045	0.300212	0.738946	-0.68846	0.488369	0.904796	0.502349	1.62966	NA	NA	NA	0.821623	ECHS1
BCAC_BC_iCOGS	17789_1_QPRT_NADC	Wald ratio	rs10922098	-0.437795	0.195136	0.0248623	-0.820262	-0.0553281	0.645458	0.440316	0.946175	NA	NA	TRUE	0.064836	QPRT
BCAC_BC_iCOGS	17791_25_HPCAL1_HPCL1	Inverse variance weighted	4	-0.207371	0.0953531	0.0296475	-0.394263	-0.0204788	0.812718	0.674177	0.979729	0.73052	0.600793	TRUE	0.0749119	HPCAL1
BCAC_BC_iCOGS	17792_158_ALDH5A1_SSDH	Inverse variance weighted	527	0.00450086	0.00650105	0.488732	-0.0082412	0.0172429	1.00451	0.991793	1.01739	NA	NA	NA	0.615023	ALDH5A1
BCAC_BC_iCOGS	17794_6_PMM2_Phosphomannomutase_2	Inverse variance weighted	25	0.0733162	0.0335275	0.0287607	0.00760241	0.13903	1.07607	1.00763	1.14916	0.753945	0.623026	TRUE	0.0729858	PMM2
BCAC_BC_iCOGS	17796_15_IMPA1_IMPA1	Inverse variance weighted	30	0.101473	0.0331533	0.002208	0.0364927	0.166454	1.1068	1.03717	1.18111	0.704604	0.044027	TRUE	0.0098633	IMPA1
BCAC_BC_iCOGS	17797_1_CUL1_CUL1	Inverse variance weighted	25	-0.120391	0.0380969	0.00157702	-0.195061	-0.045721	0.886574	0.822785	0.955308	0.213955	0.326621	TRUE	0.00775114	CUL1
BCAC_BC_iCOGS	17799_9_PGLS_6PGL	Inverse variance weighted	21	0.0142913	0.0500905	0.775408	-0.0838862	0.112469	1.01439	0.919536	1.11904	NA	NA	NA	0.848707	PGLS
BCAC_BC_iCOGS	17800_33_SCAND1_SCAND1	Inverse variance weighted	5	-0.349043	0.0967194	0.000307594	-0.538613	-0.159473	0.705363	0.583557	0.852593	0.827093	0.55087	TRUE	0.00260345	SCAND1
BCAC_BC_iCOGS	17802_4_NANS_SIAS	Inverse variance weighted	8	-0.0428253	0.0706699	0.544522	-0.181338	0.0956878	0.958079	0.834153	1.10042	NA	NA	NA	0.665254	NANS
BCAC_BC_iCOGS	17804_102_PNPO_PNPO	Inverse variance weighted	23	-0.0769566	0.047475	0.105019	-0.170008	0.0160944	0.92593	0.843658	1.01622	NA	NA	NA	0.202215	PNPO
BCAC_BC_iCOGS	17805_35_SMNDC1_SPF30	Inverse variance weighted	2	0.103536	0.217786	0.634501	-0.323325	0.530397	1.10909	0.723738	1.69961	NA	NA	NA	0.742789	SMNDC1
BCAC_BC_iCOGS	17806_6_SDCBP_Syntenin_1	Inverse variance weighted	12	-0.0178991	0.0653448	0.784148	-0.145975	0.110177	0.98226	0.864179	1.11648	NA	NA	NA	0.855685	SDCBP
BCAC_BC_iCOGS	17808_37_NIT2_NIT2	Inverse variance weighted	23	0.0972319	0.047196	0.0393822	0.00472766	0.189736	1.10212	1.00474	1.20893	0.920848	0.767259	TRUE	0.0928815	NIT2
BCAC_BC_iCOGS	17811_78_SULT1C2_ST1C2	Inverse variance weighted	46	-0.0807814	0.0268275	0.00260266	-0.133363	-0.0281995	0.922395	0.875147	0.972194	0.71305	0.0170341	TRUE	0.0111889	SULT1C2
BCAC_BC_iCOGS	17812_2_PTP4A1_TP4A1	Inverse variance weighted	7	-0.0445115	0.157476	0.77744	-0.353164	0.264141	0.956465	0.702462	1.30231	NA	NA	NA	0.850503	PTP4A1
BCAC_BC_iCOGS	17813_21_BPHL_BPHL	Inverse variance weighted	16	-0.116596	0.0566633	0.0396189	-0.227656	-0.00553603	0.889945	0.796398	0.994479	0.214694	0.766652	TRUE	0.0931881	BPHL
BCAC_BC_iCOGS	17814_8_BPNT1_BPNT1	Inverse variance weighted	4	0.120915	0.116655	0.299964	-0.10773	0.349559	1.12853	0.89787	1.41844	NA	NA	NA	0.435891	BPNT1
BCAC_BC_iCOGS	17816_58_NCALD_NCALD	Inverse variance weighted	15	-0.0853548	0.0419378	0.0418237	-0.167553	-0.00315667	0.918186	0.845732	0.996848	0.226271	0.543056	TRUE	0.0972675	NCALD
BCAC_BC_iCOGS	17817_22_DDIT4_DDIT4	Inverse variance weighted	27	-0.152241	0.0364804	3.00311e-05	-0.223742	-0.0807394	0.858781	0.799521	0.922434	0.88759	0.525084	TRUE	0.00052428	DDIT4
BCAC_BC_iCOGS	17818_22_SUGT1_SUGT1	Inverse variance weighted	2	0.22298	0.155181	0.150746	-0.0811748	0.527135	1.2498	0.922033	1.69407	NA	NA	NA	0.26382	SUGT1
BCAC_BC_iCOGS	17819_30_FAHD1_FAHD1	Inverse variance weighted	26	-0.0580418	0.0468298	0.21519	-0.149828	0.0337446	0.943611	0.860856	1.03432	NA	NA	NA	0.345801	FAHD1
BCAC_BC_iCOGS	17820_170_MLF1_MLF1	Inverse variance weighted	132	0.00389097	0.0163101	0.811445	-0.0280768	0.0358587	1.0039	0.972314	1.03651	NA	NA	NA	0.87557	MLF1
BCAC_BC_iCOGS	17821_20_NMT2_NMT2	Inverse variance weighted	6	0.197227	0.0942273	0.0363402	0.0125417	0.381913	1.21802	1.01262	1.46508	0.947579	0.36652	TRUE	0.0872726	NMT2
BCAC_BC_iCOGS	17822_57_RERG_RERG	Inverse variance weighted	39	-0.110341	0.028402	0.000102349	-0.166009	-0.0546726	0.895529	0.847039	0.946795	0.991587	0.337856	TRUE	0.00117565	RERG
BCAC_BC_iCOGS	17823_40_SNRPD2_SMD2	Inverse variance weighted	3	-0.0651201	0.279969	0.816074	-0.613859	0.483619	0.936955	0.541258	1.62193	NA	NA	NA	0.878514	SNRPD2
BCAC_BC_iCOGS	17826_341_EEF1D_EF1D	Inverse variance weighted	5	0.112756	0.0886154	0.203224	-0.0609301	0.286442	1.11936	0.940889	1.33168	NA	NA	NA	0.33061	EEF1D
BCAC_BC_iCOGS	17827_53_DYNLRB2_DLRB2	Inverse variance weighted	4	-0.327965	0.101722	0.00126361	-0.527341	-0.128589	0.720388	0.590172	0.879335	0.980609	0.846585	TRUE	0.00665849	DYNLRB2
BCAC_BC_iCOGS	17828_3_S100A14_S100A14	Inverse variance weighted	6	-0.114264	0.123491	0.354822	-0.356307	0.127779	0.892023	0.700258	1.1363	NA	NA	NA	0.48708	S100A14
BCAC_BC_iCOGS	17829_2_TREX2_TREX2	Inverse variance weighted	2	-0.158462	0.162213	0.32863	-0.476399	0.159475	0.853455	0.621016	1.17289	NA	NA	NA	0.465007	TREX2
BCAC_BC_iCOGS	17832_12_IDI2_IDI2	Inverse variance weighted	21	-0.0279483	0.0413147	0.498739	-0.108925	0.0530284	0.972439	0.896798	1.05446	NA	NA	NA	0.622635	IDI2
BCAC_BC_iCOGS	17835_28_ANXA13_ANX13	Inverse variance weighted	7	-0.255642	0.0838942	0.00230987	-0.420075	-0.0912095	0.774419	0.656998	0.912826	0.304856	0.831698	TRUE	0.0102458	ANXA13
BCAC_BC_iCOGS	17836_17_S100A16_S100A16	Inverse variance weighted	42	0.0774347	0.0405252	0.056033	-0.0019947	0.156864	1.08051	0.998007	1.16984	NA	NA	NA	0.122629	S100A16
BCAC_BC_iCOGS	17837_5_CLIC2_CLIC2	Inverse variance weighted	4	-0.151626	0.190512	0.426096	-0.525029	0.221776	0.859309	0.591538	1.24829	NA	NA	NA	0.556926	CLIC2
BCAC_BC_iCOGS	17843_30_PPCS_PPCS	Inverse variance weighted	5	0.339091	0.0691962	9.56264e-07	0.203467	0.474716	1.40367	1.22564	1.60756	0.724259	0.925675	TRUE	4.58705e-05	PPCS
BCAC_BC_iCOGS	17849_6_DRG1_DRG1	Inverse variance weighted	4	0.229229	0.122088	0.0604409	-0.0100645	0.468522	1.25763	0.989986	1.59763	NA	NA	NA	0.13061	DRG1
BCAC_BC_iCOGS	17850_42_KLF4_KLF4	Inverse variance weighted	5	-0.244764	0.138721	0.0776581	-0.516656	0.0271283	0.782889	0.596512	1.0275	NA	NA	NA	0.159505	KLF4
BCAC_BC_iCOGS	17854_33_NAA10_NAA10	Inverse variance weighted	2	0.180573	0.125051	0.14874	-0.0645267	0.425673	1.1979	0.937511	1.53062	NA	NA	NA	0.261652	NAA10
BCAC_BC_iCOGS	17855_28_RGS4_RGS4	Inverse variance weighted	22	-0.135259	0.0380386	0.000376773	-0.209815	-0.0607036	0.873489	0.810734	0.941102	0.651071	0.513272	TRUE	0.00299624	RGS4
BCAC_BC_iCOGS	17856_23_NT5M_NT5M	Inverse variance weighted	8	-0.131866	0.0776327	0.0893965	-0.284026	0.020294	0.876458	0.752747	1.0205	NA	NA	NA	0.178382	NT5M
BCAC_BC_iCOGS	17857_6_ACADL_ACADL	Inverse variance weighted	10	-0.207519	0.0644356	0.00127939	-0.333813	-0.0812251	0.812598	0.716188	0.921986	0.34731	0.0551457	TRUE	0.00670909	ACADL
BCAC_BC_iCOGS	18156_7_ATG3_ATG3	Inverse variance weighted	2	0.3784	0.150523	0.0119404	0.0833749	0.673425	1.45995	1.08695	1.96094	0.894692	NA	TRUE	0.0382903	ATG3
BCAC_BC_iCOGS	18158_45_CASP8_Caspase_8	Inverse variance weighted	35	-0.0719112	0.0352705	0.0414649	-0.141041	-0.0027811	0.930614	0.868453	0.997223	0.859748	0.988985	TRUE	0.0966921	CASP8
BCAC_BC_iCOGS	18160_2_PCMT1_PIMT	Inverse variance weighted	6	-0.460297	0.0914853	4.86972e-07	-0.639608	-0.280986	0.631096	0.527499	0.755039	0.941294	0.5794	TRUE	2.61041e-05	PCMT1
BCAC_BC_iCOGS	18162_167_IRAK4_IRAK4	Wald ratio	rs4980320	0.199705	0.257159	0.437405	-0.304327	0.703738	1.22104	0.73762	2.02129	NA	NA	NA	0.565242	IRAK4
BCAC_BC_iCOGS	18165_181_UBE2V2_UB2V2	Wald ratio	rs1354034	0.249233	0.204112	0.222064	-0.150827	0.649294	1.28304	0.859996	1.91419	NA	NA	NA	0.34721	UBE2V2
BCAC_BC_iCOGS	18166_4_RHOB_RHOB	Inverse variance weighted	11	-0.0754872	0.0829983	0.363085	-0.238164	0.0871895	0.927292	0.788074	1.0911	NA	NA	NA	0.495759	RHOB
BCAC_BC_iCOGS	18170_46_PYCR1_P5CR1	Inverse variance weighted	2	-0.213095	0.240015	0.374628	-0.683525	0.257336	0.80808	0.504834	1.29348	NA	NA	NA	0.506513	PYCR1
BCAC_BC_iCOGS	18172_71_ASF1A_ASF1A	Inverse variance weighted	20	0.186946	0.0565753	0.000951859	0.0760589	0.297834	1.20556	1.07903	1.34694	0.142663	0.00905843	TRUE	0.00559967	ASF1A
BCAC_BC_iCOGS	18173_11_AKR7A3_ARK73	Inverse variance weighted	77	0.0600388	0.0192456	0.00181085	0.0223175	0.0977602	1.06188	1.02257	1.1027	0.794048	0.58989	TRUE	0.00849106	AKR7A3
BCAC_BC_iCOGS	18174_79_PDCD6IP_PDC6I	Inverse variance weighted	7	0.023239	0.0608018	0.702306	-0.0959325	0.142411	1.02351	0.908525	1.15305	NA	NA	NA	0.793704	PDCD6IP
BCAC_BC_iCOGS	18175_65_VAT1_VAT1	Inverse variance weighted	6	-0.0683795	0.0685023	0.318179	-0.202644	0.0658851	0.933906	0.816569	1.0681	NA	NA	NA	0.454131	VAT1
BCAC_BC_iCOGS	18177_49_NAE1_ULA1	Inverse variance weighted	26	-0.0776936	0.0377785	0.0397287	-0.151739	-0.00364784	0.925248	0.859212	0.996359	0.158296	0.399451	TRUE	0.0932947	NAE1
BCAC_BC_iCOGS	18178_13_SARS_SYSC	Inverse variance weighted	2	-0.0442043	0.32156	0.890661	-0.674462	0.586053	0.956758	0.509431	1.79688	NA	NA	NA	0.928511	SARS
BCAC_BC_iCOGS	18179_56_SMS_SPSY	Inverse variance weighted	6	0.00573701	0.134098	0.965875	-0.257095	0.268569	1.00575	0.773294	1.30809	NA	NA	NA	0.980554	SMS
BCAC_BC_iCOGS	18180_58_RTN4IP1_RT4I1	Inverse variance weighted	3	0.152516	0.124377	0.220106	-0.0912618	0.396294	1.16476	0.912779	1.48631	NA	NA	NA	0.34721	RTN4IP1
BCAC_BC_iCOGS	18181_2_TSSC4_TSSC4	Inverse variance weighted	4	-0.0697427	0.135798	0.607548	-0.335907	0.196421	0.932634	0.71469	1.21704	NA	NA	NA	0.720561	TSSC4
BCAC_BC_iCOGS	18182_24_PCK1_PCKGC	Inverse variance weighted	86	-0.0492914	0.0162583	0.00243118	-0.0811576	-0.0174252	0.951904	0.922048	0.982726	0.876474	0.0724287	TRUE	0.0107061	PCK1
BCAC_BC_iCOGS	18183_3_LDLRAP1_ARH	Inverse variance weighted	8	0.134114	0.0733281	0.0674061	-0.00960915	0.277837	1.14352	0.990437	1.32027	NA	NA	NA	0.14263	LDLRAP1
BCAC_BC_iCOGS	18184_28_GMPS_GUAA	Wald ratio	rs4980320	0.200148	0.257729	0.437405	-0.305002	0.705298	1.22158	0.737122	2.02445	NA	NA	NA	0.565242	GMPS
BCAC_BC_iCOGS	18185_118_ALDOB_ALDOB	Inverse variance weighted	18	0.0353356	0.0253245	0.162921	-0.0143004	0.0849716	1.03597	0.985801	1.08869	NA	NA	NA	0.277522	ALDOB
BCAC_BC_iCOGS	18186_15_TARS_SYTC	Inverse variance weighted	2	0.249798	0.177207	0.158647	-0.0975283	0.597125	1.28377	0.907077	1.81689	NA	NA	NA	0.273373	TARS
BCAC_BC_iCOGS	18187_16_ASPA_ACY2	Inverse variance weighted	66	-0.0721114	0.0214599	0.000778607	-0.114173	-0.0300501	0.930427	0.892104	0.970397	0.904573	0.0125163	TRUE	0.00509911	ASPA
BCAC_BC_iCOGS	18188_12_GATM_GATM	Inverse variance weighted	23	0.0347769	0.0348971	0.318981	-0.0336215	0.103175	1.03539	0.966937	1.10869	NA	NA	NA	0.454905	GATM
BCAC_BC_iCOGS	18189_12_VPS25_VPS25	Inverse variance weighted	9	-0.160119	0.0830456	0.0538446	-0.322888	0.00265044	0.852042	0.724055	1.00265	NA	NA	NA	0.119149	VPS25
BCAC_BC_iCOGS	18190_15_CARD18_ICBR	Inverse variance weighted	52	-0.0657932	0.0246575	0.00762402	-0.114122	-0.0174645	0.936325	0.892149	0.982687	0.876023	0.172151	TRUE	0.0267611	CARD18
BCAC_BC_iCOGS	18191_23_RANBP1_RANG	Wald ratio	rs1354034	0.268128	0.219587	0.222064	-0.162262	0.698518	1.30751	0.850219	2.01077	NA	NA	NA	0.34721	RANBP1
BCAC_BC_iCOGS	18192_69_MAGEA5_MAGE_5	Inverse variance weighted	106	-0.0650678	0.0143374	5.67027e-06	-0.0931691	-0.0369665	0.937004	0.911039	0.963708	0.621263	0.248138	TRUE	0.000169795	MAGEA5
BCAC_BC_iCOGS	18194_18_FABP9_FABP9	Inverse variance weighted	88	-0.0619488	0.0160862	0.000117614	-0.0934778	-0.0304198	0.939931	0.910758	0.970038	0.805363	0.125255	TRUE	0.00129614	FABP9
BCAC_BC_iCOGS	18195_3_ORAOV1_ORAV1	Inverse variance weighted	104	-0.0627691	0.0146762	1.89498e-05	-0.0915345	-0.0340036	0.93916	0.91253	0.966568	0.673707	0.297206	TRUE	0.000389952	ORAOV1
BCAC_BC_iCOGS	18197_97_CKMT2_KCRS	Inverse variance weighted	34	-0.0924097	0.0289624	0.00141939	-0.149176	-0.0356434	0.911732	0.861417	0.964984	0.506123	0.082958	TRUE	0.00719974	CKMT2
BCAC_BC_iCOGS	18198_51_HBQ1_HBAT	Inverse variance weighted	30	-0.0369171	0.0398522	0.354264	-0.115027	0.0411933	0.963756	0.891342	1.04205	NA	NA	NA	0.486469	HBQ1
BCAC_BC_iCOGS	18202_22_CD37_CD37	Inverse variance weighted	16	-0.0271567	0.0642679	0.67262	-0.153122	0.0988083	0.973209	0.858025	1.10385	NA	NA	NA	0.771603	CD37
BCAC_BC_iCOGS	18204_1_TCEA1_TCEA1	Inverse variance weighted	4	0.0491635	0.112812	0.662982	-0.171948	0.270275	1.05039	0.842023	1.31032	NA	NA	NA	0.764383	TCEA1
BCAC_BC_iCOGS	18205_123_MAGEA6_MAGE_6	Inverse variance weighted	38	-0.0913783	0.0315265	0.00374997	-0.15317	-0.0295864	0.912672	0.857984	0.970847	0.572708	0.253524	TRUE	0.014993	MAGEA6
BCAC_BC_iCOGS	18206_18_ADH6_ADH6	Inverse variance weighted	34	0.0587481	0.0268446	0.0286365	0.00613277	0.111363	1.06051	1.00615	1.1178	0.986017	0.882772	TRUE	0.0727133	ADH6
BCAC_BC_iCOGS	18208_3_CCNB2_CCNB2	Inverse variance weighted	88	-0.0483875	0.0161633	0.00275642	-0.0800675	-0.0167075	0.952764	0.923054	0.983431	0.985997	0.133033	TRUE	0.011679	CCNB2
BCAC_BC_iCOGS	18210_12_SPIN1_SPIN1	Inverse variance weighted	64	-0.0484237	0.0215126	0.0243889	-0.0905883	-0.00625901	0.95273	0.913394	0.993761	0.809265	0.262128	TRUE	0.064836	SPIN1
BCAC_BC_iCOGS	18213_30_UBE2F_UBE2F	Inverse variance weighted	15	-0.0910809	0.0530499	0.0859992	-0.195059	0.012897	0.912944	0.822786	1.01298	NA	NA	NA	0.173598	UBE2F
BCAC_BC_iCOGS	18214_2_GCLM_GSH0	Inverse variance weighted	7	0.074414	0.104701	0.477252	-0.1308	0.279628	1.07725	0.877393	1.32264	NA	NA	NA	0.603972	GCLM
BCAC_BC_iCOGS	18215_5_THG1L_THG1	Inverse variance weighted	110	0.0164729	0.0194554	0.397163	-0.0216598	0.0546055	1.01661	0.978573	1.05612	NA	NA	NA	0.528982	THG1L
BCAC_BC_iCOGS	18216_22_IL11RA_IL_11_RA	Inverse variance weighted	100	0.046187	0.0173973	0.00793465	0.0120883	0.0802856	1.04727	1.01216	1.0836	0.000238096	0.535662	TRUE	0.027606	IL11RA
BCAC_BC_iCOGS	18218_48_CNRIP1_CB032	Inverse variance weighted	103	-0.00785124	0.0160097	0.623848	-0.0392303	0.0235278	0.99218	0.961529	1.02381	NA	NA	NA	0.734675	CNRIP1
BCAC_BC_iCOGS	18220_141_SRA1_SRA1	Inverse variance weighted	13	-0.168354	0.0428184	8.43102e-05	-0.252278	-0.0844296	0.845055	0.777029	0.919036	0.416236	0.0445642	TRUE	0.00105194	SRA1
BCAC_BC_iCOGS	18222_34_SH3GLB2_SHLB2	Inverse variance weighted	67	0.00986206	0.0206927	0.633649	-0.0306956	0.0504197	1.00991	0.969771	1.05171	NA	NA	NA	0.742192	SH3GLB2
BCAC_BC_iCOGS	18225_13_HEBP1_HEBP1	Inverse variance weighted	13	0.0319403	0.0404715	0.429992	-0.0473838	0.111264	1.03246	0.953721	1.11769	NA	NA	NA	0.560668	HEBP1
BCAC_BC_iCOGS	18227_3_CDK2AP2_CDKA2	Inverse variance weighted	2	-0.512094	0.163993	0.00179227	-0.833521	-0.190668	0.599239	0.434517	0.826407	0.799884	NA	TRUE	0.00844264	CDK2AP2
BCAC_BC_iCOGS	18228_30_NOP16_NOP16	Inverse variance weighted	4	-0.328574	0.0980088	0.000800861	-0.520671	-0.136477	0.71995	0.594121	0.872426	0.795319	0.800484	TRUE	0.00515926	NOP16
BCAC_BC_iCOGS	18231_147_PRND_PRND	Inverse variance weighted	34	0.00784462	0.0305654	0.797449	-0.0520636	0.0677528	1.00788	0.949268	1.0701	NA	NA	NA	0.865414	PRND
BCAC_BC_iCOGS	18232_42_PIP4K2B_PI42B	Inverse variance weighted	2	-0.0419955	0.0805257	0.602007	-0.199826	0.115835	0.958874	0.818873	1.12281	NA	NA	NA	0.715911	PIP4K2B
BCAC_BC_iCOGS	18235_16_PGP_PGP	Inverse variance weighted	23	0.0421958	0.0472273	0.37161	-0.0503698	0.134761	1.0431	0.950878	1.14426	NA	NA	NA	0.503587	PGP
BCAC_BC_iCOGS	18236_3_HSPC159_LEGL	Inverse variance weighted	6	0.00767496	0.117169	0.947773	-0.221976	0.237326	1.0077	0.800935	1.26785	NA	NA	NA	0.968974	HSPC159
BCAC_BC_iCOGS	18237_29_NRIP3_NRIP3	Inverse variance weighted	12	-0.220094	0.0541238	4.77242e-05	-0.326177	-0.114012	0.802443	0.721678	0.892247	0.568901	0.582449	TRUE	0.000742718	NRIP3
BCAC_BC_iCOGS	18240_6_OMP_OMP	Inverse variance weighted	19	-0.186969	0.041313	6.02011e-06	-0.267943	-0.105996	0.829469	0.764951	0.899428	0.814765	0.935409	TRUE	0.000175432	OMP
BCAC_BC_iCOGS	18241_18_CPOX_HEM6	Inverse variance weighted	79	-0.0199155	0.0192722	0.301426	-0.0576891	0.017858	0.980281	0.943943	1.01802	NA	NA	NA	0.437724	CPOX
BCAC_BC_iCOGS	18242_8_SPA17_Sperm_protein_17	Inverse variance weighted	8	-0.121572	0.0790563	0.124101	-0.276522	0.0333789	0.885528	0.758417	1.03394	NA	NA	NA	0.229493	SPA17
BCAC_BC_iCOGS	18243_9_CMPK1_Cytidylate_kinase	Inverse variance weighted	8	-0.274418	0.11366	0.0157619	-0.49719	-0.0516449	0.760015	0.608237	0.949666	0.0413029	0.0218666	TRUE	0.0479259	CMPK1
BCAC_BC_iCOGS	18244_1_ANXA7_ANXA7	Inverse variance weighted	9	0.0562182	0.105645	0.594628	-0.150846	0.263282	1.05783	0.85998	1.30119	NA	NA	NA	0.710673	ANXA7
BCAC_BC_iCOGS	18255_6_CYB5R1_NB5R1	Inverse variance weighted	30	-0.08313	0.04655	0.0741284	-0.174368	0.00810809	0.920232	0.839988	1.00814	NA	NA	NA	0.154003	CYB5R1
BCAC_BC_iCOGS	18257_64_SRP19_SRP19	Inverse variance weighted	5	-0.0451502	0.110927	0.683989	-0.262567	0.172267	0.955854	0.769075	1.18799	NA	NA	NA	0.778882	SRP19
BCAC_BC_iCOGS	18259_15_MEOX2_MEOX2	Inverse variance weighted	27	-0.126395	0.0412245	0.00216932	-0.207195	-0.045595	0.881267	0.812861	0.955429	0.152059	0.0959642	TRUE	0.00972055	MEOX2
BCAC_BC_iCOGS	18264_12_CCDC25_CCD25	Inverse variance weighted	16	-0.108671	0.0466181	0.0197483	-0.200043	-0.0172998	0.897025	0.818696	0.982849	0.992698	0.665817	TRUE	0.0567861	CCDC25
BCAC_BC_iCOGS	18265_18_ZNF34_ZNF34	Wald ratio	rs10922098	-0.491293	0.218982	0.0248623	-0.920497	-0.0620892	0.611835	0.398321	0.939799	NA	NA	TRUE	0.064836	ZNF34
BCAC_BC_iCOGS	18267_74_CARD17_CAR17	Inverse variance weighted	5	-0.196032	0.145025	0.176467	-0.480281	0.0882167	0.821986	0.618609	1.09222	NA	NA	NA	0.295268	CARD17
BCAC_BC_iCOGS	18268_5_GAGE2A_GAG2A	Wald ratio	rs11082512	-0.443932	0.249191	0.0748323	-0.932347	0.044483	0.641509	0.393629	1.04549	NA	NA	NA	0.155094	GAGE2A
BCAC_BC_iCOGS	18270_10_TAF10_TAF10	Inverse variance weighted	130	-0.0487015	0.0127874	0.000139777	-0.0737647	-0.0236382	0.952465	0.92889	0.976639	0.897095	0.323575	TRUE	0.00147667	TAF10
BCAC_BC_iCOGS	18271_43_OXSM_OXSM	Inverse variance weighted	348	0.0664696	0.00869551	2.10369e-14	0.0494264	0.0835128	1.06873	1.05067	1.0871	0.000148602	1.72916e-07	TRUE	7.61184e-12	OXSM
BCAC_BC_iCOGS	18273_14_GAGE2D_GGE2D	Wald ratio	rs6993770	0.327486	0.242843	0.177482	-0.148487	0.803458	1.38748	0.862012	2.23325	NA	NA	NA	0.296509	GAGE2D
BCAC_BC_iCOGS	18274_2_SERF2_SERF2	Inverse variance weighted	18	-0.109875	0.0571552	0.0545547	-0.2219	0.00214871	0.895946	0.800996	1.00215	NA	NA	NA	0.12012	SERF2
BCAC_BC_iCOGS	18275_5_CRIP1_CRIP1	Inverse variance weighted	122	-0.0266059	0.0130034	0.0407502	-0.0520926	-0.00111912	0.973745	0.949241	0.998882	0.203197	0.425568	TRUE	0.0954354	CRIP1
BCAC_BC_iCOGS	18276_34_TCL1B_TCL1B	Inverse variance weighted	11	-0.240213	0.0626492	0.000125949	-0.363005	-0.11742	0.786461	0.695583	0.889212	0.314707	0.732544	TRUE	0.00136149	TCL1B
BCAC_BC_iCOGS	18277_28_TRIAP1_TRIA1	Inverse variance weighted	16	-0.0414212	0.0754967	0.583246	-0.189395	0.106552	0.959425	0.82746	1.11244	NA	NA	NA	0.700347	TRIAP1
BCAC_BC_iCOGS	18280_29_DTD2_DTD2	Inverse variance weighted	9	-0.0740167	0.056344	0.188961	-0.184451	0.0364174	0.928656	0.831561	1.03709	NA	NA	NA	0.31161	DTD2
BCAC_BC_iCOGS	18282_1_GNG11_GBG11	Inverse variance weighted	67	-0.062317	0.0195106	0.00140317	-0.100558	-0.0240761	0.939585	0.904333	0.976211	0.951618	0.150703	TRUE	0.00715912	GNG11
BCAC_BC_iCOGS	18285_6_SVIP_SVIP	Inverse variance weighted	56	-0.0770441	0.0305167	0.0115812	-0.136857	-0.0172314	0.925849	0.872095	0.982916	0.207371	0.115762	TRUE	0.0374281	SVIP
BCAC_BC_iCOGS	18286_3_ZWINT_ZWINT	Inverse variance weighted	13	-0.179035	0.0693102	0.00979171	-0.314883	-0.0431871	0.836077	0.729874	0.957732	0.13937	0.104947	TRUE	0.0326342	ZWINT
BCAC_BC_iCOGS	18289_16_CCL15_MIP_5	Inverse variance weighted	168	0.0036332	0.00878134	0.679064	-0.0135782	0.0208446	1.00364	0.986514	1.02106	NA	NA	NA	0.774289	CCL15
BCAC_BC_iCOGS	18290_6_ANXA8_Annexin_A8	Inverse variance weighted	53	-0.0767173	0.024119	0.00146881	-0.123991	-0.0294439	0.926152	0.883388	0.970985	0.85029	0.06615	TRUE	0.00737294	ANXA8
BCAC_BC_iCOGS	18291_8_CDKN1A_p21	Wald ratio	rs10922098	-0.486341	0.216774	0.0248623	-0.911218	-0.0614633	0.614872	0.402034	0.940387	NA	NA	TRUE	0.064836	CDKN1A
BCAC_BC_iCOGS	18294_26_SOX2_SOX2	Inverse variance weighted	4	-0.378949	0.202792	0.0616702	-0.776421	0.0185231	0.684581	0.46005	1.0187	NA	NA	NA	0.132429	SOX2
BCAC_BC_iCOGS	18295_102_GRHPR_GRHPR	Inverse variance weighted	38	0.0731791	0.0390022	0.0606169	-0.00326528	0.149623	1.07592	0.99674	1.1614	NA	NA	NA	0.130841	GRHPR
BCAC_BC_iCOGS	18297_8_MRAS_RASM	Inverse variance weighted	37	-0.0968847	0.029534	0.00103643	-0.154771	-0.0389981	0.907661	0.856611	0.961753	0.743104	0.0368043	TRUE	0.00592908	MRAS
BCAC_BC_iCOGS	18299_13_CAPNS1_CPNS1	Inverse variance weighted	60	-0.0818701	0.0225353	0.000280171	-0.126039	-0.037701	0.921392	0.88158	0.963001	0.244915	0.952552	TRUE	0.00244278	CAPNS1
BCAC_BC_iCOGS	18300_39_PURB_PURB	Inverse variance weighted	2	0.214872	0.151168	0.155197	-0.0814175	0.511162	1.2397	0.921809	1.66723	NA	NA	NA	0.269546	PURB
BCAC_BC_iCOGS	18301_10_NAIF1_NAIF1	Inverse variance weighted	22	-0.0123644	0.027702	0.655354	-0.0666603	0.0419315	0.987712	0.935513	1.04282	NA	NA	NA	0.758813	NAIF1
BCAC_BC_iCOGS	18302_204_ZWILCH_ZWILC	Inverse variance weighted	92	-0.0572219	0.0154561	0.00021372	-0.0875159	-0.026928	0.944384	0.916204	0.973431	0.982344	0.0170253	TRUE	0.00202614	ZWILCH
BCAC_BC_iCOGS	18303_39_NRGN_NEUG	Inverse variance weighted	4	-0.492657	0.1632	0.00253835	-0.812529	-0.172785	0.611001	0.443734	0.841318	0.0973489	0.128998	TRUE	0.0110325	NRGN
BCAC_BC_iCOGS	18304_19_BCCIP_BCCIP	Inverse variance weighted	19	-0.177437	0.0423123	2.74678e-05	-0.260369	-0.0945047	0.837414	0.770767	0.909823	0.35965	0.980098	TRUE	0.000495034	BCCIP
BCAC_BC_iCOGS	18306_1_PALM_PALM	Inverse variance weighted	65	-0.0617022	0.0207693	0.00296997	-0.10241	-0.0209943	0.940163	0.902659	0.979225	0.941963	0.0362407	TRUE	0.0123996	PALM
BCAC_BC_iCOGS	18307_71_PPA2_PPase_2	Inverse variance weighted	7	-0.0553321	0.118356	0.640139	-0.28731	0.176646	0.946171	0.750279	1.19321	NA	NA	NA	0.747575	PPA2
BCAC_BC_iCOGS	18308_30_STXBP6_STXB6	Inverse variance weighted	54	-0.0198501	0.0200525	0.32222	-0.059153	0.0194528	0.980346	0.942563	1.01964	NA	NA	NA	0.458279	STXBP6
BCAC_BC_iCOGS	18310_26_SEPW1_SELW	Inverse variance weighted	59	-0.0680032	0.0225364	0.00254887	-0.112175	-0.0238318	0.934257	0.893888	0.97645	0.185167	0.719205	TRUE	0.0110561	SEPW1
BCAC_BC_iCOGS	18311_44_DCTN6_DCTN6	Inverse variance weighted	5	0.258377	0.0921693	0.00505839	0.0777256	0.439029	1.29483	1.08083	1.5512	0.617467	0.837185	TRUE	0.019132	DCTN6
BCAC_BC_iCOGS	18312_68_NDRG3_NDRG3	Inverse variance weighted	23	0.224334	0.0407758	3.76252e-08	0.144414	0.304255	1.25149	1.15536	1.35561	0.896309	0.325448	TRUE	3.02534e-06	NDRG3
BCAC_BC_iCOGS	18313_4_ASRGL1_Asparaginase_like_protein_1	Inverse variance weighted	58	-0.0210092	0.025497	0.409947	-0.0709833	0.0289649	0.97921	0.931477	1.02939	NA	NA	NA	0.540537	ASRGL1
BCAC_BC_iCOGS	18315_38_RTP4_RTP4	Inverse variance weighted	51	-0.00590919	0.0245035	0.809434	-0.053936	0.0421177	0.994108	0.947493	1.04302	NA	NA	NA	0.874051	RTP4
BCAC_BC_iCOGS	18316_75_SEPT3_SEPT3	Inverse variance weighted	16	-0.0661781	0.069622	0.341841	-0.202637	0.070281	0.935964	0.816574	1.07281	NA	NA	NA	0.474664	2024-09-03
BCAC_BC_iCOGS	18317_111_ZFAND5_ZFAN5	Inverse variance weighted	2	-0.418544	0.156331	0.00742218	-0.724953	-0.112134	0.658004	0.484347	0.893924	0.639739	NA	TRUE	0.0262009	ZFAND5
BCAC_BC_iCOGS	18318_98_SH3GL3_SH3G3	Inverse variance weighted	2	0.219147	0.160704	0.17267	-0.0958318	0.534127	1.24501	0.908617	1.70596	NA	NA	NA	0.289808	SH3GL3
BCAC_BC_iCOGS	18319_7_PDHX_ODPX	Inverse variance weighted	7	-0.359251	0.0716779	5.38637e-07	-0.49974	-0.218762	0.698199	0.606689	0.803513	0.690698	0.144386	TRUE	2.78424e-05	PDHX
BCAC_BC_iCOGS	18321_38_MTHFD2_MTDC	Inverse variance weighted	15	0.0853128	0.071611	0.233522	-0.0550448	0.22567	1.08906	0.946443	1.25316	NA	NA	NA	0.36148	MTHFD2
BCAC_BC_iCOGS	18322_15_JMJD6_JMJD6	Inverse variance weighted	10	0.0980506	0.0853484	0.250627	-0.0692322	0.265333	1.10302	0.93311	1.30387	NA	NA	NA	0.381431	JMJD6
BCAC_BC_iCOGS	18323_39_CRMP1_DRP_1	Inverse variance weighted	2	-0.350972	0.140551	0.012521	-0.626452	-0.0754914	0.704004	0.534485	0.927288	0.745105	NA	TRUE	0.0397124	CRMP1
BCAC_BC_iCOGS	18324_61_SUOX_SUOX	Inverse variance weighted	23	-0.0815785	0.0474904	0.0858348	-0.17466	0.0115026	0.92166	0.839743	1.01157	NA	NA	NA	0.173427	SUOX
BCAC_BC_iCOGS	18326_50_MAGEA8_MAGA8	Inverse variance weighted	19	-0.250105	0.0456552	4.29852e-08	-0.339589	-0.160621	0.778719	0.712063	0.851615	0.392708	0.237672	TRUE	3.39349e-06	MAGEA8
BCAC_BC_iCOGS	18327_6_SNX5_SNX5	Inverse variance weighted	39	-0.0154045	0.0264834	0.560791	-0.0673119	0.0365029	0.984714	0.934904	1.03718	NA	NA	NA	0.681679	SNX5
BCAC_BC_iCOGS	18328_36_PYCR2_P5CR2	Inverse variance weighted	66	-0.0560012	0.019257	0.0036364	-0.093745	-0.0182575	0.945538	0.910515	0.981908	0.875097	0.235909	TRUE	0.0145973	PYCR2
BCAC_BC_iCOGS	18330_7_PGM2_PGM2	Inverse variance weighted	27	-0.0936364	0.0325438	0.00401166	-0.157422	-0.0298506	0.910614	0.854343	0.970591	0.20103	0.0146623	TRUE	0.0157635	PGM2
BCAC_BC_iCOGS	18332_17_CPLX1_CPLX1	Inverse variance weighted	8	-0.194328	0.0884683	0.0280498	-0.367726	-0.0209306	0.823387	0.692307	0.979287	0.136213	0.450742	TRUE	0.0715163	CPLX1
BCAC_BC_iCOGS	18337_4_GMDS_GMDS	Wald ratio	rs9392325	0.124885	0.209629	0.551347	-0.285987	0.535757	1.13302	0.751272	1.70874	NA	NA	NA	0.672457	GMDS
BCAC_BC_iCOGS	18338_26_IDH1_IDH	Inverse variance weighted	27	0.128449	0.0237295	6.1962e-08	0.0819391	0.174959	1.13706	1.08539	1.1912	0.609838	0.212897	TRUE	4.6386e-06	IDH1
BCAC_BC_iCOGS	18339_207_PSMB3_PSB3	Inverse variance weighted	6	0.00146374	0.156551	0.99254	-0.305377	0.308304	1.00146	0.736846	1.36112	NA	NA	NA	0.995361	PSMB3
BCAC_BC_iCOGS	18340_2_PSMB4_Proteasome_beta_chain	Inverse variance weighted	109	-0.025592	0.0146688	0.081046	-0.0543429	0.00315895	0.974733	0.947107	1.00316	NA	NA	NA	0.164902	PSMB4
BCAC_BC_iCOGS	18342_2_PSAT1_SERC	Inverse variance weighted	14	0.0220423	0.055102	0.689136	-0.0859576	0.130042	1.02229	0.917633	1.13888	NA	NA	NA	0.782691	PSAT1
BCAC_BC_iCOGS	18343_10_DECR2_DECR2	Inverse variance weighted	140	-0.0477349	0.0136326	0.000462619	-0.0744549	-0.0210149	0.953386	0.928249	0.979204	0.119677	0.712358	TRUE	0.00349946	DECR2
BCAC_BC_iCOGS	18348_89_HNRNPD_HNRPD	Inverse variance weighted	3	0.133243	0.11742	0.256476	-0.0968995	0.363386	1.14253	0.907647	1.43819	NA	NA	NA	0.388426	HNRNPD
BCAC_BC_iCOGS	18375_28_IL1F5_IL_1F5	Inverse variance weighted	146	-0.0398453	0.0124192	0.00133488	-0.0641869	-0.0155038	0.960938	0.93783	0.984616	0.685462	0.357406	TRUE	0.0069083	IL1F5
BCAC_BC_iCOGS	18376_19_MYL3_Myosin_light_chain_1	Inverse variance weighted	25	0.0418979	0.0417875	0.316034	-0.0400057	0.123801	1.04279	0.960784	1.13179	NA	NA	NA	0.452498	MYL3
BCAC_BC_iCOGS	18380_78_ALB_Albumin	Inverse variance weighted	155	0.0448045	0.0114934	9.68812e-05	0.0222774	0.0673316	1.04582	1.02253	1.06965	0.981251	0.640712	TRUE	0.00114	ALB
BCAC_BC_iCOGS	18381_16_ALDH2_ALDH_E2	Inverse variance weighted	6	-0.108018	0.141045	0.443771	-0.384467	0.168431	0.897611	0.680813	1.18345	NA	NA	NA	0.571937	ALDH2
BCAC_BC_iCOGS	18382_109_COMT_Catechol_O_methyltransferase	Inverse variance weighted	11	-0.124394	0.07542	0.0990757	-0.272217	0.0234291	0.883032	0.761689	1.02371	NA	NA	NA	0.192822	COMT
BCAC_BC_iCOGS	18383_9_FKBP3_FKBP3	Wald ratio	rs1354034	0.231375	0.189488	0.222064	-0.14002	0.602771	1.26033	0.869341	1.82717	NA	NA	NA	0.34721	FKBP3
BCAC_BC_iCOGS	18385_4_PSMD10_PSD10	Inverse variance weighted	6	-0.282896	0.118849	0.0172989	-0.51584	-0.0499515	0.753598	0.596999	0.951276	0.0346501	0.99268	TRUE	0.0514112	PSMD10
BCAC_BC_iCOGS	18386_36_GLRX_GLRX1	Inverse variance weighted	16	-0.129791	0.0700511	0.063911	-0.267091	0.00750946	0.878279	0.765604	1.00754	NA	NA	NA	0.13623	GLRX
BCAC_BC_iCOGS	18387_7_ST13_suppression_of_tumorigenicity_13	Inverse variance weighted	2	-0.0522239	0.213166	0.806463	-0.470029	0.365581	0.949116	0.624984	1.44135	NA	NA	NA	0.872145	ST13
BCAC_BC_iCOGS	18389_11_IFNA1_IFNA1	Inverse variance weighted	7	-0.243237	0.0954223	0.0108015	-0.430264	-0.056209	0.784086	0.650337	0.945342	0.0912283	0.691744	TRUE	0.0354767	IFNA1
BCAC_BC_iCOGS	18392_19_MAT2B_MAT2B	Inverse variance weighted	72	-0.0223321	0.0207677	0.282229	-0.0630369	0.0183727	0.977915	0.938909	1.01854	NA	NA	NA	0.417526	MAT2B
BCAC_BC_iCOGS	18395_5_ADPRH_ADPRH	Inverse variance weighted	13	-0.0832638	0.0394845	0.0349643	-0.160653	-0.00587417	0.920108	0.851587	0.994143	0.544087	0.551939	TRUE	0.0848603	ADPRH
BCAC_BC_iCOGS	18396_10_AES_AES	Inverse variance weighted	21	-0.160369	0.0388174	3.60628e-05	-0.236451	-0.0842865	0.85183	0.789425	0.919168	0.514273	0.392413	TRUE	0.000604575	AES
BCAC_BC_iCOGS	18397_5_AKR1C4_AK1C4	Inverse variance weighted	132	0.019115	0.0119816	0.110633	-0.00436905	0.042599	1.0193	0.99564	1.04352	NA	NA	NA	0.211058	AKR1C4
BCAC_BC_iCOGS	18398_1_AKR1D1_AK1D1	Inverse variance weighted	2	-0.169384	0.141766	0.232157	-0.447245	0.108476	0.844184	0.639387	1.11458	NA	NA	NA	0.359625	AKR1D1
BCAC_BC_iCOGS	18399_1_AKAP7_AKA7A	Inverse variance weighted	65	-0.0628371	0.0201623	0.00182973	-0.102355	-0.0233189	0.939096	0.902709	0.976951	0.92326	0.15585	TRUE	0.00855189	AKAP7
BCAC_BC_iCOGS	18400_52_ALKBH2_ALKB2	Inverse variance weighted	5	-0.0377708	0.199204	0.849616	-0.42821	0.352669	0.962934	0.651674	1.42286	NA	NA	NA	0.901051	ALKBH2
BCAC_BC_iCOGS	18401_18_ALKBH3_ALKB3	Inverse variance weighted	39	0.0131483	0.0256634	0.608416	-0.037152	0.0634486	1.01324	0.96353	1.0655	NA	NA	NA	0.721246	ALKBH3
BCAC_BC_iCOGS	18402_1_AMMECR1L_AMERL	Inverse variance weighted	6	-0.275619	0.133799	0.039403	-0.537865	-0.0133737	0.759102	0.583994	0.986715	0.0601873	0.939227	TRUE	0.0928815	AMMECR1L
BCAC_BC_iCOGS	18403_25_AMPD2_AMPD2	Inverse variance weighted	3	0.211206	0.149835	0.15866	-0.0824699	0.504882	1.23517	0.920839	1.65679	NA	NA	NA	0.273373	AMPD2
BCAC_BC_iCOGS	18404_22_ANKRD54_ANR54	Inverse variance weighted	27	-0.143129	0.0358992	6.69271e-05	-0.213491	-0.0727661	0.866643	0.807759	0.929818	0.271489	0.0208514	TRUE	0.000915269	ANKRD54
BCAC_BC_iCOGS	18405_117_AP1S2_AP1S2	Inverse variance weighted	6	0.147541	0.130138	0.25691	-0.10753	0.402611	1.15898	0.89805	1.49573	NA	NA	NA	0.388812	AP1S2
BCAC_BC_iCOGS	18407_36_ARL2BP_AR2BP	Wald ratio	rs12289048	-0.393008	0.224476	0.0799833	-0.83298	0.0469641	0.675023	0.434752	1.04808	NA	NA	NA	0.163506	ARL2BP
BCAC_BC_iCOGS	18408_26_ARF4_ARF4	Inverse variance weighted	35	0.0482545	0.0325945	0.138753	-0.0156307	0.11214	1.04944	0.984491	1.11867	NA	NA	NA	0.249883	ARF4
BCAC_BC_iCOGS	18409_61_ARF5_ARF5	Inverse variance weighted	29	-0.0463965	0.0378653	0.220461	-0.120612	0.0278195	0.954663	0.886377	1.02821	NA	NA	NA	0.34721	ARF5
BCAC_BC_iCOGS	18410_26_ARL14_ARL14	Inverse variance weighted	30	-0.101824	0.0389026	0.00885977	-0.178073	-0.0255753	0.903188	0.836881	0.974749	0.290091	0.783355	TRUE	0.0300071	ARL14
BCAC_BC_iCOGS	18411_83_ARL15_ARL15	Inverse variance weighted	8	0.044451	0.0525412	0.39754	-0.0585298	0.147432	1.04545	0.94315	1.15885	NA	NA	NA	0.52916	ARL15
BCAC_BC_iCOGS	18413_24_ARL4D_ARL4D	Inverse variance weighted	2	0.330788	0.174604	0.058158	-0.0114357	0.673012	1.39206	0.988629	1.96013	NA	NA	NA	0.126832	ARL4D
BCAC_BC_iCOGS	18414_26_ARL5A_ARL5A	Inverse variance weighted	9	-0.10993	0.0929849	0.237112	-0.29218	0.0723203	0.895897	0.746634	1.075	NA	NA	NA	0.364956	ARL5A
BCAC_BC_iCOGS	18415_16_ARL6_ARL6	Inverse variance weighted	3	-0.0456761	0.216697	0.833056	-0.470401	0.379049	0.955351	0.624752	1.46089	NA	NA	NA	0.890042	ARL6
BCAC_BC_iCOGS	18416_3_ARL9_ARL9	Wald ratio	rs6542680	-0.208084	0.214676	0.332399	-0.62885	0.212682	0.812139	0.533205	1.23699	NA	NA	NA	0.465273	ARL9
BCAC_BC_iCOGS	18417_3_AS3MT_AS3MT	Inverse variance weighted	37	-0.0968981	0.0289332	0.000810967	-0.153607	-0.040189	0.907648	0.857609	0.960608	0.557749	0.069201	TRUE	0.00519354	AS3MT
BCAC_BC_iCOGS	18419_20_ARPC5_p16_ARC	Inverse variance weighted	5	0.190981	0.132247	0.148704	-0.0682229	0.450184	1.21044	0.934052	1.5686	NA	NA	NA	0.261652	ARPC5
BCAC_BC_iCOGS	18422_41_MVD_ERG19	Inverse variance weighted	2	-0.0272985	0.153356	0.858717	-0.327875	0.273278	0.973071	0.720453	1.31427	NA	NA	NA	0.906689	MVD
BCAC_BC_iCOGS	18429_10_CDH1_Cadherin_E	Inverse variance weighted	12	-0.26342	0.0504026	1.72921e-07	-0.362209	-0.164631	0.768419	0.696137	0.848207	0.224437	0.102807	TRUE	1.10415e-05	CDH1
BCAC_BC_iCOGS	18432_32_RALB_RALB	Inverse variance weighted	45	0.0764716	0.0217471	0.000437431	0.0338473	0.119096	1.07947	1.03443	1.12648	0.552703	0.712175	TRUE	0.00334978	RALB
BCAC_BC_iCOGS	18434_141_TBPL1_TBPL1	Inverse variance weighted	36	-0.151485	0.0319344	2.09908e-06	-0.214077	-0.0888938	0.859431	0.807287	0.914943	0.738068	0.14453	TRUE	8.28565e-05	TBPL1
BCAC_BC_iCOGS	18435_40_UBXN2B_UBX2B	Inverse variance weighted	5	0.0987659	0.110179	0.370032	-0.117185	0.314717	1.10381	0.889421	1.36987	NA	NA	NA	0.502243	UBXN2B
BCAC_BC_iCOGS	18449_33_PPIG_PPIG	Inverse variance weighted	110	-0.0577762	0.0141629	4.5153e-05	-0.0855356	-0.0300169	0.943861	0.91802	0.970429	0.982263	0.263225	TRUE	0.000712925	PPIG
BCAC_BC_iCOGS	18458_4_PTGES2_PGES2	Inverse variance weighted	7	-0.133694	0.0951732	0.160096	-0.320234	0.0528451	0.874857	0.725979	1.05427	NA	NA	NA	0.274283	PTGES2
BCAC_BC_iCOGS	18483_36_RABIF_MSS4	Inverse variance weighted	20	-0.169468	0.0390945	1.45882e-05	-0.246093	-0.0928423	0.844114	0.78185	0.911337	0.959206	0.771273	TRUE	0.000333379	RABIF
BCAC_BC_iCOGS	18813_15_DDX19A_DD19A	Inverse variance weighted	3	0.0778882	0.133593	0.559876	-0.183954	0.339731	1.081	0.831974	1.40457	NA	NA	NA	0.680757	DDX19A
BCAC_BC_iCOGS	18817_50_CBX1_CBX1	Inverse variance weighted	4	0.106727	0.0957405	0.264956	-0.0809242	0.294378	1.11263	0.922264	1.34229	NA	NA	NA	0.398295	CBX1
BCAC_BC_iCOGS	18819_21_PPIC_PPIC	Inverse variance weighted	269	0.00760984	0.00814592	0.350206	-0.00835617	0.0235758	1.00764	0.991679	1.02386	NA	NA	NA	0.481658	PPIC
BCAC_BC_iCOGS	18823_52_HIST3H2BB_H2B3B	Inverse variance weighted	17	-0.0395659	0.0613159	0.518746	-0.159745	0.0806133	0.961207	0.852361	1.08395	NA	NA	NA	0.64244	HIST3H2BB
BCAC_BC_iCOGS	18824_7_EIF4A2_IF4A2	Wald ratio	rs1354034	0.235036	0.192486	0.222064	-0.142236	0.612308	1.26495	0.867417	1.84468	NA	NA	NA	0.34721	EIF4A2
BCAC_BC_iCOGS	18829_4_EIF4A1_IF4A1	Wald ratio	rs1354034	0.198587	0.162635	0.222064	-0.120178	0.517352	1.21968	0.886763	1.67758	NA	NA	NA	0.34721	EIF4A1
BCAC_BC_iCOGS	18830_1_ITLN1_Omentin	Inverse variance weighted	63	-0.0792498	0.0229148	0.000543274	-0.124163	-0.0343369	0.923809	0.883236	0.966246	0.950188	0.115352	TRUE	0.00389257	ITLN1
BCAC_BC_iCOGS	18831_6_LRIG1_LRIG1	Inverse variance weighted	232	-0.0309502	0.00940089	0.000993865	-0.0493759	-0.0125244	0.969524	0.951823	0.987554	0.284599	0.202857	TRUE	0.0057692	LRIG1
BCAC_BC_iCOGS	18832_65_SAA2_SAA2	Inverse variance weighted	107	0.0266213	0.0138623	0.054807	-0.000548905	0.0537915	1.02698	0.999451	1.05526	NA	NA	NA	0.120614	SAA2
BCAC_BC_iCOGS	18833_76_PEA15_PEA15	Wald ratio	rs1354034	0.267645	0.219191	0.222064	-0.161969	0.697259	1.30688	0.850467	2.00824	NA	NA	NA	0.34721	PEA15
BCAC_BC_iCOGS	18837_9_SGTB_SGTB	Inverse variance weighted	12	-0.157472	0.0534809	0.00323528	-0.262294	-0.0526493	0.854301	0.769284	0.948713	0.266246	0.1799	TRUE	0.0133153	SGTB
BCAC_BC_iCOGS	18839_24_TG_Thyroglobulin	Inverse variance weighted	20	-0.104958	0.0405281	0.00960462	-0.184393	-0.0255225	0.900363	0.831609	0.9748	0.991	0.529888	TRUE	0.0321784	TG
BCAC_BC_iCOGS	18840_205_SH2D1B_SH21B	Inverse variance weighted	27	-0.124763	0.037605	0.000907549	-0.198469	-0.0510571	0.882706	0.819986	0.950224	0.370913	0.505017	TRUE	0.0055036	SH2D1B
BCAC_BC_iCOGS	18841_1_SERPINB13_SPB13	Inverse variance weighted	31	-0.128483	0.0397255	0.00121952	-0.206345	-0.0506212	0.879428	0.813552	0.950639	0.0066216	0.0517244	TRUE	0.00649713	SERPINB13
BCAC_BC_iCOGS	18842_24_UBE2D2_UB2D2	Inverse variance weighted	64	-0.0143302	0.0312452	0.646495	-0.0755708	0.0469104	0.985772	0.927214	1.04803	NA	NA	NA	0.751783	UBE2D2
BCAC_BC_iCOGS	18859_7_EIF4EBP3_4EBP3	Inverse variance weighted	3	-0.367177	0.113161	0.00117562	-0.588973	-0.145381	0.692687	0.554897	0.864692	0.742761	0.937851	TRUE	0.00636478	EIF4EBP3
BCAC_BC_iCOGS	18860_2_CAMKK1_CaMKK_alpha	Wald ratio	rs10922098	-0.505713	0.225409	0.0248623	-0.947514	-0.0639115	0.603076	0.387704	0.938088	NA	NA	TRUE	0.064836	CAMKK1
BCAC_BC_iCOGS	18863_176_CHST2_CHST2	Inverse variance weighted	11	0.00260055	0.10907	0.980978	-0.211176	0.216378	1.0026	0.809631	1.24157	NA	NA	NA	0.988491	CHST2
BCAC_BC_iCOGS	18864_7_PRSS3_TRY3	Inverse variance weighted	280	-0.000686548	0.00866224	0.936828	-0.0176645	0.0162914	0.999314	0.982491	1.01642	NA	NA	NA	0.960271	PRSS3
BCAC_BC_iCOGS	18866_8_PPP3R2_CANB2	Inverse variance weighted	80	-0.0543773	0.0164215	0.000928443	-0.0865634	-0.0221913	0.947075	0.917077	0.978053	0.992206	0.211613	TRUE	0.00555275	PPP3R2
BCAC_BC_iCOGS	18868_7_CBX3_CBX3	Inverse variance weighted	2	0.472782	0.175678	0.00711979	0.128454	0.81711	1.60445	1.13707	2.26395	0.931689	NA	TRUE	0.0252631	CBX3
BCAC_BC_iCOGS	18870_1_CD3E_CD3E	Inverse variance weighted	87	-0.0678516	0.0163845	3.45484e-05	-0.0999653	-0.035738	0.934399	0.904869	0.964893	0.969292	0.22265	TRUE	0.000585973	CD3E
BCAC_BC_iCOGS	18871_24_AIF1L_AIF1L	Inverse variance weighted	108	-0.00559519	0.0120986	0.643747	-0.0293084	0.018118	0.99442	0.971117	1.01828	NA	NA	NA	0.749771	AIF1L
BCAC_BC_iCOGS	18873_8_CEACAM8_CEAM8	Inverse variance weighted	117	0.000164586	0.0154657	0.991509	-0.0301482	0.0304774	1.00016	0.970302	1.03095	NA	NA	NA	0.994946	CEACAM8
BCAC_BC_iCOGS	18874_66_CEBPA_CEBPA	Inverse variance weighted	2	-0.453517	0.143789	0.0016102	-0.735343	-0.171691	0.635389	0.479341	0.842239	0.506223	NA	TRUE	0.00785561	CEBPA
BCAC_BC_iCOGS	18875_125_COL2A1_Chondrocalcin	Inverse variance weighted	39	-0.000826277	0.0235668	0.972031	-0.0470173	0.0453647	0.999174	0.954071	1.04641	NA	NA	NA	0.983257	COL2A1
BCAC_BC_iCOGS	18876_77_CHST4_CHST4	Inverse variance weighted	5	-0.213876	0.080369	0.00778687	-0.371399	-0.0563527	0.807449	0.689768	0.945206	0.578695	0.486736	TRUE	0.0272446	CHST4
BCAC_BC_iCOGS	18877_15_CNN2_CNN2	Inverse variance weighted	6	-0.0612218	0.0731204	0.402439	-0.204538	0.0820942	0.940615	0.815024	1.08556	NA	NA	NA	0.533229	CNN2
BCAC_BC_iCOGS	18878_15_GREM1_GREM1	Inverse variance weighted	151	0.00371307	0.0111029	0.738061	-0.0180487	0.0254749	1.00372	0.982113	1.0258	NA	NA	NA	0.821127	GREM1
BCAC_BC_iCOGS	18880_81_COL3A1_Collagen_Type_III	Inverse variance weighted	76	-0.0602223	0.0199019	0.00247847	-0.09923	-0.0212146	0.941555	0.905534	0.979009	0.453995	0.540052	TRUE	0.0108374	COL3A1
BCAC_BC_iCOGS	18881_7_CD97_CD97	Inverse variance weighted	36	0.0259018	0.0380682	0.496248	-0.0487119	0.100515	1.02624	0.952456	1.10574	NA	NA	NA	0.620829	CD97
BCAC_BC_iCOGS	18882_7_CLSTN2_CSTN2	Inverse variance weighted	136	0.0304035	0.0137835	0.0273992	0.00338776	0.0574193	1.03087	1.00339	1.0591	0.440891	0.212314	TRUE	0.0702286	CLSTN2
BCAC_BC_iCOGS	18883_4_DSTN_DEST	Wald ratio	rs705379	-0.155516	0.212645	0.464569	-0.5723	0.261267	0.855973	0.564226	1.29857	NA	NA	NA	0.592237	DSTN
BCAC_BC_iCOGS	18884_22_DNAJB4_DNJB4	Inverse variance weighted	52	0.0165512	0.0255063	0.5164	-0.0334412	0.0665435	1.01669	0.967112	1.06881	NA	NA	NA	0.640265	DNAJB4
BCAC_BC_iCOGS	18886_28_DSCAML1_DSCL1	Inverse variance weighted	4	-0.355915	0.11021	0.00124042	-0.571927	-0.139903	0.700532	0.564437	0.869443	0.7533	0.949717	TRUE	0.00658422	DSCAML1
BCAC_BC_iCOGS	18887_7_ENTPD2_ENTP2	Inverse variance weighted	8	-0.272723	0.0735023	0.000206935	-0.416787	-0.128658	0.761304	0.659161	0.879274	0.983409	0.894964	TRUE	0.00198786	ENTPD2
BCAC_BC_iCOGS	18888_37_FABP12_FBP12	Inverse variance weighted	23	-0.162626	0.0377697	1.66449e-05	-0.236654	-0.0885969	0.849909	0.789264	0.915214	0.706649	0.296323	TRUE	0.000364936	FABP12
BCAC_BC_iCOGS	18890_227_FGB_Fibrinogen_B	Inverse variance weighted	76	-0.0415956	0.0195409	0.033284	-0.0798958	-0.0032954	0.959258	0.923213	0.99671	0.910051	0.631945	TRUE	0.0816492	FGB
BCAC_BC_iCOGS	18891_98_GBP2_GBP2	Inverse variance weighted	19	0.0840105	0.0632267	0.183941	-0.0399138	0.207935	1.08764	0.960872	1.23113	NA	NA	NA	0.304952	GBP2
BCAC_BC_iCOGS	18892_48_GPC4_GPC4	Inverse variance weighted	16	0.0442779	0.0429091	0.30212	-0.039824	0.12838	1.04527	0.960959	1.13698	NA	NA	NA	0.43829	GPC4
BCAC_BC_iCOGS	18893_26_GPR56_GPR56	Inverse variance weighted	45	-0.0712841	0.0269563	0.00818283	-0.124118	-0.0184497	0.931197	0.883275	0.981719	0.666639	0.212206	TRUE	0.0282656	GPR56
BCAC_BC_iCOGS	18894_1_GPX2_GPX2	Inverse variance weighted	8	-0.193727	0.109685	0.0773617	-0.40871	0.0212566	0.823883	0.664507	1.02148	NA	NA	NA	0.159046	GPX2
BCAC_BC_iCOGS	18895_54_GSTM4_GSTM4	Inverse variance weighted	403	-0.00874431	0.00686442	0.202713	-0.0221986	0.00470995	0.991294	0.978046	1.00472	NA	NA	NA	0.330274	GSTM4
BCAC_BC_iCOGS	18896_23_HS6ST3_H6ST3	Inverse variance weighted	26	-0.0797737	0.0353937	0.0242025	-0.149145	-0.0104022	0.923325	0.861444	0.989652	0.51897	0.27815	TRUE	0.064836	HS6ST3
BCAC_BC_iCOGS	18897_31_HDAC2_HDAC2	Inverse variance weighted	10	0.0949587	0.0648488	0.14311	-0.032145	0.222062	1.09961	0.968366	1.24865	NA	NA	NA	0.255608	HDAC2
BCAC_BC_iCOGS	18898_36_HDGFL1_HDGL1	Inverse variance weighted	2	-0.377202	0.12378	0.00230864	-0.619811	-0.134593	0.685778	0.538046	0.874072	0.822715	NA	TRUE	0.0102458	HDGFL1
BCAC_BC_iCOGS	18899_82_HDGFRP3_HDGR3	Inverse variance weighted	189	0.0194298	0.010356	0.060629	-0.00086792	0.0397274	1.01962	0.999132	1.04053	NA	NA	NA	0.130841	HDGFRP3
BCAC_BC_iCOGS	18900_37_HRAS_H_ras__WT_	Inverse variance weighted	5	0.191371	0.0895508	0.032597	0.0158516	0.366891	1.21091	1.01598	1.44324	0.835027	0.839739	TRUE	0.0804183	HRAS
BCAC_BC_iCOGS	18901_26_HSPA1B_HS71B	Inverse variance weighted	7	0.0922199	0.0843886	0.274482	-0.0731818	0.257621	1.09661	0.929432	1.29385	NA	NA	NA	0.40829	HSPA1B
BCAC_BC_iCOGS	18904_23_CAMK4_KCC4	Inverse variance weighted	4	-0.189151	0.172648	0.273258	-0.527541	0.149238	0.827661	0.590054	1.16095	NA	NA	NA	0.407028	CAMK4
BCAC_BC_iCOGS	18905_5_KRT16_Keratin_16	Inverse variance weighted	21	0.0187409	0.0205346	0.361425	-0.0215068	0.0589887	1.01892	0.978723	1.06076	NA	NA	NA	0.494115	KRT16
BCAC_BC_iCOGS	18907_97_KIR3DL1_KI3L1	Inverse variance weighted	11	0.202359	0.0635991	0.0014637	0.0777045	0.327013	1.22429	1.0808	1.38682	0.63033	0.233928	TRUE	0.00735578	KIR3DL1
BCAC_BC_iCOGS	18909_11_EXOSC8_EXOS8	Inverse variance weighted	15	0.128186	0.0480362	0.00761848	0.0340349	0.222337	1.13676	1.03462	1.24899	0.471792	0.303081	TRUE	0.0267611	EXOSC8
BCAC_BC_iCOGS	18910_45_LIN7A_LIN7A	Inverse variance weighted	10	0.00896345	0.0626045	0.886151	-0.113741	0.131668	1.009	0.892489	1.14073	NA	NA	NA	0.925811	LIN7A
BCAC_BC_iCOGS	18913_3_CDC2_p34_protein_kinase	Inverse variance weighted	7	-0.0714641	0.0588091	0.224295	-0.18673	0.0438018	0.93103	0.829668	1.04478	NA	NA	NA	0.34958	CDC2
BCAC_BC_iCOGS	18914_188_PAFAH2_PAFA2	Inverse variance weighted	4	0.269692	0.102155	0.00828984	0.0694684	0.469915	1.30956	1.07194	1.59986	0.691179	0.516917	TRUE	0.0284766	PAFAH2
BCAC_BC_iCOGS	18916_25_ITPA_Inosine_triphosphatase	Inverse variance weighted	266	-0.0110603	0.00663369	0.0954574	-0.0240623	0.00194177	0.989001	0.976225	1.00194	NA	NA	NA	0.187631	ITPA
BCAC_BC_iCOGS	18917_53_AMY2A_Pancreatic_alpha_amylase	Inverse variance weighted	284	-0.00642446	0.00933359	0.491254	-0.0247183	0.0118694	0.993596	0.975585	1.01194	NA	NA	NA	0.617016	AMY2A
BCAC_BC_iCOGS	18918_86_PDE4A_PDE4A	Inverse variance weighted	16	-0.0217423	0.0456915	0.634182	-0.111298	0.0678131	0.978492	0.894672	1.07017	NA	NA	NA	0.742615	PDE4A
BCAC_BC_iCOGS	18921_30_PHEX_PHEX	Inverse variance weighted	8	-0.0723918	0.118486	0.541217	-0.304625	0.159841	0.930166	0.7374	1.17332	NA	NA	NA	0.662709	PHEX
BCAC_BC_iCOGS	18922_27_CD68_CD68	Inverse variance weighted	24	-0.0259445	0.0507709	0.609343	-0.125455	0.0735665	0.974389	0.882095	1.07634	NA	NA	NA	0.721902	CD68
BCAC_BC_iCOGS	18925_24_PSMA5_Proteasome_subunit_alpha_type_5	Inverse variance weighted	56	-0.0406404	0.0197265	0.0393806	-0.0793043	-0.00197636	0.960174	0.923759	0.998026	0.544177	0.485695	TRUE	0.0928815	PSMA5
BCAC_BC_iCOGS	18927_14_RAET1G_RET1G	Inverse variance weighted	75	-0.0570323	0.0182053	0.00173192	-0.0927147	-0.0213498	0.944564	0.911453	0.978876	0.960075	0.648456	TRUE	0.0082456	RAET1G
BCAC_BC_iCOGS	18928_10_S100Z_S100Z	Wald ratio	rs919791	-0.0106888	0.294504	0.971048	-0.587917	0.56654	0.989368	0.555483	1.76216	NA	NA	NA	0.983257	S100Z
BCAC_BC_iCOGS	18930_28_SLIT2_SLIT2	Inverse variance weighted	35	-0.0153879	0.0414613	0.710533	-0.096652	0.0658761	0.98473	0.907872	1.06809	NA	NA	NA	0.80071	SLIT2
BCAC_BC_iCOGS	18931_40_SLIT3_SLIT3	Inverse variance weighted	48	-0.03411	0.0340813	0.316904	-0.100909	0.0326895	0.966465	0.904015	1.03323	NA	NA	NA	0.453168	SLIT3
BCAC_BC_iCOGS	18932_84_NMNAT1_NMNA1	Inverse variance weighted	2	-0.168313	0.232141	0.468423	-0.623309	0.286683	0.845089	0.536168	1.332	NA	NA	NA	0.595577	NMNAT1
BCAC_BC_iCOGS	18933_4_TGM4_TGM4	Inverse variance weighted	7	-0.248896	0.0753713	0.000959087	-0.396623	-0.101168	0.779661	0.672587	0.903781	0.900678	0.641603	TRUE	0.00559989	TGM4
BCAC_BC_iCOGS	18934_50_TGM2_Tissue_transglutaminase	Inverse variance weighted	18	-0.0602465	0.0594082	0.31053	-0.176687	0.0561936	0.941532	0.838042	1.0578	NA	NA	NA	0.446606	TGM2
BCAC_BC_iCOGS	18935_14_TLR5_TLR5	Inverse variance weighted	180	-0.0281618	0.0127029	0.0266259	-0.0530594	-0.00326412	0.972231	0.948324	0.996741	0.589762	0.656637	TRUE	0.0686518	TLR5
BCAC_BC_iCOGS	18938_3_VLDLR_VLDLR	Inverse variance weighted	78	-0.0547358	0.0169121	0.00121015	-0.0878836	-0.021588	0.946735	0.915867	0.978643	0.990473	0.0413869	TRUE	0.00647102	VLDLR
BCAC_BC_iCOGS	18942_11_PSMB9_PSB9	Inverse variance weighted	80	-0.0140328	0.0253415	0.579752	-0.0637021	0.0356366	0.986065	0.938284	1.03628	NA	NA	NA	0.697116	PSMB9
BCAC_BC_iCOGS	18943_4_PTGR2_PTGR2	Inverse variance weighted	33	-0.108868	0.0309161	0.000429252	-0.169464	-0.0482728	0.896848	0.844117	0.952874	0.689473	0.119232	TRUE	0.00330463	PTGR2
BCAC_BC_iCOGS	18945_11_RGS1_RGS1	Inverse variance weighted	6	-0.128213	0.0996621	0.198275	-0.323551	0.0671242	0.879666	0.723575	1.06943	NA	NA	NA	0.324994	RGS1
BCAC_BC_iCOGS	18947_3_LRRC3B_LRC3B	Inverse variance weighted	16	-0.16671	0.0467198	0.000359307	-0.258281	-0.0751395	0.846445	0.772378	0.927614	0.472813	0.170835	TRUE	0.00291609	LRRC3B
BCAC_BC_iCOGS	18950_13_RAC2_RAC2	Inverse variance weighted	4	0.272814	0.131302	0.0377309	0.0154629	0.530165	1.31366	1.01558	1.69921	0.942308	0.713797	TRUE	0.0898594	RAC2
BCAC_BC_iCOGS	19108_50_MECP2_MECP2	Inverse variance weighted	7	-0.2981	0.0763005	9.34793e-05	-0.447649	-0.148551	0.742227	0.639129	0.861956	0.602594	0.926735	TRUE	0.00111508	MECP2
BCAC_BC_iCOGS	19109_32_TCEAL8_TCAL8	Inverse variance weighted	19	-0.17585	0.044958	9.17535e-05	-0.263968	-0.0877321	0.838744	0.767998	0.916006	0.586424	0.95265	TRUE	0.00110358	TCEAL8
BCAC_BC_iCOGS	19110_6_MEMO1_MEMO1	Inverse variance weighted	8	-0.042306	0.0642022	0.509929	-0.168142	0.0835304	0.958576	0.845234	1.08712	NA	NA	NA	0.633871	MEMO1
BCAC_BC_iCOGS	19111_10_UBE2M_UBC12	Inverse variance weighted	24	0.335248	0.0405535	1.37587e-16	0.255763	0.414733	1.39829	1.29145	1.51397	0.999416	0.205497	TRUE	1.49351e-13	UBE2M
BCAC_BC_iCOGS	19112_2_TCEAL3_TCAL3	Inverse variance weighted	2	0.301105	0.225564	0.181911	-0.141002	0.743211	1.35135	0.868488	2.10268	NA	NA	NA	0.302396	TCEAL3
BCAC_BC_iCOGS	19113_66_SH3BGRL2_SH3L2	Inverse variance weighted	9	-0.145311	0.07763	0.0612281	-0.297466	0.00684351	0.864753	0.742698	1.00687	NA	NA	NA	0.131741	SH3BGRL2
BCAC_BC_iCOGS	19114_8_TK2_KITM	Inverse variance weighted	16	0.0467153	0.0728718	0.521483	-0.0961135	0.189544	1.04782	0.908361	1.2087	NA	NA	NA	0.644726	TK2
BCAC_BC_iCOGS	19115_13_CMBL_CMBL	Inverse variance weighted	10	-0.00348236	0.0597669	0.953537	-0.120625	0.113661	0.996524	0.886366	1.12037	NA	NA	NA	0.972576	CMBL
BCAC_BC_iCOGS	19116_1_MUTED_MUTED	Inverse variance weighted	11	-0.234306	0.0637377	0.000236822	-0.359232	-0.109381	0.791119	0.698212	0.896389	0.296419	0.960897	TRUE	0.00217856	MUTED
BCAC_BC_iCOGS	19117_3_PPP1R14A_PP14A	Inverse variance weighted	15	-0.0362008	0.0559735	0.517795	-0.145909	0.0735073	0.964447	0.864236	1.07628	NA	NA	NA	0.641628	PPP1R14A
BCAC_BC_iCOGS	19119_10_DDIT3_DDIT3	Wald ratio	rs368465	-0.436733	0.190885	0.0221412	-0.810867	-0.0625982	0.646144	0.444472	0.939321	NA	NA	TRUE	0.0617807	DDIT3
BCAC_BC_iCOGS	19121_3_UBQLN2_UBQL2	Inverse variance weighted	2	0.207711	0.144935	0.151821	-0.0763622	0.491785	1.23086	0.926481	1.63523	NA	NA	NA	0.264848	UBQLN2
BCAC_BC_iCOGS	19123_6_NFKBID_IKBD	Inverse variance weighted	10	-0.177914	0.0780785	0.0226874	-0.330948	-0.0248803	0.837014	0.718242	0.975427	0.148179	0.413717	TRUE	0.0626515	NFKBID
BCAC_BC_iCOGS	19124_9_UBLCP1_UBCP1	Inverse variance weighted	38	-0.0507132	0.0346827	0.143685	-0.118691	0.0172648	0.950551	0.888082	1.01741	NA	NA	NA	0.256424	UBLCP1
BCAC_BC_iCOGS	19125_26_PRKAR2A_KAP2	Inverse variance weighted	4	-0.107386	0.217181	0.620986	-0.533061	0.318289	0.898179	0.586806	1.37477	NA	NA	NA	0.732896	PRKAR2A
BCAC_BC_iCOGS	19126_4_RPRD1B_C20orf77	Inverse variance weighted	15	-0.108029	0.0688586	0.116682	-0.242992	0.0269339	0.897602	0.784278	1.0273	NA	NA	NA	0.219417	RPRD1B
BCAC_BC_iCOGS	19127_1_HSPB6_HSPB6	Inverse variance weighted	15	-0.158105	0.068111	0.0202717	-0.291602	-0.0246072	0.85376	0.747066	0.975693	0.129192	0.00547113	TRUE	0.0580974	HSPB6
BCAC_BC_iCOGS	19129_15_MTHFSD_MTHFSD	Inverse variance weighted	63	0.0189084	0.0180277	0.294245	-0.0164259	0.0542427	1.01909	0.983708	1.05574	NA	NA	NA	0.429594	MTHFSD
BCAC_BC_iCOGS	19130_81_SERPINB8_SPB8	Inverse variance weighted	21	0.0799742	0.0486503	0.100206	-0.0153804	0.175329	1.08326	0.984737	1.19164	NA	NA	NA	0.194585	SERPINB8
BCAC_BC_iCOGS	19131_184_TIAL1_TIAR	Inverse variance weighted	3	0.196101	0.127747	0.124764	-0.0542823	0.446485	1.21665	0.947165	1.56281	NA	NA	NA	0.230326	TIAL1
BCAC_BC_iCOGS	19134_66_POLR2K_RPAB4	Wald ratio	rs802171	-0.122142	0.223578	0.584855	-0.560354	0.31607	0.885023	0.571007	1.37173	NA	NA	NA	0.701503	POLR2K
BCAC_BC_iCOGS	19135_5_NT5C3L_Cytosolic_5__nucleotidase_III_like_protein	Inverse variance weighted	223	0.0155521	0.0107639	0.148505	-0.00554524	0.0366494	1.01567	0.99447	1.03733	NA	NA	NA	0.261652	NT5C3L
BCAC_BC_iCOGS	19136_22_ALDH6A1_MMSA	Inverse variance weighted	20	-0.130999	0.0556297	0.0185304	-0.240034	-0.0219651	0.877218	0.786601	0.978274	0.0196139	0.0243863	TRUE	0.0539993	ALDH6A1
BCAC_BC_iCOGS	19141_22_DAP_DAP1	Inverse variance weighted	349	-0.00980511	0.00598679	0.101465	-0.0215392	0.00192899	0.990243	0.978691	1.00193	NA	NA	NA	0.196767	DAP
BCAC_BC_iCOGS	19142_39_DNMT3L_DNM3L	Inverse variance weighted	2	-0.3661	0.219236	0.0949417	-0.795803	0.0636033	0.693434	0.451219	1.06567	NA	NA	NA	0.186871	DNMT3L
BCAC_BC_iCOGS	19143_38_CYB5R2_NB5R2	Inverse variance weighted	47	0.00913327	0.0213842	0.669304	-0.0327798	0.0510464	1.00918	0.967752	1.05237	NA	NA	NA	0.768814	CYB5R2
BCAC_BC_iCOGS	19144_9_TCF4_ITF2	Inverse variance weighted	3	-0.55684	0.138863	6.07175e-05	-0.829011	-0.284669	0.573017	0.436481	0.752263	0.880226	0.702531	TRUE	0.000871246	TCF4
BCAC_BC_iCOGS	19145_4_MREG_MREG	Inverse variance weighted	152	-0.0076797	0.0122566	0.530937	-0.0317027	0.0163433	0.99235	0.968795	1.01648	NA	NA	NA	0.654179	MREG
BCAC_BC_iCOGS	19147_6_LGALS13_PP13	Wald ratio	rs6542680	-0.196931	0.20317	0.332399	-0.595144	0.201282	0.821247	0.551483	1.22297	NA	NA	NA	0.465273	LGALS13
BCAC_BC_iCOGS	19148_58_TIMM8A_TIM8A	Inverse variance weighted	3	0.246987	0.168524	0.14276	-0.0833196	0.577293	1.28016	0.920057	1.78121	NA	NA	NA	0.255088	TIMM8A
BCAC_BC_iCOGS	19150_20_PRPSAP2_KPRB	Wald ratio	rs11078421	0.197932	0.221	0.370455	-0.235228	0.631092	1.21888	0.790391	1.87966	NA	NA	NA	0.502505	PRPSAP2
BCAC_BC_iCOGS	19152_4_PPP1R2_IPP2	Inverse variance weighted	4	-0.0471757	0.112059	0.673762	-0.266811	0.172459	0.95392	0.765818	1.18822	NA	NA	NA	0.772151	PPP1R2
BCAC_BC_iCOGS	19153_53_MPPED2_MPPD2	Inverse variance weighted	17	-0.0136129	0.0701765	0.846191	-0.151159	0.123933	0.986479	0.859711	1.13194	NA	NA	NA	0.899428	MPPED2
BCAC_BC_iCOGS	19154_41_SERPINE2_Protease_nexin_I	Inverse variance weighted	193	-0.00353569	0.00992249	0.721593	-0.0229838	0.0159124	0.996471	0.977278	1.01604	NA	NA	NA	0.809251	SERPINE2
BCAC_BC_iCOGS	19158_1_PAF_PAF	Inverse variance weighted	189	0.0172211	0.0102945	0.0943578	-0.00295611	0.0373982	1.01737	0.997048	1.03811	NA	NA	NA	0.186143	PAF
BCAC_BC_iCOGS	19159_9_POLD4_DNA_polymerase_subunit_delta_4	Wald ratio	rs11842447	0.326646	0.284013	0.250099	-0.230019	0.883312	1.38631	0.794518	2.4189	NA	NA	NA	0.381149	POLD4
BCAC_BC_iCOGS	19161_1_USP15_UBP15	Inverse variance weighted	4	-0.0582804	0.0882181	0.508843	-0.231188	0.114627	0.943385	0.79359	1.12146	NA	NA	NA	0.632702	USP15
BCAC_BC_iCOGS	19163_26_LRRC59_LRC59	Inverse variance weighted	2	0.195006	0.133784	0.144946	-0.0672108	0.457222	1.21532	0.934998	1.57968	NA	NA	NA	0.257576	LRRC59
BCAC_BC_iCOGS	19166_15_RPS19_RS19	Inverse variance weighted	15	0.0469733	0.0504776	0.352072	-0.0519628	0.145909	1.04809	0.949364	1.15709	NA	NA	NA	0.483918	RPS19
BCAC_BC_iCOGS	19168_71_PSTPIP1_PPIP1	Inverse variance weighted	3	-0.355273	0.108201	0.00102548	-0.567348	-0.143198	0.700982	0.567027	0.866582	0.842804	0.945128	TRUE	0.00588972	PSTPIP1
BCAC_BC_iCOGS	19169_88_FIBP_FIBP	Inverse variance weighted	4	0.16397	0.108581	0.131013	-0.0488485	0.376789	1.17818	0.952325	1.4576	NA	NA	NA	0.238916	FIBP
BCAC_BC_iCOGS	19170_25_POLE3_DPOE3	Inverse variance weighted	11	0.0320139	0.0796823	0.687854	-0.124163	0.188191	1.03253	0.883236	1.20706	NA	NA	NA	0.781876	POLE3
BCAC_BC_iCOGS	19173_5_ZFAND1_ZFAN1	Inverse variance weighted	39	-0.0365397	0.025951	0.159124	-0.0874037	0.0143244	0.96412	0.916307	1.01443	NA	NA	NA	0.274064	ZFAND1
BCAC_BC_iCOGS	19175_18_MARCKSL1_MARCKSL1	Inverse variance weighted	71	0.00868776	0.0208631	0.677105	-0.0322039	0.0495795	1.00873	0.968309	1.05083	NA	NA	NA	0.772664	MARCKSL1
BCAC_BC_iCOGS	19176_27_FAM49B_FA49B	Inverse variance weighted	3	0.0683797	0.130206	0.599468	-0.186824	0.323584	1.07077	0.82959	1.38207	NA	NA	NA	0.713707	FAM49B
BCAC_BC_iCOGS	19177_7_MOBKL1A_MOL1A	Inverse variance weighted	4	-0.251496	0.186566	0.177649	-0.617165	0.114173	0.777636	0.539472	1.12095	NA	NA	NA	0.296655	MOBKL1A
BCAC_BC_iCOGS	19180_38_GULP1_GULP1	Inverse variance weighted	87	-0.0709509	0.0159664	8.83949e-06	-0.102245	-0.0396568	0.931508	0.902808	0.961119	0.952717	0.0314563	TRUE	0.000234031	GULP1
BCAC_BC_iCOGS	19183_164_RPL12_RL12	Inverse variance weighted	3	0.135518	0.103677	0.191173	-0.067689	0.338726	1.14513	0.934551	1.40316	NA	NA	NA	0.314899	RPL12
BCAC_BC_iCOGS	19187_21_STAMBP_STABP	Inverse variance weighted	7	0.28003	0.08934	0.00172187	0.104924	0.455136	1.32317	1.11063	1.57639	0.625233	0.617175	TRUE	0.00820678	STAMBP
BCAC_BC_iCOGS	19188_21_NAP1L4_NAP2L	Inverse variance weighted	7	-0.0831731	0.0501647	0.0973176	-0.181496	0.0151498	0.920192	0.834022	1.01527	NA	NA	NA	0.189997	NAP1L4
BCAC_BC_iCOGS	19190_4_UBE2L6_UB2L6	Inverse variance weighted	4	0.104893	0.105058	0.318074	-0.101021	0.310807	1.11059	0.903914	1.36453	NA	NA	NA	0.454131	UBE2L6
BCAC_BC_iCOGS	19193_18_VBP1_PFD3	Inverse variance weighted	123	0.032067	0.0223217	0.150836	-0.0116835	0.0758175	1.03259	0.988384	1.07877	NA	NA	NA	0.263872	VBP1
BCAC_BC_iCOGS	19194_9_DTD1_Histidyl_tRNA_synthetase_related	Inverse variance weighted	26	-0.0376887	0.0250384	0.132264	-0.086764	0.0113866	0.963013	0.916893	1.01145	NA	NA	NA	0.240602	DTD1
BCAC_BC_iCOGS	19195_85_RPS5_RS5	Inverse variance weighted	6	-0.00856662	0.105428	0.935239	-0.215206	0.198072	0.99147	0.806376	1.21905	NA	NA	NA	0.959095	RPS5
BCAC_BC_iCOGS	19196_73_HOPX_HOP	Inverse variance weighted	15	-0.227236	0.0487037	3.07586e-06	-0.322695	-0.131777	0.796733	0.724195	0.876537	0.551309	0.695047	TRUE	0.00010858	HOPX
BCAC_BC_iCOGS	19197_95_ACAT1_THIL	Inverse variance weighted	8	0.16103	0.058041	0.00552999	0.0472699	0.274791	1.17472	1.0484	1.31625	0.622558	0.531337	TRUE	0.0205751	ACAT1
BCAC_BC_iCOGS	19199_3_POLR2J_RPB11	Wald ratio	rs10902646	-0.0456865	0.232314	0.844095	-0.501022	0.409649	0.955341	0.605911	1.50629	NA	NA	NA	0.897639	POLR2J
BCAC_BC_iCOGS	19200_16_NDUFA5_NDUA5	Wald ratio	rs572515	-0.439255	0.19221	0.0222963	-0.815987	-0.0625226	0.644516	0.442203	0.939392	NA	NA	TRUE	0.0617807	NDUFA5
BCAC_BC_iCOGS	19202_10_BTK_BTK	Wald ratio	rs1354034	0.321522	0.263314	0.222064	-0.194574	0.837617	1.37922	0.823186	2.31085	NA	NA	NA	0.34721	BTK
BCAC_BC_iCOGS	19206_20_NUDT1_8ODP	Inverse variance weighted	7	-0.0673619	0.140015	0.630441	-0.34179	0.207067	0.934857	0.710497	1.23006	NA	NA	NA	0.739231	NUDT1
BCAC_BC_iCOGS	19207_119_ADK_ADK	Inverse variance weighted	19	-0.0560557	0.0505118	0.267105	-0.155059	0.0429474	0.945486	0.856365	1.04388	NA	NA	NA	0.400211	ADK
BCAC_BC_iCOGS	19208_8_ACVR2A_Activin_RIIA	Inverse variance weighted	61	-0.0713985	0.021282	0.000793996	-0.113111	-0.0296858	0.931091	0.893051	0.97075	0.984877	0.12652	TRUE	0.00514275	ACVR2A
BCAC_BC_iCOGS	19212_4_DMBT1_DMBT1	Wald ratio	rs34325132	0.290692	0.216047	0.178463	-0.13276	0.714143	1.33735	0.875675	2.04244	NA	NA	NA	0.297689	DMBT1
BCAC_BC_iCOGS	19213_1_SPINK4_ISK4	Inverse variance weighted	81	-0.0377885	0.0177845	0.0336034	-0.0726461	-0.00293086	0.962917	0.92993	0.997073	0.833079	0.138179	TRUE	0.0822469	SPINK4
BCAC_BC_iCOGS	19215_7_NDRG1_NDRG1	Inverse variance weighted	20	-0.09875	0.0576256	0.0865937	-0.211696	0.0141963	0.905969	0.809211	1.0143	NA	NA	NA	0.174635	NDRG1
BCAC_BC_iCOGS	19219_71_NUTF2_NTF_2	Inverse variance weighted	2	-0.403845	0.133648	0.00251355	-0.665796	-0.141895	0.667747	0.513865	0.867712	0.873582	NA	TRUE	0.0109416	NUTF2
BCAC_BC_iCOGS	19222_124_RAB5B_RAB5B	Inverse variance weighted	2	0.206967	0.143345	0.148784	-0.0739888	0.487923	1.22994	0.928682	1.62893	NA	NA	NA	0.261652	RAB5B
BCAC_BC_iCOGS	19223_6_RAB1A_RAB1A	Inverse variance weighted	2	-0.249444	0.185772	0.179354	-0.613557	0.114668	0.779234	0.541421	1.1215	NA	NA	NA	0.298832	RAB1A
BCAC_BC_iCOGS	19224_5_EIF1AY_IF1AY	Inverse variance weighted	3	0.123019	0.105466	0.24344	-0.0836943	0.329732	1.13091	0.919712	1.3906	NA	NA	NA	0.372845	EIF1AY
BCAC_BC_iCOGS	19225_11_BLNK_BLNK	Inverse variance weighted	5	-0.239555	0.134021	0.0738669	-0.502237	0.0231272	0.786978	0.605176	1.0234	NA	NA	NA	0.153827	BLNK
BCAC_BC_iCOGS	19227_18_BATF_BATF	Inverse variance weighted	15	-0.198244	0.0569235	0.000496492	-0.309814	-0.0866741	0.82017	0.733583	0.916976	0.290973	0.933944	TRUE	0.00368911	BATF
BCAC_BC_iCOGS	19228_11_BAG2_BAG_2	Inverse variance weighted	3	0.168801	0.14928	0.258155	-0.123789	0.46139	1.18388	0.883567	1.58628	NA	NA	NA	0.390152	BAG2
BCAC_BC_iCOGS	19229_92_HOMER1_HOME1	Inverse variance weighted	77	0.0205772	0.0186094	0.268838	-0.0158972	0.0570515	1.02079	0.984229	1.05871	NA	NA	NA	0.401823	HOMER1
BCAC_BC_iCOGS	19230_12_GSTT1_GSTT1	Inverse variance weighted	219	0.0213436	0.00831873	0.0102959	0.00503891	0.0376483	1.02157	1.00505	1.03837	0.232789	0.681502	TRUE	0.0340997	GSTT1
BCAC_BC_iCOGS	19231_22_PTP4A3_PRL_3	Wald ratio	rs705016	0.514358	0.25183	0.0411042	0.0207702	1.00794	1.67256	1.02099	2.73996	NA	NA	TRUE	0.0960057	PTP4A3
BCAC_BC_iCOGS	19233_75_ATOX1_ATOX1	Inverse variance weighted	4	0.0833183	0.102191	0.414889	-0.116976	0.283612	1.08689	0.889607	1.32792	NA	NA	NA	0.545397	ATOX1
BCAC_BC_iCOGS	19236_24_SUB1_TCP4	Wald ratio	rs62368621	-0.554488	0.231138	0.0164421	-1.00752	-0.101458	0.574366	0.365124	0.903519	NA	NA	TRUE	0.0494402	SUB1
BCAC_BC_iCOGS	19237_17_DDT_D_dopachrome_decarboxylase	Inverse variance weighted	98	-0.0295157	0.0177267	0.0959052	-0.06426	0.00522871	0.970916	0.937761	1.00524	NA	NA	NA	0.188224	DDT
BCAC_BC_iCOGS	19238_12_GLUL_GLNA	Inverse variance weighted	5	0.100662	0.154939	0.515894	-0.203018	0.404342	1.1059	0.816263	1.49832	NA	NA	NA	0.639821	GLUL
BCAC_BC_iCOGS	19239_5_ARF1_ARF1	Inverse variance weighted	10	0.117137	0.0608715	0.0543133	-0.0021713	0.236445	1.12427	0.997831	1.26674	NA	NA	NA	0.11971	ARF1
BCAC_BC_iCOGS	19240_265_PDAP1_HAP28	Wald ratio	rs1354034	0.239585	0.196211	0.222064	-0.144989	0.62416	1.27072	0.865032	1.86668	NA	NA	NA	0.34721	PDAP1
BCAC_BC_iCOGS	19241_31_RBP5_RBP_III	Inverse variance weighted	6	-0.219402	0.070989	0.00199715	-0.358541	-0.0802641	0.802998	0.698695	0.922873	0.826594	0.412587	TRUE	0.00917384	RBP5
BCAC_BC_iCOGS	19242_21_PFDN1_PFD1	Inverse variance weighted	3	-0.321444	0.112706	0.0043435	-0.542347	-0.100542	0.725101	0.581382	0.904347	0.536596	0.790447	TRUE	0.0168088	PFDN1
BCAC_BC_iCOGS	19243_2_PFDN2_PFD2	Inverse variance weighted	9	-0.104685	0.114109	0.358928	-0.328339	0.118969	0.900608	0.720119	1.12634	NA	NA	NA	0.491165	PFDN2
BCAC_BC_iCOGS	19247_1_UBE2D1_UB2D1	Inverse variance weighted	68	-0.0586615	0.0188707	0.00187974	-0.095648	-0.0216749	0.943026	0.908784	0.978558	0.989936	0.0553994	TRUE	0.00875312	UBE2D1
BCAC_BC_iCOGS	19249_18_KARS_SYK	Inverse variance weighted	6	0.0769642	0.104657	0.4621	-0.128164	0.282092	1.08	0.879709	1.3259	NA	NA	NA	0.590129	KARS
BCAC_BC_iCOGS	19250_50_MYCBP_MYCBP	Inverse variance weighted	5	0.274982	0.111556	0.0137023	0.0563328	0.493631	1.31651	1.05795	1.63825	0.957887	0.610702	TRUE	0.0424967	MYCBP
BCAC_BC_iCOGS	19251_56_SRGN_Platelet_proteoglycan	Inverse variance weighted	46	0.00108302	0.0241439	0.964221	-0.0462389	0.048405	1.00108	0.954814	1.0496	NA	NA	NA	0.979562	SRGN
BCAC_BC_iCOGS	19252_67_PSMB2_PSB2	Inverse variance weighted	2	0.235186	0.171679	0.170713	-0.101305	0.571677	1.26514	0.903657	1.77124	NA	NA	NA	0.287301	PSMB2
BCAC_BC_iCOGS	19253_82_RAB2B_RAB2B	Inverse variance weighted	3	-0.293107	0.105706	0.00555695	-0.500291	-0.0859224	0.745942	0.606354	0.917665	0.928465	0.832489	TRUE	0.0206476	RAB2B
BCAC_BC_iCOGS	19254_125_GMPR_GMPR1	Inverse variance weighted	611	0.00256432	0.00495528	0.604813	-0.00714804	0.0122767	1.00257	0.992877	1.01235	NA	NA	NA	0.717906	GMPR
BCAC_BC_iCOGS	19255_124_NXT2_NXT2	Inverse variance weighted	4	0.145314	0.103454	0.160135	-0.0574569	0.348085	1.1564	0.944163	1.41635	NA	NA	NA	0.274283	NXT2
BCAC_BC_iCOGS	19257_11_CLTA_CLCA	Inverse variance weighted	6	-0.156827	0.10132	0.121661	-0.355414	0.0417602	0.854852	0.700883	1.04264	NA	NA	NA	0.226426	CLTA
BCAC_BC_iCOGS	19259_176_EIF2S1_IF2A	Inverse variance weighted	5	0.101332	0.0864934	0.241374	-0.0681948	0.270859	1.10664	0.934078	1.31109	NA	NA	NA	0.370203	EIF2S1
BCAC_BC_iCOGS	19260_4_GIPC1_GIPC1	Inverse variance weighted	2	0.103828	0.179932	0.56391	-0.248838	0.456495	1.10941	0.779706	1.57853	NA	NA	NA	0.683747	GIPC1
BCAC_BC_iCOGS	19261_12_SDCBP2_SDCB2	Inverse variance weighted	10	0.0884773	0.106392	0.405624	-0.12005	0.297005	1.09251	0.886876	1.34582	NA	NA	NA	0.53663	SDCBP2
BCAC_BC_iCOGS	19262_219_ACADVL_ACADV	Wald ratio	rs507506	-0.503257	0.222241	0.0235452	-0.938849	-0.0676656	0.604558	0.391078	0.934573	NA	NA	TRUE	0.0643382	ACADVL
BCAC_BC_iCOGS	19264_6_RPA2_RFA2	Inverse variance weighted	16	-0.148031	0.0476225	0.00188085	-0.241371	-0.0546911	0.862404	0.78555	0.946778	0.225864	0.298136	TRUE	0.00875312	RPA2
BCAC_BC_iCOGS	19265_9_TCP1_TCPA	Inverse variance weighted	3	0.00776563	0.168981	0.963346	-0.323437	0.338968	1.0078	0.723657	1.4035	NA	NA	NA	0.97936	TCP1
BCAC_BC_iCOGS	19266_35_G3BP1_G3BP1	Inverse variance weighted	5	0.140358	0.0887237	0.113656	-0.0335401	0.314257	1.15069	0.967016	1.36924	NA	NA	NA	0.215406	G3BP1
BCAC_BC_iCOGS	19267_14_HAGH_GLO2	Inverse variance weighted	15	0.00139965	0.0407827	0.972622	-0.0785345	0.0813338	1.0014	0.92447	1.08473	NA	NA	NA	0.983434	HAGH
BCAC_BC_iCOGS	19270_26_YARS_SYYC	Wald ratio	rs1354034	0.277132	0.226961	0.222064	-0.167711	0.721976	1.31934	0.845598	2.0585	NA	NA	NA	0.34721	YARS
BCAC_BC_iCOGS	19271_64_GNAI1_GNAI1	Inverse variance weighted	4	0.00988942	0.259786	0.969634	-0.499292	0.51907	1.00994	0.60696	1.68046	NA	NA	NA	0.982859	GNAI1
BCAC_BC_iCOGS	19272_9_PEF1_PEF1	Inverse variance weighted	313	0.0132423	0.00719078	0.0655391	-0.000851655	0.0273362	1.01333	0.999149	1.02771	NA	NA	NA	0.139157	PEF1
BCAC_BC_iCOGS	19273_3_GSR_Glutathione_reductase	Inverse variance weighted	18	-0.071689	0.03941	0.0689029	-0.148933	0.0055546	0.93082	0.861627	1.00557	NA	NA	NA	0.145443	GSR
BCAC_BC_iCOGS	19274_80_SNTA1_Alpha_1_syntrophin	Inverse variance weighted	5	0.244775	0.101548	0.0159335	0.0457409	0.44381	1.27733	1.0468	1.55863	0.798267	0.654723	TRUE	0.0482786	SNTA1
BCAC_BC_iCOGS	19276_124_SNRPG_RUXG	Inverse variance weighted	2	-0.00496998	0.29852	0.986717	-0.590068	0.580128	0.995042	0.554289	1.78627	NA	NA	NA	0.991742	SNRPG
BCAC_BC_iCOGS	19277_4_TSTD1_KAT	Inverse variance weighted	39	0.0266897	0.0268324	0.319891	-0.0259018	0.0792813	1.02705	0.974431	1.08251	NA	NA	NA	0.455996	TSTD1
BCAC_BC_iCOGS	19278_19_RAB1B_RAB1B	Inverse variance weighted	2	-0.158006	0.200386	0.430401	-0.550762	0.234751	0.853845	0.57651	1.26459	NA	NA	NA	0.560884	RAB1B
BCAC_BC_iCOGS	19279_42_RBP1_CRBP	Inverse variance weighted	28	-0.0694099	0.0451176	0.123946	-0.15784	0.0190206	0.932944	0.853986	1.0192	NA	NA	NA	0.2294	RBP1
BCAC_BC_iCOGS	19280_29_UBE2D3_UB2D3	Inverse variance weighted	10	0.150677	0.0859256	0.0795023	-0.0177366	0.319092	1.16262	0.98242	1.37588	NA	NA	NA	0.162676	UBE2D3
BCAC_BC_iCOGS	19281_86_MAFG_MAFG	Inverse variance weighted	3	-0.156313	0.130812	0.232108	-0.412704	0.100078	0.855291	0.661858	1.10526	NA	NA	NA	0.359625	MAFG
BCAC_BC_iCOGS	19282_3_RAB13_RAB13	Inverse variance weighted	9	0.160749	0.0806925	0.0463576	0.00259206	0.318907	1.17439	1.0026	1.37562	0.855419	0.441143	TRUE	0.105814	RAB13
BCAC_BC_iCOGS	19286_30_MYL5_MLR5	Inverse variance weighted	10	-0.087319	0.0846461	0.30227	-0.253225	0.0785874	0.916385	0.776293	1.08176	NA	NA	NA	0.438362	MYL5
BCAC_BC_iCOGS	19289_29_UROD_DCUP	Inverse variance weighted	86	0.126315	0.021798	6.83968e-09	0.0835911	0.169039	1.13464	1.08718	1.18417	6.56712e-07	0.765234	TRUE	6.45606e-07	UROD
BCAC_BC_iCOGS	19291_2_CASQ2_CASQ2	Inverse variance weighted	5	-0.329622	0.0907485	0.000280956	-0.507489	-0.151755	0.719196	0.602005	0.859199	0.85531	0.636418	TRUE	0.00244471	CASQ2
BCAC_BC_iCOGS	19293_6_VPS26A_VP26A	Inverse variance weighted	24	-0.0379063	0.0360885	0.293548	-0.10864	0.0328272	0.962803	0.897054	1.03337	NA	NA	NA	0.428721	VPS26A
BCAC_BC_iCOGS	19294_26_CRIPT_CRIPT	Inverse variance weighted	87	-0.0643958	0.0166646	0.000111446	-0.0970585	-0.0317331	0.937634	0.907503	0.968765	0.999286	0.0349762	TRUE	0.00124076	CRIPT
BCAC_BC_iCOGS	19296_51_MYL7_MLRA	Inverse variance weighted	211	0.00807124	0.00867814	0.352337	-0.0089379	0.0250804	1.0081	0.991102	1.0254	NA	NA	NA	0.484129	MYL7
BCAC_BC_iCOGS	19297_4_G6PD_G6PD	Inverse variance weighted	2	0.212538	0.138427	0.124692	-0.0587801	0.483856	1.23681	0.942914	1.62232	NA	NA	NA	0.230291	G6PD
BCAC_BC_iCOGS	19302_7_GIMAP6_GIMA6	Inverse variance weighted	9	-0.177587	0.073618	0.0158532	-0.321878	-0.0332958	0.837288	0.724786	0.967252	0.218088	0.326507	TRUE	0.0481341	GIMAP6
BCAC_BC_iCOGS	19303_64_PET117_PT117	Inverse variance weighted	58	-0.061651	0.0214139	0.00398906	-0.103622	-0.0196799	0.940211	0.901566	0.980512	0.850439	0.188299	TRUE	0.0157031	PET117
BCAC_BC_iCOGS	19310_81_COPE_COPE	Inverse variance weighted	67	-0.0606949	0.0212859	0.00435254	-0.102415	-0.0189745	0.94111	0.902655	0.981204	0.959272	0.0146435	TRUE	0.0168231	COPE
BCAC_BC_iCOGS	19311_15_CRYGS_CRBS	Inverse variance weighted	2	-0.261636	0.188133	0.164318	-0.630378	0.107106	0.769791	0.532391	1.11305	NA	NA	NA	0.279245	CRYGS
BCAC_BC_iCOGS	19316_2_HSCB_HSC20	Inverse variance weighted	99	-0.0577117	0.0151772	0.000143234	-0.087459	-0.0279643	0.943922	0.916256	0.972423	0.605744	0.114118	TRUE	0.00150586	HSCB
BCAC_BC_iCOGS	19317_114_ACPP_Prostatic_acid_phosphatase	Inverse variance weighted	3	-0.354851	0.109052	0.00113803	-0.568592	-0.14111	0.701278	0.566322	0.868394	0.76541	0.924994	TRUE	0.00623904	ACPP
BCAC_BC_iCOGS	19323_1_EBAG9_RCAS1	Inverse variance weighted	104	-0.0490506	0.0234552	0.0365058	-0.0950228	-0.00307845	0.952133	0.909352	0.996926	0.000892741	0.789316	TRUE	0.0875736	EBAG9
BCAC_BC_iCOGS	19325_21_ABHD14B_ABHEB	Inverse variance weighted	2	-0.455182	0.146451	0.00188313	-0.742227	-0.168137	0.634333	0.476053	0.845238	0.693679	NA	TRUE	0.00875432	ABHD14B
BCAC_BC_iCOGS	19327_31_HAT1_Hat1	Inverse variance weighted	94	-0.0636792	0.0150329	2.27554e-05	-0.0931437	-0.0342147	0.938306	0.911063	0.966364	0.987973	0.182083	TRUE	0.000441861	HAT1
BCAC_BC_iCOGS	19328_51_CHEK2_Chk2	Inverse variance weighted	2	-0.379375	0.160235	0.0179029	-0.693436	-0.0653149	0.684289	0.499856	0.936772	0.486637	NA	TRUE	0.0526078	CHEK2
BCAC_BC_iCOGS	19329_31_HIPK3_HIPK3	Inverse variance weighted	3	-0.302215	0.12406	0.0148492	-0.545373	-0.0590573	0.739179	0.579625	0.942653	0.654829	0.721822	TRUE	0.0455654	HIPK3
[truncated: 2,344 more rows]
