# Supplementary material for: Genetic evidence for causal roles of circulating proteins on breast cancer susceptibility
Source: iScience. 2026 Mar 7;29(4):115286. doi: 10.1016/j.isci.2026.115286 (PMC13049426; doi:10.1016/j.isci.2026.115286)
Supplement: Table S5. Full results of the phenome-wide Mendelian randomization (PheWAS-MR) analysis for ALPI, related to Figure 5 [file mmc5.xlsx]

## Sheet: Sheet1
Table S5 The associations between ALPI and all health outcomes
outcome_DeCODE	exposure_DeCODE	method_DeCODE	nsnp_DeCODE	b_DeCODE	se_DeCODE	pval_DeCODE	lo_ci_DeCODE	up_ci_DeCODE	or_DeCODE	or_lci95_DeCODE	or_uci95_DeCODE	het_Qval_DeCODE	pleio_pval_DeCODE	direction_DeCODE	FDR_DeCODE	BFR_DeCODE	outcome_UKPPP	exposure_UKPPP	method_UKPPP	nsnp_UKPPP	b_UKPPP	se_UKPPP	pval_UKPPP	lo_ci_UKPPP	up_ci_UKPPP	or_UKPPP	or_lci95_UKPPP	or_uci95_UKPPP	het_Qval_UKPPP	pleio_pval_UKPPP	direction_UKPPP	FDR_UKPPP	BFR_UKPPP
AB1_OTHER_BACTERIAL	ALPI	Inverse variance weighted	52	-0.0508511	0.0113646	7.65781e-06	-0.0731257	-0.0285766	0.95042	0.929484	0.971828	0.444356	0.465622	TRUE	0.000174714	0.0160737	AB1_OTHER_BACTERIAL	ALPI	Inverse variance weighted	159	-0.0242206	0.00525474	4.04047e-06	-0.0345199	-0.0139213	0.97607	0.966069	0.986175	0.712181	0.980575	TRUE	6.62573e-05	0.00848094
AB1_SEXUAL_TRANSMISSION	ALPI	Inverse variance weighted	52	-0.138716	0.0215579	1.23813e-10	-0.18097	-0.0964627	0.870475	0.834461	0.908044	0.46555	0.977655	TRUE	1.52873e-08	2.59884e-07	AB1_SEXUAL_TRANSMISSION	ALPI	Inverse variance weighted	159	-0.0686248	0.0102571	2.22493e-11	-0.0887288	-0.0485208	0.933677	0.915094	0.952638	0.330296	0.296275	TRUE	1.91678e-09	4.67012e-08
AB1_SEXUAL_TRANSMISSION_NOS	ALPI	Inverse variance weighted	52	-0.149395	0.0329335	5.72608e-06	-0.213944	-0.0848451	0.861229	0.807393	0.918655	0.104837	0.978416	TRUE	0.00013658	0.012019	AB1_SEXUAL_TRANSMISSION_NOS	ALPI	Inverse variance weighted	159	-0.0730662	0.0142252	2.80069e-07	-0.100948	-0.0451848	0.929539	0.90398	0.955821	0.240975	0.875306	TRUE	7.25759e-06	0.000587865
C_STROKE	ALPI	Inverse variance weighted	52	-0.0752755	0.0137608	4.49296e-08	-0.102247	-0.0483044	0.927488	0.902807	0.952844	0.279494	0.453665	TRUE	2.19319e-06	9.43072e-05	C_STROKE	ALPI	Inverse variance weighted	159	-0.0424301	0.00609647	3.40788e-12	-0.0543792	-0.030481	0.958457	0.947073	0.969979	0.625083	0.74072	TRUE	4.20774e-10	7.15315e-09
C3_OESOPHAGUS_EXALLC	ALPI	Inverse variance weighted	52	0.575289	0.105294	4.66509e-08	0.368912	0.781666	1.77764	1.44616	2.18511	0.0815412	0.885337	TRUE	2.22546e-06	9.79203e-05	C3_OESOPHAGUS_EXALLC	ALPI	Inverse variance weighted	159	0.295462	0.0448374	4.4091e-11	0.207581	0.383343	1.34375	1.2307	1.46718	0.281209	0.459084	TRUE	3.42766e-09	9.25469e-08
CD2_BENIGN_OVARY	ALPI	Inverse variance weighted	52	-0.134679	0.0307364	1.17724e-05	-0.194923	-0.0744361	0.873996	0.822898	0.928267	0.698657	0.320244	TRUE	0.000243186	0.0247102	CD2_BENIGN_OVARY	ALPI	Inverse variance weighted	159	-0.0732782	0.0143219	3.11255e-07	-0.101349	-0.0452072	0.929342	0.903617	0.955799	0.852301	0.960155	TRUE	7.96737e-06	0.000653324
CIRRHOSIS_BROAD	ALPI	Inverse variance weighted	52	-0.188538	0.0351426	8.09763e-08	-0.257417	-0.119658	0.828169	0.773046	0.887224	0.563073	0.312651	TRUE	3.54103e-06	0.000169969	CIRRHOSIS_BROAD	ALPI	Inverse variance weighted	159	-0.0752149	0.0163961	4.4886e-06	-0.107351	-0.0430786	0.927544	0.89821	0.957836	0.608598	0.917639	TRUE	7.29007e-05	0.00942157
D3_AGRANULOCYTOSIS	ALPI	Inverse variance weighted	52	-0.16831	0.038916	1.52558e-05	-0.244586	-0.0920349	0.845092	0.783029	0.912073	0.595418	0.23291	TRUE	0.000291109	0.032022	D3_AGRANULOCYTOSIS	ALPI	Inverse variance weighted	159	-0.0874707	0.0189598	3.96001e-06	-0.124632	-0.0503094	0.916246	0.882822	0.950935	0.200181	0.58944	TRUE	6.59687e-05	0.00831206
D3_COAGDEF_PURPUR_HAEMORRHAGIC	ALPI	Inverse variance weighted	52	-0.153609	0.0295648	2.03997e-07	-0.211556	-0.0956617	0.857607	0.809324	0.908771	0.41815	0.910842	TRUE	7.67124e-06	0.000428191	D3_COAGDEF_PURPUR_HAEMORRHAGIC	ALPI	Inverse variance weighted	159	-0.0619587	0.014432	1.76146e-05	-0.0902454	-0.0336721	0.939922	0.913707	0.966888	0.132394	0.080546	TRUE	0.000222729	0.0369731
D3_COMPLEMENTDEF	ALPI	Inverse variance weighted	52	-0.858095	0.168667	3.62781e-07	-1.18868	-0.527508	0.423969	0.304623	0.590074	0.919673	0.696131	TRUE	1.22819e-05	0.000761478	D3_COMPLEMENTDEF	ALPI	Inverse variance weighted	159	-0.377074	0.0783469	1.48766e-06	-0.530634	-0.223515	0.685865	0.588232	0.799703	0.795789	0.24775	TRUE	3.00251e-05	0.00312261
D3_IMMUDEFOTHER	ALPI	Inverse variance weighted	52	-0.683955	0.130593	1.62929e-07	-0.939917	-0.427994	0.504617	0.39066	0.651816	0.73898	0.732869	TRUE	6.45262e-06	0.000341989	D3_IMMUDEFOTHER	ALPI	Inverse variance weighted	159	-0.291642	0.0607764	1.59776e-06	-0.410764	-0.17252	0.747036	0.663144	0.841541	0.72247	0.0635801	TRUE	3.16386e-05	0.0033537
D3_SCNDPOLYCYTHAEMIA	ALPI	Inverse variance weighted	52	0.454543	0.0961953	2.29885e-06	0.266	0.643085	1.57545	1.30473	1.90234	0.208278	0.327353	TRUE	6.49256e-05	0.00482528	D3_SCNDPOLYCYTHAEMIA	ALPI	Inverse variance weighted	159	0.259439	0.0424027	9.44831e-10	0.17633	0.342548	1.2962	1.19283	1.40853	0.356157	0.538878	TRUE	5.36e-08	1.9832e-06
E4_DM1REN	ALPI	Inverse variance weighted	52	-0.264937	0.0556342	1.91571e-06	-0.37398	-0.155894	0.767254	0.687991	0.85565	0.69297	0.0548212	TRUE	5.74441e-05	0.00402109	E4_DM1REN	ALPI	Inverse variance weighted	159	-0.118742	0.0259987	4.94189e-06	-0.169699	-0.0677847	0.888037	0.843918	0.934462	0.872346	0.371101	TRUE	7.91834e-05	0.010373
E4_HYPERKALAEMIA	ALPI	Inverse variance weighted	52	-0.280885	0.065092	1.59461e-05	-0.408465	-0.153304	0.755115	0.66467	0.857869	0.103628	0.0798675	TRUE	0.000301539	0.0334709	E4_HYPERKALAEMIA	ALPI	Inverse variance weighted	159	-0.154654	0.0290512	1.01788e-07	-0.211594	-0.0977137	0.856712	0.809293	0.906908	0.0846805	0.573733	TRUE	3.05218e-06	0.000213653
H7_RETINASEPAR	ALPI	Inverse variance weighted	52	-0.368519	0.0719732	3.05162e-07	-0.509587	-0.227452	0.691758	0.600744	0.796561	0.227719	0.134865	TRUE	1.08565e-05	0.000640536	H7_RETINASEPAR	ALPI	Inverse variance weighted	159	-0.156552	0.0314719	6.5472e-07	-0.218237	-0.0948669	0.855087	0.803935	0.909494	0.509251	0.930075	TRUE	1.49376e-05	0.00137426
H7_VISFIELDDEF	ALPI	Inverse variance weighted	52	-0.245903	0.0461219	9.73538e-08	-0.336302	-0.155504	0.781998	0.714407	0.855983	0.389334	0.827754	TRUE	4.08691e-06	0.000204346	H7_VISFIELDDEF	ALPI	Inverse variance weighted	159	-0.140916	0.0210782	2.30299e-11	-0.18223	-0.0996029	0.868562	0.83341	0.905197	0.894305	0.509235	TRUE	1.91678e-09	4.83398e-08
H8_EUSTSALP	ALPI	Inverse variance weighted	52	-0.224445	0.0508187	1.00271e-05	-0.32405	-0.124841	0.798959	0.723214	0.882638	0.0842952	0.531837	TRUE	0.000217328	0.021047	H8_EUSTSALP	ALPI	Inverse variance weighted	159	-0.103348	0.020983	8.42255e-07	-0.144474	-0.062221	0.901813	0.865477	0.939675	0.629416	0.406069	TRUE	1.8634e-05	0.00176789
H8_EXTERNAL	ALPI	Inverse variance weighted	52	-0.0963017	0.0220606	1.26936e-05	-0.139541	-0.0530629	0.90819	0.869758	0.94832	0.717676	0.495173	TRUE	0.000256192	0.0266439	H8_EXTERNAL	ALPI	Inverse variance weighted	159	-0.048229	0.0104024	3.54636e-06	-0.0686178	-0.0278403	0.952915	0.933684	0.972544	0.401042	0.406792	TRUE	5.95504e-05	0.0074438
H8_HL_DEAFMUT	ALPI	Inverse variance weighted	52	-0.888099	0.187869	2.2762e-06	-1.25632	-0.519875	0.411437	0.284699	0.594595	0.338298	0.118044	TRUE	6.49256e-05	0.00477775	H8_HL_DEAFMUT	ALPI	Inverse variance weighted	159	-0.45394	0.083584	5.60574e-08	-0.617764	-0.290115	0.635121	0.539148	0.748177	0.689175	0.385511	TRUE	1.89781e-06	0.000117664
I9_ANGINA	ALPI	Inverse variance weighted	52	-0.085551	0.0159844	8.69134e-08	-0.11688	-0.0542216	0.918006	0.889692	0.947222	0.074067	0.836809	TRUE	3.72309e-06	0.000182431	I9_ANGINA	ALPI	Inverse variance weighted	159	-0.0386049	0.00696424	2.96814e-08	-0.0522548	-0.024955	0.962131	0.949087	0.975354	0.116232	0.813201	TRUE	1.11252e-06	6.23012e-05
I9_ANGIO	ALPI	Inverse variance weighted	52	-0.116257	0.0204802	1.37412e-08	-0.156399	-0.0761163	0.890246	0.855218	0.926708	0.732941	0.964356	TRUE	8.63656e-07	2.88428e-05	I9_ANGIO	ALPI	Inverse variance weighted	159	-0.0537954	0.00955229	1.78467e-08	-0.0725179	-0.0350729	0.947626	0.930049	0.965535	0.687351	0.252236	TRUE	7.06799e-07	3.74603e-05
I9_SEQULAE	ALPI	Inverse variance weighted	52	-0.112137	0.023595	2.00847e-06	-0.158383	-0.0658906	0.893922	0.853523	0.936233	0.138006	0.737068	TRUE	5.93772e-05	0.00421578	I9_SEQULAE	ALPI	Inverse variance weighted	159	-0.0577527	0.0103971	2.78105e-08	-0.078131	-0.0373744	0.943883	0.924843	0.963315	0.21679	0.866543	TRUE	1.06135e-06	5.83742e-05
I9_TIA	ALPI	Inverse variance weighted	52	-0.0752828	0.0171041	1.07528e-05	-0.108807	-0.0417588	0.927481	0.896904	0.959101	0.544881	0.838423	TRUE	0.000227982	0.0225702	I9_TIA	ALPI	Inverse variance weighted	159	-0.039575	0.00832916	2.02031e-06	-0.0559002	-0.0232499	0.961198	0.945634	0.977018	0.20354	0.186709	TRUE	3.78628e-05	0.00424063
J10_BRONCHIECTASIS	ALPI	Inverse variance weighted	52	0.248954	0.0479214	2.04664e-07	0.155028	0.34288	1.28268	1.16769	1.409	0.429878	0.187956	TRUE	7.67124e-06	0.00042959	J10_BRONCHIECTASIS	ALPI	Inverse variance weighted	159	0.122855	0.0227032	6.25416e-08	0.0783572	0.167354	1.13072	1.08151	1.18217	0.294212	0.525485	TRUE	2.05117e-06	0.000131275
K11_PANCOTH	ALPI	Inverse variance weighted	52	-0.354084	0.0520717	1.04668e-11	-0.456144	-0.252023	0.701816	0.633722	0.777227	0.939332	0.428179	TRUE	1.85241e-09	2.19698e-08	K11_PANCOTH	ALPI	Inverse variance weighted	159	-0.125651	0.0243497	2.46565e-07	-0.173377	-0.077926	0.881922	0.840821	0.925033	0.517665	0.901399	TRUE	6.46925e-06	0.00051754
K11_VASCINT	ALPI	Inverse variance weighted	52	0.228929	0.0522442	1.17654e-05	0.12653	0.331327	1.25725	1.13488	1.39282	0.957556	0.523547	TRUE	0.000243186	0.0246956	K11_VASCINT	ALPI	Inverse variance weighted	159	0.13085	0.0251867	2.04494e-07	0.0814842	0.180216	1.1398	1.0849	1.19748	0.257787	0.907141	TRUE	5.57444e-06	0.000429232
KRA_PSY_SUBSTANCE_EXMORE	ALPI	Inverse variance weighted	52	-0.0704245	0.0161901	1.36235e-05	-0.102157	-0.0386918	0.931998	0.902888	0.962047	0.515327	0.535248	TRUE	0.000269772	0.0285958	KRA_PSY_SUBSTANCE_EXMORE	ALPI	Inverse variance weighted	159	-0.0352347	0.008051	1.20634e-05	-0.0510146	-0.0194547	0.965379	0.950265	0.980733	0.11305	0.882268	TRUE	0.000165498	0.0253212
L12_INFECT_DERM	ALPI	Inverse variance weighted	52	-0.218876	0.0386212	1.45105e-08	-0.294573	-0.143178	0.803421	0.744849	0.866599	0.394104	0.369596	TRUE	8.70213e-07	3.04575e-05	L12_INFECT_DERM	ALPI	Inverse variance weighted	159	-0.0955002	0.0176605	6.38937e-08	-0.130115	-0.0608856	0.908918	0.877995	0.940931	0.58966	0.499447	TRUE	2.06328e-06	0.000134113
M13_ADHCAPSULITIS	ALPI	Inverse variance weighted	52	-0.1524	0.030263	4.75681e-07	-0.211716	-0.093085	0.858644	0.809195	0.911116	0.43819	0.121443	TRUE	1.53608e-05	0.000998454	M13_ADHCAPSULITIS	ALPI	Inverse variance weighted	159	-0.0966221	0.0139803	4.80147e-12	-0.124023	-0.0692208	0.907899	0.883359	0.933121	0.617652	0.250135	TRUE	5.30436e-10	1.00783e-08
M13_ARTHTROSIS_COX_PRIM_HIPSURG	ALPI	Inverse variance weighted	52	0.107051	0.0194946	3.98968e-08	0.0688414	0.14526	1.11299	1.07127	1.15634	0.329366	0.920937	TRUE	2.04252e-06	8.37435e-05	M13_ARTHTROSIS_COX_PRIM_HIPSURG	ALPI	Inverse variance weighted	159	0.04874	0.00941752	2.27348e-07	0.0302817	0.0671984	1.04995	1.03074	1.06951	0.0857365	0.886403	TRUE	6.11799e-06	0.000477204
RX_INFERTILITY	ALPI	Inverse variance weighted	52	-0.180857	0.0280375	1.11457e-10	-0.23581	-0.125903	0.834555	0.78993	0.8817	0.748182	0.84547	TRUE	1.46217e-08	2.33948e-07	RX_INFERTILITY	ALPI	Inverse variance weighted	159	-0.0641836	0.0130661	9.00464e-07	-0.0897931	-0.0385741	0.937833	0.91412	0.96216	0.928665	0.955871	TRUE	1.94853e-05	0.00189007
